# Supplementary material for: Comparative transcriptome analysis of juniper branches infected by Gymnosporangium spp. highlights their different infection strategies associated with cytokinins
Source: BMC Genomics. 2023 Apr 5;24:173. doi: 10.1186/s12864-023-09276-7 (PMC10077639; doi:10.1186/s12864-023-09276-7)
Supplement: Supplementary file 2 — Additional file 2: Table S1. The statistics of unigene classification. Unigenes assigned with “juniper” species were determined as juniper unigenes, whie assigned with “fungi” species were determined as the two Gymnosporangium spp. unigenes. Table S2. Functional annotation of Juniperus chinensis and the Gymnosporangium spp. unigenes in selected six public databases (Nr, KEGG, GO, Swissprot, KOG, PFAM). Table S3. Differentially expressed genes in III_GA, I_GY, II_GY and III_GY. Table S4. Swissport annotations of Type_a and Type_b DEGs in the Venn diagram. Table S5. MapMan annotations of different expression genes (|log2Fold-Change| ≥ 5, p <0.01) in III_GA and III_GY samples. Table S6. FPKM and KO number of photosynthesis, sugar metabolism, plant hormone and defense-related genes in I_GY, II_GY and III_GY samples. Table S7. The tRNA-isopentenyltransferase proteins used for sequence alignment and phylogenetic tree creation. [file 12864_2023_9276_MOESM2_ESM.zip › Additional files2 Table S3.xlsx]

## Sheet: Ⅲ_GA
Gene_ID	log2FoldChange	pvalue
TRINITY_DN35422_c0_g1_i1	11.1331	1.15e-103
TRINITY_DN14286_c0_g1_i1	11.1475	8.67e-100
TRINITY_DN519_c0_g1_i1	11.4929	1.7e-99
TRINITY_DN18857_c0_g2_i1	14.0443	1.69e-97
TRINITY_DN75115_c0_g1_i1	11.3332	2.34e-92
TRINITY_DN11669_c0_g1_i3	11.0773	8.7e-92
TRINITY_DN10472_c0_g2_i4	12.1031	3.98e-90
TRINITY_DN13802_c0_g1_i3	10.9747	1.97e-88
TRINITY_DN1770_c0_g1_i1	10.528	3.03e-85
TRINITY_DN1897_c0_g3_i4	11.2596	1.02e-80
TRINITY_DN29966_c0_g1_i5	10.4039	9.18e-78
TRINITY_DN4642_c0_g1_i6	12.1286	2.02e-77
TRINITY_DN19052_c0_g2_i1	11.2194	2.07e-76
TRINITY_DN917_c2_g1_i2	10.8689	2.32e-74
TRINITY_DN13059_c0_g1_i1	10.8209	8.37e-72
TRINITY_DN802_c0_g1_i1	12.6418	1.89e-71
TRINITY_DN656_c0_g2_i4	11.1673	4.45e-71
TRINITY_DN9473_c0_g1_i1	-4.08857	9.35e-71
TRINITY_DN10885_c0_g1_i4	11.5197	1.16e-70
TRINITY_DN3336_c0_g1_i8	11.1636	1.82e-69
TRINITY_DN1008_c0_g2_i3	12.6396	3.79e-69
TRINITY_DN2150_c0_g3_i1	9.96298	1.51e-67
TRINITY_DN13389_c0_g1_i30	11.8602	1.39e-66
TRINITY_DN14689_c0_g1_i28	10.0563	8.59e-66
TRINITY_DN4269_c0_g1_i4	10.1401	1.56e-65
TRINITY_DN3620_c0_g1_i18	11.2451	1.6e-65
TRINITY_DN1079_c0_g1_i6	11.0823	2.38e-65
TRINITY_DN6758_c0_g1_i12	12.2624	6.84e-65
TRINITY_DN6056_c0_g1_i1	11.4486	2.94e-64
TRINITY_DN9739_c0_g1_i3	12.7859	3.74e-64
TRINITY_DN866_c0_g1_i38	11.2251	7.03e-64
TRINITY_DN3014_c0_g1_i4	12.7057	8.62e-59
TRINITY_DN18_c0_g1_i14	4.15764	2.84e-58
TRINITY_DN3701_c0_g1_i2	11.0513	4.04e-58
TRINITY_DN17058_c0_g1_i2	11.6875	3.21e-57
TRINITY_DN2270_c0_g1_i1	11.1158	4.83e-57
TRINITY_DN7581_c0_g1_i13	11.8476	8.26e-57
TRINITY_DN473_c0_g1_i12	10.1504	1.61e-56
TRINITY_DN452_c0_g1_i3	11.7465	4.45e-56
TRINITY_DN12807_c0_g2_i1	10.567	8.93e-56
TRINITY_DN1767_c0_g1_i13	8.36046	1.69e-55
TRINITY_DN8762_c0_g1_i2	7.10762	1.75e-54
TRINITY_DN170_c0_g1_i5	11.9814	6.93e-54
TRINITY_DN24802_c0_g2_i2	11.6321	3.17e-53
TRINITY_DN11315_c0_g1_i3	6.17166	2.55e-52
TRINITY_DN9799_c0_g1_i3	11.4826	2.45e-51
TRINITY_DN313_c0_g1_i3	12.457	2.64e-51
TRINITY_DN7117_c0_g2_i2	10.7777	1.14e-50
TRINITY_DN6963_c0_g1_i2	9.98558	2.69e-50
TRINITY_DN5416_c0_g1_i4	10.0981	6.29e-50
TRINITY_DN11016_c0_g1_i2	10.7157	6.45e-50
TRINITY_DN5967_c0_g1_i24	12.2551	8.88e-50
TRINITY_DN19783_c0_g2_i1	11.0782	9.13e-50
TRINITY_DN16703_c0_g3_i1	11.3309	2.37e-49
TRINITY_DN5982_c0_g1_i8	10.5966	5.8e-49
TRINITY_DN1825_c0_g2_i2	10.7703	6.9e-49
TRINITY_DN1437_c0_g1_i4	11.466	2.71e-48
TRINITY_DN1761_c0_g3_i1	12.979	3.49e-48
TRINITY_DN15163_c0_g1_i3	11.8873	5.08e-48
TRINITY_DN5305_c0_g1_i4	10.9419	1.88e-47
TRINITY_DN6543_c0_g1_i4	11.7824	2.62e-47
TRINITY_DN5075_c0_g1_i5	12.1945	4.07e-47
TRINITY_DN3347_c0_g1_i2	11.6843	1.01e-46
TRINITY_DN9947_c0_g1_i1	11.5281	1.72e-46
TRINITY_DN3485_c0_g2_i2	12.4853	2.28e-46
TRINITY_DN9136_c0_g1_i11	11.2185	1.24e-45
TRINITY_DN2824_c0_g1_i26	12.6103	1.88e-45
TRINITY_DN851_c1_g1_i1	11.7299	2.19e-45
TRINITY_DN16075_c0_g1_i6	10.755	2.5e-45
TRINITY_DN19054_c0_g1_i5	10.4352	2.9e-45
TRINITY_DN4897_c0_g1_i1	13.5328	3.89e-45
TRINITY_DN85_c0_g1_i2	10.8065	9.19e-45
TRINITY_DN7941_c0_g1_i5	12.1839	9.35e-45
TRINITY_DN34457_c0_g1_i3	11.0189	1.75e-44
TRINITY_DN1625_c0_g1_i6	12.3959	4.54e-44
TRINITY_DN26803_c0_g1_i7	12.7914	6.07e-44
TRINITY_DN115_c0_g1_i1	10.9752	7.35e-44
TRINITY_DN100049_c0_g1_i2	10.9519	1e-43
TRINITY_DN1409_c0_g1_i6	12.6572	1.13e-43
TRINITY_DN7759_c0_g1_i2	12.0409	3.15e-43
TRINITY_DN22840_c0_g1_i5	9.51981	5.21e-43
TRINITY_DN3018_c0_g1_i22	12.4429	1.49e-42
TRINITY_DN6350_c0_g1_i2	11.6804	1.63e-42
TRINITY_DN5078_c0_g1_i1	9.70415	2.04e-42
TRINITY_DN10329_c0_g1_i11	13.478	2.23e-42
TRINITY_DN14957_c0_g1_i1	-5.24331	2.93e-42
TRINITY_DN4466_c0_g1_i11	12.099	3.29e-42
TRINITY_DN2123_c0_g1_i5	11.5062	4.3e-42
TRINITY_DN555_c0_g1_i3	11.722	6.09e-42
TRINITY_DN458_c0_g1_i6	2.61682	8.3e-42
TRINITY_DN565_c0_g1_i1	11.2722	1.45e-41
TRINITY_DN1525_c0_g1_i5	11.3049	2.01e-41
TRINITY_DN8910_c0_g2_i1	14.34	2.47e-41
TRINITY_DN21197_c0_g2_i1	11.0923	2.66e-41
TRINITY_DN12145_c0_g2_i8	10.985	2.67e-41
TRINITY_DN22109_c0_g1_i6	10.0229	7.26e-41
TRINITY_DN1524_c6_g1_i2	13.1359	4.21e-40
TRINITY_DN7226_c0_g1_i10	11.2215	6.2e-40
TRINITY_DN6178_c0_g1_i7	12.7327	7.12e-40
TRINITY_DN529_c0_g1_i11	11.2084	9.57e-40
TRINITY_DN12118_c0_g2_i1	10.1653	1.58e-39
TRINITY_DN3009_c0_g1_i3	11.3199	1.68e-39
TRINITY_DN4401_c0_g1_i2	11.7716	1.7e-39
TRINITY_DN1116_c0_g1_i9	12.3703	1.93e-39
TRINITY_DN2876_c0_g2_i4	11.5058	2.21e-39
TRINITY_DN861_c0_g1_i2	10.9116	2.21e-39
TRINITY_DN6381_c0_g2_i1	10.9635	2.33e-39
TRINITY_DN4738_c0_g1_i8	11.888	2.54e-39
TRINITY_DN550_c0_g1_i3	10.7026	2.88e-39
TRINITY_DN18005_c0_g1_i13	11.5024	3.26e-39
TRINITY_DN13967_c0_g1_i4	11.9159	6.73e-39
TRINITY_DN7566_c0_g1_i1	5.80513	1.81e-38
TRINITY_DN6327_c0_g1_i2	11.1453	2.21e-38
TRINITY_DN11839_c0_g3_i6	12.315	2.4e-38
TRINITY_DN2555_c0_g1_i7	15.441	2.67e-38
TRINITY_DN374_c0_g1_i3	11.7542	2.77e-38
TRINITY_DN1642_c0_g1_i5	10.8267	3.44e-38
TRINITY_DN2335_c0_g2_i5	12.1439	4.62e-38
TRINITY_DN854_c0_g1_i7	10.441	7.54e-38
TRINITY_DN5447_c0_g1_i15	11.901	1.37e-37
TRINITY_DN31698_c0_g2_i1	11.838	3.53e-37
TRINITY_DN6373_c0_g2_i3	3.74695	3.68e-37
TRINITY_DN8433_c0_g1_i14	11.8499	4.49e-37
TRINITY_DN14084_c0_g1_i10	2.96386	5.48e-37
TRINITY_DN2196_c0_g1_i9	12.8344	6.56e-37
TRINITY_DN120_c0_g1_i2	11.9669	7.65e-37
TRINITY_DN217_c0_g1_i6	11.9826	8.91e-37
TRINITY_DN11_c0_g2_i2	13.7049	1.44e-36
TRINITY_DN730_c0_g1_i34	-2.47826	1.72e-36
TRINITY_DN10159_c0_g1_i8	10.7969	2.02e-36
TRINITY_DN10214_c0_g1_i8	10.405	2.9e-36
TRINITY_DN8087_c0_g1_i1	11.2538	3.3e-36
TRINITY_DN5759_c0_g1_i4	11.7619	4.04e-36
TRINITY_DN17965_c0_g1_i1	5.15437	6.47e-36
TRINITY_DN2484_c0_g1_i4	10.1026	7.38e-36
TRINITY_DN190_c0_g1_i10	12.3406	7.53e-36
TRINITY_DN2954_c0_g1_i3	12.6303	9.92e-36
TRINITY_DN11851_c0_g1_i1	11.0381	1.06e-35
TRINITY_DN18638_c0_g1_i3	10.3268	1.13e-35
TRINITY_DN1656_c0_g1_i3	12.6451	1.81e-35
TRINITY_DN759_c0_g1_i13	13.5718	1.81e-35
TRINITY_DN11415_c0_g1_i1	12.1076	1.82e-35
TRINITY_DN1991_c0_g1_i3	10.5974	2.14e-35
TRINITY_DN5960_c0_g1_i3	11.3866	3.46e-35
TRINITY_DN7654_c0_g1_i2	12.9502	3.71e-35
TRINITY_DN1150_c0_g1_i1	15.5823	4.08e-35
TRINITY_DN434_c0_g1_i1	11.5122	4.28e-35
TRINITY_DN30035_c0_g1_i10	10.394	5.84e-35
TRINITY_DN7894_c0_g1_i3	12.1605	6.51e-35
TRINITY_DN561_c0_g1_i7	11.1184	6.55e-35
TRINITY_DN17171_c1_g1_i11	9.99873	6.88e-35
TRINITY_DN2107_c0_g1_i1	11.5566	1.19e-34
TRINITY_DN3160_c0_g1_i7	11.1209	2.21e-34
TRINITY_DN2138_c0_g1_i35	10.6297	4.02e-34
TRINITY_DN3493_c0_g2_i1	11.3312	5e-34
TRINITY_DN41409_c0_g1_i1	12.3	5.05e-34
TRINITY_DN2936_c0_g1_i10	12.3697	5.6e-34
TRINITY_DN21637_c0_g1_i2	11.5456	6.35e-34
TRINITY_DN134_c0_g2_i2	15.2199	6.35e-34
TRINITY_DN3760_c0_g1_i3	12.3989	6.56e-34
TRINITY_DN3240_c0_g1_i1	11.6895	7.18e-34
TRINITY_DN3246_c0_g1_i18	13.7559	8.49e-34
TRINITY_DN9367_c0_g2_i1	10.8898	8.71e-34
TRINITY_DN590_c0_g1_i12	10.2455	1.23e-33
TRINITY_DN16983_c0_g1_i1	10.3553	1.34e-33
TRINITY_DN4121_c1_g1_i11	11.9147	2.96e-33
TRINITY_DN17476_c0_g1_i1	-4.84481	4.14e-33
TRINITY_DN17497_c0_g1_i6	11.3075	4.68e-33
TRINITY_DN3239_c0_g1_i10	9.50786	5.62e-33
TRINITY_DN13896_c0_g1_i1	13.5954	5.68e-33
TRINITY_DN40892_c0_g1_i11	9.08541	7.08e-33
TRINITY_DN3139_c0_g1_i6	13.2585	8.03e-33
TRINITY_DN509_c0_g1_i4	7.19747	8.61e-33
TRINITY_DN12884_c0_g1_i4	11.4895	9.09e-33
TRINITY_DN2472_c0_g1_i1	11.6733	9.8e-33
TRINITY_DN3554_c0_g1_i19	14.2063	1.73e-32
TRINITY_DN9643_c0_g1_i6	11.5215	1.97e-32
TRINITY_DN20482_c0_g2_i1	-2.00675	2.04e-32
TRINITY_DN141_c0_g1_i17	13.2148	2.58e-32
TRINITY_DN1035_c0_g1_i2	3.45694	2.75e-32
TRINITY_DN2476_c0_g2_i2	15.1285	2.91e-32
TRINITY_DN11030_c0_g1_i1	10.9121	4.04e-32
TRINITY_DN16404_c0_g1_i2	11.3212	4.44e-32
TRINITY_DN4178_c0_g1_i3	11.0074	4.56e-32
TRINITY_DN1658_c0_g1_i3	14.9417	4.59e-32
TRINITY_DN7896_c0_g1_i3	11.8301	6.61e-32
TRINITY_DN104_c0_g1_i2	10.9368	7.69e-32
TRINITY_DN54229_c0_g2_i4	11.0129	9.94e-32
TRINITY_DN5671_c0_g1_i4	11.2924	1.25e-31
TRINITY_DN3955_c0_g1_i5	11.0284	1.95e-31
TRINITY_DN4066_c0_g1_i1	11.3133	2.81e-31
TRINITY_DN5888_c0_g1_i17	2.75741	3.49e-31
TRINITY_DN12237_c0_g1_i2	14.9866	4.96e-31
TRINITY_DN10831_c0_g1_i2	15.2149	7.41e-31
TRINITY_DN330_c0_g2_i8	10.578	1.13e-30
TRINITY_DN20032_c0_g1_i9	10.2242	1.61e-30
TRINITY_DN94294_c0_g1_i4	4.19714	1.7e-30
TRINITY_DN3481_c1_g3_i1	12.0954	1.72e-30
TRINITY_DN10842_c0_g1_i23	11.2447	2.04e-30
TRINITY_DN17900_c0_g1_i1	14.5183	3.29e-30
TRINITY_DN29148_c0_g1_i1	-1.88209	3.31e-30
TRINITY_DN46817_c0_g3_i2	14.4875	3.81e-30
TRINITY_DN19070_c0_g1_i4	11.9547	3.83e-30
TRINITY_DN48779_c0_g1_i5	12.8263	3.93e-30
TRINITY_DN18341_c0_g1_i10	10.1065	5.13e-30
TRINITY_DN2624_c0_g2_i2	9.73081	5.85e-30
TRINITY_DN2374_c0_g1_i3	10.5416	5.87e-30
TRINITY_DN1052_c0_g1_i1	12.5419	6.29e-30
TRINITY_DN17740_c0_g1_i4	10.6197	6.73e-30
TRINITY_DN15565_c0_g1_i4	10.1885	7.81e-30
TRINITY_DN4189_c0_g1_i5	13.291	7.82e-30
TRINITY_DN9432_c0_g1_i7	8.94305	8.6e-30
TRINITY_DN3700_c0_g1_i2	14.4438	1.26e-29
TRINITY_DN820_c0_g1_i3	10.7363	1.43e-29
TRINITY_DN2944_c0_g1_i12	12.7413	1.52e-29
TRINITY_DN7143_c0_g1_i2	11.3895	1.53e-29
TRINITY_DN4296_c0_g1_i16	12.8939	1.54e-29
TRINITY_DN3481_c0_g1_i9	11.1324	1.75e-29
TRINITY_DN6045_c0_g1_i6	11.2394	1.98e-29
TRINITY_DN1967_c0_g1_i1	14.6884	2.01e-29
TRINITY_DN2790_c0_g1_i17	10.5684	2.04e-29
TRINITY_DN1963_c0_g1_i3	14.3259	2.17e-29
TRINITY_DN4081_c0_g1_i2	14.3305	2.2e-29
TRINITY_DN15376_c0_g1_i27	12.8394	2.27e-29
TRINITY_DN6265_c0_g1_i15	13.2453	2.47e-29
TRINITY_DN27344_c0_g2_i2	3.33784	2.53e-29
TRINITY_DN1417_c0_g1_i14	10.5563	2.94e-29
TRINITY_DN0_c3_g1_i9	14.2221	3.26e-29
TRINITY_DN398_c0_g1_i9	11.1149	3.86e-29
TRINITY_DN6169_c0_g2_i1	7.57914	4.19e-29
TRINITY_DN4443_c1_g1_i10	11.0079	4.43e-29
TRINITY_DN4898_c0_g1_i10	10.9768	5.5e-29
TRINITY_DN14171_c0_g1_i3	14.2554	5.6e-29
TRINITY_DN4462_c0_g1_i8	14.6391	5.74e-29
TRINITY_DN746_c2_g1_i6	13.8415	5.81e-29
TRINITY_DN359_c0_g1_i8	10.2373	5.86e-29
TRINITY_DN3762_c0_g1_i6	10.8141	6.34e-29
TRINITY_DN26333_c0_g1_i8	12.8336	6.75e-29
TRINITY_DN3085_c0_g1_i21	11.2153	6.76e-29
TRINITY_DN4609_c0_g1_i34	10.5886	7.6e-29
TRINITY_DN1178_c0_g1_i7	14.6043	7.9e-29
TRINITY_DN4256_c0_g1_i2	13.0825	1.26e-28
TRINITY_DN401_c0_g1_i3	11.0271	1.55e-28
TRINITY_DN5331_c0_g1_i3	13.8467	1.57e-28
TRINITY_DN1784_c0_g1_i9	12.8443	1.68e-28
TRINITY_DN18440_c0_g1_i4	10.8636	1.73e-28
TRINITY_DN2097_c0_g1_i1	14.2061	1.81e-28
TRINITY_DN23638_c0_g1_i1	4.17064	1.92e-28
TRINITY_DN17313_c0_g1_i6	11.4211	1.98e-28
TRINITY_DN3696_c0_g2_i1	10.0541	2.04e-28
TRINITY_DN6785_c0_g1_i5	11.2614	2.41e-28
TRINITY_DN44677_c0_g2_i1	10.8849	2.65e-28
TRINITY_DN1037_c0_g1_i8	13.8262	2.78e-28
TRINITY_DN3045_c0_g1_i3	14.4942	3.12e-28
TRINITY_DN1402_c1_g3_i1	10.7677	3.31e-28
TRINITY_DN2122_c0_g1_i7	12.3119	3.36e-28
TRINITY_DN80_c0_g1_i3	14.0934	3.47e-28
TRINITY_DN3961_c0_g1_i13	12.7453	3.51e-28
TRINITY_DN2333_c0_g1_i21	12.5548	3.53e-28
TRINITY_DN4986_c0_g1_i5	10.4514	3.68e-28
TRINITY_DN1298_c0_g1_i5	13.6313	3.97e-28
TRINITY_DN11369_c0_g1_i2	13.9584	4.07e-28
TRINITY_DN3026_c0_g1_i3	13.8979	4.34e-28
TRINITY_DN382_c0_g1_i1	13.6311	4.59e-28
TRINITY_DN928_c2_g1_i19	13.6621	4.7e-28
TRINITY_DN1750_c0_g1_i2	12.4444	4.82e-28
TRINITY_DN25283_c0_g1_i3	14.2019	5.11e-28
TRINITY_DN22260_c0_g1_i3	7.44848	5.19e-28
TRINITY_DN309_c0_g1_i2	10.5478	5.27e-28
TRINITY_DN52101_c0_g1_i1	12.5169	5.97e-28
TRINITY_DN54615_c0_g2_i1	13.3426	6.08e-28
TRINITY_DN33886_c0_g1_i11	4.89544	6.26e-28
TRINITY_DN2448_c0_g1_i5	12.6066	6.73e-28
TRINITY_DN4372_c0_g2_i8	13.7434	7.21e-28
TRINITY_DN17686_c0_g2_i1	-2.57664	7.35e-28
TRINITY_DN1614_c0_g1_i6	12.5825	8.52e-28
TRINITY_DN2452_c0_g1_i8	14.0361	9.05e-28
TRINITY_DN2708_c0_g1_i1	9.74682	9.52e-28
TRINITY_DN6211_c0_g1_i11	12.9759	9.73e-28
TRINITY_DN5717_c0_g1_i1	10.4259	1.05e-27
TRINITY_DN1701_c0_g1_i5	14.3613	1.17e-27
TRINITY_DN2125_c0_g1_i17	9.1694	1.31e-27
TRINITY_DN65959_c0_g1_i1	12.4732	1.31e-27
TRINITY_DN2406_c0_g1_i9	11.0259	1.37e-27
TRINITY_DN7290_c0_g1_i8	13.7922	1.47e-27
TRINITY_DN752_c0_g1_i2	14.0851	1.49e-27
TRINITY_DN20690_c0_g1_i2	10.96	1.49e-27
TRINITY_DN4480_c0_g1_i3	13.6781	1.5e-27
TRINITY_DN6227_c0_g1_i3	14.1621	1.7e-27
TRINITY_DN15459_c0_g2_i1	11.8919	1.77e-27
TRINITY_DN4241_c0_g1_i3	14.1518	1.83e-27
TRINITY_DN10169_c0_g1_i1	13.7892	1.86e-27
TRINITY_DN2398_c0_g1_i7	10.7777	2.18e-27
TRINITY_DN26114_c0_g1_i20	10.4214	2.21e-27
TRINITY_DN9172_c0_g1_i3	10.4825	2.25e-27
TRINITY_DN118_c0_g1_i6	13.7126	2.45e-27
TRINITY_DN22317_c0_g1_i9	12.1332	2.49e-27
TRINITY_DN4839_c0_g1_i19	13.976	2.5e-27
TRINITY_DN21498_c0_g1_i5	14.1005	2.51e-27
TRINITY_DN3579_c0_g1_i6	12.2922	2.58e-27
TRINITY_DN2917_c0_g2_i1	13.6749	2.62e-27
TRINITY_DN8130_c0_g1_i7	13.804	2.9e-27
TRINITY_DN717_c0_g2_i1	13.7308	2.9e-27
TRINITY_DN5353_c1_g1_i1	13.3455	2.99e-27
TRINITY_DN2405_c0_g1_i5	10.8029	3.39e-27
TRINITY_DN172_c1_g1_i7	12.4953	3.44e-27
TRINITY_DN2615_c0_g3_i1	13.1224	3.99e-27
TRINITY_DN395_c0_g1_i1	13.5917	4.01e-27
TRINITY_DN2253_c0_g1_i5	13.82	4.2e-27
TRINITY_DN16712_c0_g2_i5	13.9454	4.22e-27
TRINITY_DN13878_c0_g1_i15	13.5445	5.06e-27
TRINITY_DN5130_c0_g1_i2	14.1545	6.14e-27
TRINITY_DN315_c0_g1_i5	13.4368	6.19e-27
TRINITY_DN15232_c0_g1_i7	11.4371	6.42e-27
TRINITY_DN3120_c0_g1_i10	8.54838	7.17e-27
TRINITY_DN4147_c0_g1_i2	11.7044	7.3e-27
TRINITY_DN2247_c0_g1_i1	13.5081	8.77e-27
TRINITY_DN3397_c0_g1_i19	14.1076	9.58e-27
TRINITY_DN5252_c0_g1_i2	13.6154	9.72e-27
TRINITY_DN7335_c0_g1_i22	14.0718	1.01e-26
TRINITY_DN38536_c0_g1_i1	13.4314	1.02e-26
TRINITY_DN5020_c0_g2_i2	13.9663	1.22e-26
TRINITY_DN2214_c0_g2_i1	13.9103	1.28e-26
TRINITY_DN1685_c0_g2_i2	12.3382	1.37e-26
TRINITY_DN2288_c0_g1_i16	13.68	1.42e-26
TRINITY_DN3837_c0_g1_i1	14.0003	1.7e-26
TRINITY_DN5372_c0_g1_i10	14.2438	1.71e-26
TRINITY_DN2557_c0_g1_i20	13.2226	1.72e-26
TRINITY_DN45_c0_g1_i4	12.8762	1.73e-26
TRINITY_DN1808_c0_g1_i13	13.9072	1.77e-26
TRINITY_DN9975_c0_g1_i2	2.00583	1.85e-26
TRINITY_DN913_c0_g1_i25	11.4851	1.92e-26
TRINITY_DN2113_c0_g1_i22	14.1136	2.37e-26
TRINITY_DN3196_c0_g1_i2	13.7384	2.46e-26
TRINITY_DN137_c1_g1_i2	12.0237	2.93e-26
TRINITY_DN8242_c0_g1_i32	12.3317	2.98e-26
TRINITY_DN1982_c0_g2_i1	13.4871	3.18e-26
TRINITY_DN8787_c0_g1_i1	-2.38579	3.25e-26
TRINITY_DN2589_c0_g1_i10	13.6356	3.47e-26
TRINITY_DN3553_c0_g2_i3	10.6797	3.62e-26
TRINITY_DN1391_c0_g2_i1	12.0781	3.89e-26
TRINITY_DN745_c0_g1_i12	13.8241	4.02e-26
TRINITY_DN10121_c0_g1_i2	11.4994	4.19e-26
TRINITY_DN2783_c0_g1_i1	13.3779	4.22e-26
TRINITY_DN1745_c0_g3_i2	13.664	4.69e-26
TRINITY_DN8643_c0_g1_i7	12.0755	4.72e-26
TRINITY_DN4865_c0_g1_i17	11.7547	5.09e-26
TRINITY_DN27302_c0_g1_i9	5.50428	5.58e-26
TRINITY_DN1136_c0_g2_i1	13.2227	5.76e-26
TRINITY_DN11949_c0_g1_i3	13.2128	6.07e-26
TRINITY_DN14967_c0_g3_i7	12.8781	7.1e-26
TRINITY_DN1231_c0_g1_i2	13.4406	7.45e-26
TRINITY_DN5000_c0_g1_i6	13.4662	8.14e-26
TRINITY_DN3508_c0_g1_i1	13.9438	8.7e-26
TRINITY_DN435_c0_g1_i10	12.3976	8.84e-26
TRINITY_DN10202_c0_g1_i1	13.3127	9.01e-26
TRINITY_DN3053_c0_g1_i20	13.3022	9.83e-26
TRINITY_DN8235_c0_g2_i1	13.2509	1.02e-25
TRINITY_DN493_c0_g1_i1	12.1378	1.08e-25
TRINITY_DN7658_c0_g1_i2	12.3085	1.09e-25
TRINITY_DN8219_c0_g1_i3	10.034	1.09e-25
TRINITY_DN14288_c0_g1_i8	10.9104	1.12e-25
TRINITY_DN1675_c0_g1_i4	13.687	1.17e-25
TRINITY_DN15336_c0_g1_i6	13.1767	1.21e-25
TRINITY_DN819_c0_g1_i3	13.3557	1.24e-25
TRINITY_DN6979_c0_g1_i11	11.0897	1.26e-25
TRINITY_DN393_c0_g1_i4	13.1826	1.29e-25
TRINITY_DN6247_c0_g1_i54	13.4119	1.3e-25
TRINITY_DN1785_c0_g1_i5	10.2982	1.32e-25
TRINITY_DN2855_c0_g2_i1	13.2611	1.35e-25
TRINITY_DN16508_c0_g1_i3	13.6323	1.39e-25
TRINITY_DN2420_c0_g2_i1	13.4894	1.47e-25
TRINITY_DN2798_c0_g1_i6	6.65313	1.54e-25
TRINITY_DN2036_c0_g2_i1	12.9648	1.63e-25
TRINITY_DN3478_c0_g2_i1	11.5386	1.63e-25
TRINITY_DN3478_c0_g1_i1	13.204	1.72e-25
TRINITY_DN797_c0_g1_i7	12.6427	1.75e-25
TRINITY_DN2925_c0_g1_i9	13.1479	1.91e-25
TRINITY_DN10500_c0_g1_i9	9.58865	1.95e-25
TRINITY_DN8143_c0_g1_i11	10.6438	2.17e-25
TRINITY_DN829_c0_g1_i3	13.7378	2.27e-25
TRINITY_DN4395_c0_g1_i5	11.5713	2.4e-25
TRINITY_DN1213_c0_g2_i14	13.3388	2.45e-25
TRINITY_DN1622_c0_g2_i10	13.5645	2.53e-25
TRINITY_DN16750_c0_g1_i1	13.1951	2.56e-25
TRINITY_DN1999_c0_g1_i4	13.1446	2.62e-25
TRINITY_DN14329_c0_g5_i1	13.4558	2.74e-25
TRINITY_DN6840_c0_g1_i1	13.1987	2.9e-25
TRINITY_DN6061_c0_g1_i29	9.30156	2.93e-25
TRINITY_DN6589_c0_g2_i1	12.2533	3.1e-25
TRINITY_DN2264_c0_g2_i1	13.7365	3.12e-25
TRINITY_DN6423_c0_g1_i1	-2.06893	3.39e-25
TRINITY_DN11315_c0_g3_i1	2.77125	3.47e-25
TRINITY_DN4090_c0_g1_i4	11.7096	3.59e-25
TRINITY_DN18953_c1_g1_i2	11.761	3.64e-25
TRINITY_DN1319_c0_g1_i2	12.0326	3.75e-25
TRINITY_DN6146_c0_g1_i4	13.529	3.9e-25
TRINITY_DN11824_c0_g1_i1	13.5572	3.95e-25
TRINITY_DN865_c1_g1_i1	-1.41164	3.99e-25
TRINITY_DN480_c0_g1_i11	13.1696	4.07e-25
TRINITY_DN2192_c0_g1_i5	11.8963	4.14e-25
TRINITY_DN19870_c0_g1_i28	13.6226	4.34e-25
TRINITY_DN1326_c0_g2_i1	10.1309	4.47e-25
TRINITY_DN1217_c0_g1_i17	11.3281	4.6e-25
TRINITY_DN2984_c0_g1_i6	13.0681	4.61e-25
TRINITY_DN6640_c0_g1_i6	12.9528	4.71e-25
TRINITY_DN10624_c0_g1_i8	11.8638	5.06e-25
TRINITY_DN7234_c0_g1_i2	12.6576	5.33e-25
TRINITY_DN827_c0_g1_i37	12.3476	5.46e-25
TRINITY_DN14023_c0_g2_i1	13.4056	5.48e-25
TRINITY_DN2499_c0_g1_i64	13.4188	5.5e-25
TRINITY_DN2438_c1_g1_i4	13.1722	5.56e-25
TRINITY_DN2399_c0_g1_i2	13.0939	5.81e-25
TRINITY_DN3798_c0_g1_i16	10.8491	6.02e-25
TRINITY_DN8176_c0_g1_i15	13.1495	6.09e-25
TRINITY_DN32914_c0_g1_i7	9.95708	6.83e-25
TRINITY_DN4914_c0_g1_i15	13.2096	6.87e-25
TRINITY_DN3842_c0_g1_i36	9.39873	6.92e-25
TRINITY_DN21248_c0_g1_i11	12.9816	7.26e-25
TRINITY_DN747_c2_g1_i5	13.1172	7.34e-25
TRINITY_DN4646_c0_g1_i26	13.4624	7.4e-25
TRINITY_DN4061_c0_g1_i17	12.1734	7.67e-25
TRINITY_DN4322_c0_g1_i1	13.6922	7.89e-25
TRINITY_DN7659_c0_g2_i2	9.86461	7.95e-25
TRINITY_DN2013_c2_g1_i2	13.4477	7.96e-25
TRINITY_DN384_c0_g1_i20	12.9039	8.52e-25
TRINITY_DN18585_c0_g1_i5	12.6871	8.96e-25
TRINITY_DN5253_c0_g1_i27	13.3606	9.33e-25
TRINITY_DN2218_c0_g1_i1	12.9193	9.93e-25
TRINITY_DN2769_c0_g3_i1	13.4683	9.96e-25
TRINITY_DN52_c0_g1_i7	13.7005	1.01e-24
TRINITY_DN4734_c0_g2_i3	9.58513	1.01e-24
TRINITY_DN6848_c0_g1_i1	13.5075	1.06e-24
TRINITY_DN6127_c0_g1_i2	13.2795	1.12e-24
TRINITY_DN9600_c0_g1_i14	12.7428	1.12e-24
TRINITY_DN7332_c0_g2_i1	12.9471	1.18e-24
TRINITY_DN7061_c0_g1_i1	12.9039	1.22e-24
TRINITY_DN1680_c0_g1_i3	12.7125	1.23e-24
TRINITY_DN23667_c0_g1_i1	13.5558	1.3e-24
TRINITY_DN222_c0_g1_i2	13.2736	1.32e-24
TRINITY_DN3738_c0_g1_i9	13.3941	1.34e-24
TRINITY_DN6736_c1_g2_i1	12.9049	1.34e-24
TRINITY_DN2352_c0_g1_i3	13.35	1.51e-24
TRINITY_DN1530_c0_g1_i16	11.0771	1.52e-24
TRINITY_DN7534_c1_g1_i2	13.1084	1.54e-24
TRINITY_DN206_c0_g1_i1	13.3824	1.56e-24
TRINITY_DN5211_c0_g1_i12	13.4974	1.56e-24
TRINITY_DN13034_c1_g1_i7	13.4182	1.6e-24
TRINITY_DN3561_c0_g2_i2	13.0984	1.68e-24
TRINITY_DN2677_c0_g1_i7	7.95264	1.7e-24
TRINITY_DN3594_c0_g1_i8	13.4515	1.71e-24
TRINITY_DN3234_c0_g1_i3	13.3187	1.77e-24
TRINITY_DN5442_c0_g2_i6	12.992	1.81e-24
TRINITY_DN12092_c0_g1_i1	13.0617	1.82e-24
TRINITY_DN3040_c0_g1_i25	12.7033	1.87e-24
TRINITY_DN18327_c0_g1_i2	9.02237	1.89e-24
TRINITY_DN11537_c0_g1_i2	12.9441	2.04e-24
TRINITY_DN2873_c0_g1_i3	10.456	2.05e-24
TRINITY_DN1129_c0_g1_i26	13.2046	2.06e-24
TRINITY_DN8051_c0_g1_i6	11.6943	2.11e-24
TRINITY_DN19469_c0_g1_i7	13.0698	2.15e-24
TRINITY_DN24055_c0_g2_i1	13.2943	2.18e-24
TRINITY_DN599_c0_g1_i5	8.52487	2.2e-24
TRINITY_DN8331_c0_g1_i29	10.3957	2.21e-24
TRINITY_DN18533_c0_g1_i5	13.1879	2.21e-24
TRINITY_DN5526_c0_g1_i1	13.1139	2.23e-24
TRINITY_DN66_c0_g1_i1	10.383	2.25e-24
TRINITY_DN1834_c0_g1_i6	13.1338	2.25e-24
TRINITY_DN20365_c0_g1_i16	9.94417	2.28e-24
TRINITY_DN474_c0_g1_i8	13.4293	2.28e-24
TRINITY_DN9001_c0_g1_i8	12.7982	2.29e-24
TRINITY_DN18486_c0_g1_i21	13.2656	2.32e-24
TRINITY_DN1457_c0_g1_i1	9.1739	2.52e-24
TRINITY_DN8348_c0_g1_i8	11.9305	2.58e-24
TRINITY_DN2554_c1_g2_i1	9.58646	2.59e-24
TRINITY_DN6536_c0_g1_i7	13.2875	2.68e-24
TRINITY_DN963_c0_g1_i4	9.95584	2.72e-24
TRINITY_DN33822_c0_g1_i1	12.8528	2.77e-24
TRINITY_DN7299_c0_g1_i2	12.744	2.8e-24
TRINITY_DN8696_c0_g3_i1	13.3022	2.97e-24
TRINITY_DN3165_c0_g1_i1	12.8663	2.99e-24
TRINITY_DN1063_c0_g1_i2	13.1854	3.1e-24
TRINITY_DN6008_c0_g1_i49	11.6334	3.21e-24
TRINITY_DN9682_c0_g1_i5	12.9313	3.26e-24
TRINITY_DN3230_c0_g1_i13	13.2729	3.26e-24
TRINITY_DN9370_c0_g1_i4	11.7071	3.32e-24
TRINITY_DN970_c0_g1_i15	12.2256	3.47e-24
TRINITY_DN6181_c0_g1_i4	13.4571	3.5e-24
TRINITY_DN1224_c0_g1_i11	12.8791	3.72e-24
TRINITY_DN19843_c0_g1_i2	12.9076	3.89e-24
TRINITY_DN8682_c1_g2_i2	12.9442	3.97e-24
TRINITY_DN2581_c0_g1_i4	13.2595	4.06e-24
TRINITY_DN2710_c0_g2_i1	13.4456	4.11e-24
TRINITY_DN2683_c0_g1_i14	12.9337	4.16e-24
TRINITY_DN6186_c0_g1_i7	10.037	4.26e-24
TRINITY_DN37693_c0_g1_i11	-1.82291	4.32e-24
TRINITY_DN5731_c0_g2_i1	13.194	4.42e-24
TRINITY_DN2994_c0_g2_i1	13.1669	4.5e-24
TRINITY_DN4951_c0_g1_i1	12.6741	4.65e-24
TRINITY_DN6830_c0_g1_i2	12.8477	4.68e-24
TRINITY_DN11784_c0_g1_i11	10.1181	4.68e-24
TRINITY_DN11151_c0_g1_i34	13.1035	4.71e-24
TRINITY_DN14675_c0_g1_i3	12.9665	4.81e-24
TRINITY_DN22753_c0_g1_i1	13.0957	4.91e-24
TRINITY_DN7587_c0_g1_i5	12.8888	4.98e-24
TRINITY_DN8714_c0_g1_i2	12.9603	5.07e-24
TRINITY_DN905_c0_g1_i3	13.1263	5.36e-24
TRINITY_DN8249_c0_g1_i4	12.9513	5.39e-24
TRINITY_DN10989_c0_g1_i5	13.1695	5.61e-24
TRINITY_DN20265_c0_g1_i1	13.0722	5.77e-24
TRINITY_DN8501_c0_g1_i29	12.749	5.83e-24
TRINITY_DN5911_c0_g1_i3	12.7676	6.03e-24
TRINITY_DN14491_c0_g1_i1	13.2692	6.04e-24
TRINITY_DN16293_c0_g1_i1	12.8484	6.06e-24
TRINITY_DN7502_c0_g1_i3	12.5712	6.09e-24
TRINITY_DN1047_c0_g1_i9	12.6895	6.09e-24
TRINITY_DN3125_c0_g2_i2	12.6173	6.11e-24
TRINITY_DN26033_c0_g1_i1	13.4495	6.21e-24
TRINITY_DN14703_c0_g1_i1	12.5492	6.38e-24
TRINITY_DN3647_c0_g1_i12	13.0663	6.6e-24
TRINITY_DN5027_c0_g1_i1	13.2615	6.69e-24
TRINITY_DN12335_c0_g1_i16	11.195	6.74e-24
TRINITY_DN8410_c0_g1_i9	12.0705	6.88e-24
TRINITY_DN11173_c0_g1_i9	12.9493	6.94e-24
TRINITY_DN4419_c0_g2_i2	12.8512	6.95e-24
TRINITY_DN10816_c0_g1_i11	12.9553	6.98e-24
TRINITY_DN22927_c0_g1_i2	13.1082	6.98e-24
TRINITY_DN2155_c0_g1_i2	13.1393	7.26e-24
TRINITY_DN10053_c0_g1_i7	13.3403	7.51e-24
TRINITY_DN11380_c0_g1_i5	11.7501	7.51e-24
TRINITY_DN4333_c0_g1_i5	13.0326	7.68e-24
TRINITY_DN3785_c0_g2_i1	13.0413	8.05e-24
TRINITY_DN1558_c0_g2_i2	13.1569	8.12e-24
TRINITY_DN70_c0_g1_i4	12.624	8.26e-24
TRINITY_DN9130_c0_g2_i1	12.6922	8.74e-24
TRINITY_DN388_c0_g1_i4	13.1912	8.74e-24
TRINITY_DN418_c0_g1_i4	12.9543	8.84e-24
TRINITY_DN731_c1_g1_i9	11.4532	8.89e-24
TRINITY_DN15705_c0_g1_i4	12.9664	9.19e-24
TRINITY_DN6517_c0_g1_i13	13.1818	9.2e-24
TRINITY_DN13182_c1_g1_i1	12.7599	9.59e-24
TRINITY_DN31414_c0_g1_i5	13.2848	9.78e-24
TRINITY_DN1435_c0_g1_i6	12.3205	9.8e-24
TRINITY_DN11352_c0_g1_i7	12.397	9.8e-24
TRINITY_DN64668_c0_g1_i1	13.0801	1e-23
TRINITY_DN12441_c0_g1_i1	13.0501	1.01e-23
TRINITY_DN3593_c0_g2_i1	13.413	1.06e-23
TRINITY_DN35660_c0_g2_i2	12.3153	1.09e-23
TRINITY_DN13138_c0_g1_i2	12.9819	1.09e-23
TRINITY_DN6401_c0_g1_i4	12.6155	1.1e-23
TRINITY_DN21640_c0_g1_i3	12.9871	1.1e-23
TRINITY_DN976_c0_g1_i4	13.2055	1.1e-23
TRINITY_DN14249_c0_g1_i2	9.32792	1.16e-23
TRINITY_DN495_c0_g1_i4	11.2183	1.18e-23
TRINITY_DN30579_c0_g1_i8	12.7322	1.28e-23
TRINITY_DN4305_c0_g1_i3	12.5823	1.34e-23
TRINITY_DN1588_c1_g1_i90	11.9128	1.4e-23
TRINITY_DN249_c0_g1_i9	12.8824	1.41e-23
TRINITY_DN12370_c1_g1_i5	11.417	1.43e-23
TRINITY_DN5891_c0_g1_i5	13.2727	1.47e-23
TRINITY_DN4550_c0_g1_i1	12.5728	1.49e-23
TRINITY_DN3332_c0_g1_i6	12.9695	1.51e-23
TRINITY_DN24783_c0_g1_i1	12.9394	1.61e-23
TRINITY_DN12892_c0_g1_i1	11.3333	1.61e-23
TRINITY_DN326_c0_g1_i17	12.7055	1.66e-23
TRINITY_DN6131_c0_g1_i13	12.8506	1.67e-23
TRINITY_DN3439_c0_g1_i6	12.0818	1.69e-23
TRINITY_DN690_c0_g2_i1	12.6205	1.7e-23
TRINITY_DN9051_c1_g1_i9	12.6456	1.8e-23
TRINITY_DN2036_c0_g3_i1	12.3058	1.83e-23
TRINITY_DN9602_c0_g2_i6	12.5736	1.84e-23
TRINITY_DN3707_c1_g1_i1	12.0627	1.88e-23
TRINITY_DN1600_c1_g1_i13	12.8755	1.89e-23
TRINITY_DN22494_c0_g1_i32	12.7055	1.9e-23
TRINITY_DN112_c0_g2_i1	11.8621	1.9e-23
TRINITY_DN49291_c0_g1_i4	13.0188	1.94e-23
TRINITY_DN1777_c0_g1_i1	12.8108	1.97e-23
TRINITY_DN3902_c0_g1_i24	12.7005	2.06e-23
TRINITY_DN6726_c0_g1_i3	13.0164	2.07e-23
TRINITY_DN5427_c0_g1_i1	12.7958	2.09e-23
TRINITY_DN17601_c0_g1_i1	13.0796	2.09e-23
TRINITY_DN5859_c0_g1_i4	12.6175	2.13e-23
TRINITY_DN4832_c0_g2_i3	12.8248	2.14e-23
TRINITY_DN1512_c0_g1_i7	9.85353	2.15e-23
TRINITY_DN2916_c0_g1_i3	12.9991	2.15e-23
TRINITY_DN700_c0_g1_i2	12.7905	2.16e-23
TRINITY_DN2506_c0_g1_i3	11.1328	2.2e-23
TRINITY_DN1273_c0_g1_i6	11.3646	2.2e-23
TRINITY_DN8504_c0_g1_i23	10.2139	2.25e-23
TRINITY_DN4390_c0_g1_i2	12.781	2.3e-23
TRINITY_DN18463_c0_g1_i1	13.1263	2.3e-23
TRINITY_DN1958_c0_g1_i6	13.2505	2.39e-23
TRINITY_DN5693_c0_g2_i1	12.646	2.4e-23
TRINITY_DN5114_c0_g1_i1	12.6206	2.46e-23
TRINITY_DN1488_c0_g1_i9	12.4944	2.52e-23
TRINITY_DN2983_c0_g1_i49	12.5892	2.72e-23
TRINITY_DN2691_c0_g1_i6	13.0883	2.85e-23
TRINITY_DN2956_c0_g1_i5	10.9242	2.89e-23
TRINITY_DN56_c0_g1_i1	12.2191	2.99e-23
TRINITY_DN6978_c0_g1_i5	12.9273	3.01e-23
TRINITY_DN1460_c0_g1_i16	12.8026	3.04e-23
TRINITY_DN2281_c0_g1_i1	12.8568	3.11e-23
TRINITY_DN4522_c0_g2_i1	12.819	3.13e-23
TRINITY_DN1637_c0_g1_i11	8.78092	3.18e-23
TRINITY_DN4313_c0_g1_i8	12.9625	3.21e-23
TRINITY_DN4718_c0_g1_i17	13.193	3.23e-23
TRINITY_DN1090_c0_g1_i2	13.0727	3.24e-23
TRINITY_DN26585_c0_g1_i11	12.9976	3.34e-23
TRINITY_DN10521_c0_g1_i10	12.9106	3.43e-23
TRINITY_DN19191_c0_g1_i1	12.8688	3.44e-23
TRINITY_DN3692_c0_g1_i16	13.5487	3.47e-23
TRINITY_DN9423_c0_g1_i5	11.778	3.56e-23
TRINITY_DN4139_c0_g1_i1	13.0013	3.63e-23
TRINITY_DN3043_c0_g1_i12	12.8854	3.69e-23
TRINITY_DN2751_c0_g1_i4	12.8036	3.82e-23
TRINITY_DN1469_c0_g1_i4	12.8331	3.86e-23
TRINITY_DN22304_c0_g3_i1	-2.53286	3.94e-23
TRINITY_DN7811_c0_g1_i9	12.9232	3.97e-23
TRINITY_DN7962_c0_g1_i2	11.457	4.07e-23
TRINITY_DN891_c0_g1_i3	13.0571	4.25e-23
TRINITY_DN2232_c0_g1_i6	11.5717	4.55e-23
TRINITY_DN4493_c0_g1_i1	12.4603	4.55e-23
TRINITY_DN2665_c0_g2_i1	12.6722	4.68e-23
TRINITY_DN13469_c0_g2_i1	12.7559	4.7e-23
TRINITY_DN443_c0_g1_i4	12.7632	4.71e-23
TRINITY_DN495_c1_g1_i6	12.7928	4.72e-23
TRINITY_DN3205_c0_g2_i2	12.1405	4.73e-23
TRINITY_DN1209_c0_g1_i2	13.1671	4.78e-23
TRINITY_DN20033_c0_g2_i3	12.6859	4.88e-23
TRINITY_DN2982_c0_g3_i1	12.6934	4.92e-23
TRINITY_DN243_c0_g4_i1	10.5353	5.04e-23
TRINITY_DN2384_c0_g1_i8	11.5431	5.11e-23
TRINITY_DN904_c0_g1_i22	6.44709	5.23e-23
TRINITY_DN6417_c0_g1_i4	11.6539	5.49e-23
TRINITY_DN11639_c0_g2_i2	13.3122	5.61e-23
TRINITY_DN3580_c0_g1_i4	12.7948	5.66e-23
TRINITY_DN3799_c0_g1_i9	11.588	5.74e-23
TRINITY_DN22826_c0_g1_i1	12.4046	5.81e-23
TRINITY_DN2051_c0_g2_i3	12.6325	5.85e-23
TRINITY_DN6183_c0_g1_i3	12.8254	5.88e-23
TRINITY_DN216_c0_g1_i15	12.7816	6.07e-23
TRINITY_DN4659_c0_g1_i10	12.362	6.13e-23
TRINITY_DN6046_c0_g1_i2	11.5617	6.69e-23
TRINITY_DN6606_c0_g1_i4	12.6512	6.88e-23
TRINITY_DN2000_c0_g1_i9	13.1834	6.89e-23
TRINITY_DN24531_c0_g1_i18	12.6442	6.9e-23
TRINITY_DN6197_c0_g1_i16	12.204	6.97e-23
TRINITY_DN15456_c0_g1_i1	5.7575	7.14e-23
TRINITY_DN1646_c0_g1_i2	10.9605	7.45e-23
TRINITY_DN19994_c0_g1_i3	12.0111	7.47e-23
TRINITY_DN1243_c0_g1_i1	12.4057	7.92e-23
TRINITY_DN169_c0_g1_i2	12.509	8.03e-23
TRINITY_DN30062_c0_g1_i7	13.0305	8.49e-23
TRINITY_DN9706_c1_g3_i2	12.4878	8.56e-23
TRINITY_DN2167_c0_g1_i4	12.6417	8.85e-23
TRINITY_DN232_c0_g2_i1	9.73977	8.99e-23
TRINITY_DN19388_c0_g1_i3	12.9766	9.16e-23
TRINITY_DN3319_c0_g1_i6	12.5215	9.36e-23
TRINITY_DN2722_c0_g1_i32	11.5751	9.51e-23
TRINITY_DN11675_c0_g1_i45	7.37146	9.54e-23
TRINITY_DN21778_c0_g1_i1	5.79403	1.1e-22
TRINITY_DN25968_c0_g2_i1	12.7471	1.1e-22
TRINITY_DN1479_c0_g2_i2	12.3904	1.1e-22
TRINITY_DN2309_c0_g1_i2	11.2466	1.1e-22
TRINITY_DN15964_c0_g1_i1	10.854	1.11e-22
TRINITY_DN7562_c0_g2_i4	12.5397	1.15e-22
TRINITY_DN2547_c0_g2_i1	12.4349	1.15e-22
TRINITY_DN768_c0_g2_i1	12.5023	1.16e-22
TRINITY_DN8830_c0_g1_i2	12.6279	1.17e-22
TRINITY_DN2386_c0_g2_i1	11.2598	1.18e-22
TRINITY_DN15665_c0_g3_i1	11.4607	1.19e-22
TRINITY_DN21232_c0_g1_i3	12.5543	1.21e-22
TRINITY_DN5039_c0_g2_i1	12.67	1.22e-22
TRINITY_DN15830_c0_g1_i1	12.3061	1.24e-22
TRINITY_DN13202_c0_g2_i1	11.1705	1.24e-22
TRINITY_DN234_c1_g1_i1	12.615	1.25e-22
TRINITY_DN6582_c0_g1_i4	12.7531	1.27e-22
TRINITY_DN5074_c0_g1_i5	9.92974	1.27e-22
TRINITY_DN4379_c0_g3_i2	12.6812	1.29e-22
TRINITY_DN8124_c0_g1_i1	2.95134	1.36e-22
TRINITY_DN3138_c0_g1_i2	12.6123	1.42e-22
TRINITY_DN3106_c0_g1_i2	11.8901	1.42e-22
TRINITY_DN1009_c0_g1_i1	12.8408	1.46e-22
TRINITY_DN5974_c0_g1_i2	11.3229	1.47e-22
TRINITY_DN1978_c0_g1_i1	12.9105	1.49e-22
TRINITY_DN1964_c0_g1_i16	12.8076	1.52e-22
TRINITY_DN1282_c0_g1_i2	12.4229	1.55e-22
TRINITY_DN16397_c0_g1_i4	12.4694	1.58e-22
TRINITY_DN1874_c0_g1_i26	12.3035	1.59e-22
TRINITY_DN15430_c0_g1_i2	2.61569	1.69e-22
TRINITY_DN1076_c0_g1_i3	12.9894	1.71e-22
TRINITY_DN7485_c0_g2_i1	12.4421	1.76e-22
TRINITY_DN3981_c0_g1_i2	12.5223	1.78e-22
TRINITY_DN6373_c0_g1_i8	12.5625	1.79e-22
TRINITY_DN2139_c0_g1_i7	10.0167	1.85e-22
TRINITY_DN1296_c0_g1_i1	12.7184	1.86e-22
TRINITY_DN3241_c0_g1_i8	12.7402	1.91e-22
TRINITY_DN4731_c0_g1_i7	10.3293	1.94e-22
TRINITY_DN8508_c0_g4_i1	12.4611	2.01e-22
TRINITY_DN19461_c0_g1_i1	12.2606	2.07e-22
TRINITY_DN716_c0_g1_i37	12.6589	2.07e-22
TRINITY_DN4759_c0_g1_i1	12.7361	2.22e-22
TRINITY_DN16324_c0_g1_i1	12.5975	2.22e-22
TRINITY_DN692_c0_g2_i2	12.5136	2.23e-22
TRINITY_DN5339_c0_g1_i7	12.2048	2.34e-22
TRINITY_DN8394_c0_g1_i6	12.5357	2.42e-22
TRINITY_DN4955_c0_g1_i8	12.5049	2.44e-22
TRINITY_DN34925_c0_g1_i1	12.7355	2.47e-22
TRINITY_DN42480_c0_g1_i2	12.0914	2.51e-22
TRINITY_DN3019_c0_g1_i2	12.4582	2.53e-22
TRINITY_DN2387_c0_g1_i13	12.6864	2.6e-22
TRINITY_DN5510_c0_g1_i12	12.8005	2.73e-22
TRINITY_DN10137_c0_g1_i16	12.6078	2.74e-22
TRINITY_DN2789_c3_g1_i8	12.4746	2.75e-22
TRINITY_DN39535_c0_g1_i4	12.6611	2.84e-22
TRINITY_DN3476_c0_g1_i2	12.5854	2.88e-22
TRINITY_DN13825_c0_g2_i1	12.027	2.91e-22
TRINITY_DN2021_c0_g2_i2	12.6351	2.99e-22
TRINITY_DN5542_c0_g1_i24	12.4276	3.06e-22
TRINITY_DN2848_c2_g2_i1	12.8076	3.2e-22
TRINITY_DN2210_c0_g2_i1	12.4728	3.28e-22
TRINITY_DN231_c0_g1_i1	12.6912	3.32e-22
TRINITY_DN2100_c0_g1_i3	12.3931	3.34e-22
TRINITY_DN6775_c0_g1_i33	13.0577	3.39e-22
TRINITY_DN26320_c0_g1_i1	12.5439	3.43e-22
TRINITY_DN9435_c0_g2_i3	12.7399	3.53e-22
TRINITY_DN11783_c0_g1_i3	8.69038	3.57e-22
TRINITY_DN276_c0_g2_i1	12.5261	3.61e-22
TRINITY_DN4588_c0_g1_i5	12.5509	3.81e-22
TRINITY_DN13010_c0_g2_i2	12.3583	3.84e-22
TRINITY_DN9827_c0_g1_i7	12.7491	3.97e-22
TRINITY_DN7364_c0_g1_i8	12.5489	4.05e-22
TRINITY_DN27525_c0_g1_i3	12.6269	4.07e-22
TRINITY_DN1534_c0_g1_i23	12.443	4.11e-22
TRINITY_DN2124_c0_g1_i1	12.2752	4.24e-22
TRINITY_DN36164_c0_g2_i2	12.6341	4.31e-22
TRINITY_DN6553_c3_g1_i2	2.83135	4.32e-22
TRINITY_DN2077_c0_g1_i6	12.6064	4.33e-22
TRINITY_DN3065_c0_g1_i27	12.7516	4.46e-22
TRINITY_DN10837_c0_g1_i4	12.6957	4.56e-22
TRINITY_DN961_c0_g1_i12	12.3759	4.61e-22
TRINITY_DN2373_c0_g2_i7	8.83701	4.74e-22
TRINITY_DN2031_c0_g1_i17	11.0073	4.84e-22
TRINITY_DN12004_c0_g1_i1	12.3647	4.87e-22
TRINITY_DN3008_c0_g1_i6	12.391	4.94e-22
TRINITY_DN36863_c0_g1_i12	12.2461	4.96e-22
TRINITY_DN7163_c0_g1_i1	12.2232	5.16e-22
TRINITY_DN2479_c0_g1_i5	12.7457	5.2e-22
TRINITY_DN5224_c0_g1_i3	11.1823	5.21e-22
TRINITY_DN12339_c0_g2_i6	12.6293	5.27e-22
TRINITY_DN11096_c0_g2_i1	11.1865	5.27e-22
TRINITY_DN20934_c0_g1_i3	12.7058	5.33e-22
TRINITY_DN1354_c0_g1_i1	12.6444	5.37e-22
TRINITY_DN1198_c1_g1_i5	10.8729	5.53e-22
TRINITY_DN9769_c0_g1_i9	11.0418	5.58e-22
TRINITY_DN1603_c0_g1_i10	10.783	5.67e-22
TRINITY_DN573_c0_g1_i2	12.7332	6.04e-22
TRINITY_DN39220_c0_g1_i1	-1.46492	6.59e-22
TRINITY_DN799_c0_g1_i12	12.3819	6.63e-22
TRINITY_DN1452_c0_g1_i2	12.3619	6.74e-22
TRINITY_DN52598_c0_g1_i14	12.4988	7.07e-22
TRINITY_DN8098_c0_g2_i1	12.4404	7.38e-22
TRINITY_DN712_c0_g1_i3	12.177	7.62e-22
TRINITY_DN5987_c0_g1_i5	12.0758	7.65e-22
TRINITY_DN10299_c0_g1_i13	12.8319	7.8e-22
TRINITY_DN2888_c0_g1_i1	12.53	7.86e-22
TRINITY_DN9858_c0_g1_i1	12.4469	7.93e-22
TRINITY_DN2660_c0_g1_i9	12.8468	8.05e-22
TRINITY_DN595_c0_g1_i7	12.5847	8.55e-22
TRINITY_DN661_c0_g2_i1	12.7363	8.65e-22
TRINITY_DN2808_c0_g1_i3	11.1813	8.84e-22
TRINITY_DN7378_c0_g1_i12	12.3807	8.89e-22
TRINITY_DN1414_c0_g1_i9	12.1632	9.24e-22
TRINITY_DN7347_c2_g1_i22	12.5971	9.37e-22
TRINITY_DN1639_c0_g1_i3	12.5014	9.5e-22
TRINITY_DN33061_c0_g1_i2	12.483	9.51e-22
TRINITY_DN6079_c0_g1_i1	12.0624	9.52e-22
TRINITY_DN996_c0_g1_i5	12.4465	9.93e-22
TRINITY_DN16832_c0_g1_i4	12.2159	1.06e-21
TRINITY_DN14645_c0_g1_i2	9.92334	1.07e-21
TRINITY_DN19463_c0_g1_i6	12.5645	1.19e-21
TRINITY_DN1941_c0_g1_i3	12.0891	1.19e-21
TRINITY_DN4404_c0_g1_i1	10.7752	1.2e-21
TRINITY_DN52399_c0_g1_i5	12.2602	1.2e-21
TRINITY_DN13188_c0_g1_i4	12.1282	1.22e-21
TRINITY_DN22890_c0_g1_i1	12.2914	1.22e-21
TRINITY_DN7964_c0_g1_i3	13.0143	1.23e-21
TRINITY_DN260_c0_g2_i1	12.1881	1.23e-21
TRINITY_DN941_c0_g1_i3	12.3065	1.23e-21
TRINITY_DN2259_c0_g1_i6	12.4998	1.24e-21
TRINITY_DN21388_c0_g1_i2	-6.61909	1.26e-21
TRINITY_DN8977_c0_g1_i10	-1.52403	1.31e-21
TRINITY_DN2114_c0_g1_i70	12.3429	1.31e-21
TRINITY_DN870_c0_g1_i3	12.1514	1.36e-21
TRINITY_DN5655_c0_g1_i6	12.6264	1.37e-21
TRINITY_DN2337_c0_g1_i21	12.3804	1.42e-21
TRINITY_DN804_c0_g1_i9	12.6206	1.43e-21
TRINITY_DN11383_c0_g1_i6	12.2987	1.43e-21
TRINITY_DN2614_c0_g3_i1	12.7044	1.45e-21
TRINITY_DN12095_c0_g2_i1	12.2969	1.48e-21
TRINITY_DN17107_c0_g2_i2	12.3308	1.51e-21
TRINITY_DN13119_c0_g1_i6	12.119	1.52e-21
TRINITY_DN1672_c0_g1_i5	12.4341	1.52e-21
TRINITY_DN3932_c0_g1_i7	12.3306	1.54e-21
TRINITY_DN974_c0_g1_i1	12.4209	1.56e-21
TRINITY_DN20993_c0_g1_i4	12.3075	1.65e-21
TRINITY_DN19390_c0_g1_i15	12.5027	1.69e-21
TRINITY_DN971_c2_g1_i6	12.0059	1.69e-21
TRINITY_DN10033_c0_g1_i13	12.5929	1.77e-21
TRINITY_DN13224_c0_g1_i7	12.3557	1.8e-21
TRINITY_DN13606_c0_g1_i8	11.8576	1.8e-21
TRINITY_DN9888_c0_g1_i4	12.1068	1.86e-21
TRINITY_DN83_c0_g1_i25	11.9843	1.91e-21
TRINITY_DN2964_c0_g1_i1	12.6556	1.96e-21
TRINITY_DN8417_c0_g2_i2	12.2376	2.02e-21
TRINITY_DN6238_c0_g1_i6	12.0729	2.24e-21
TRINITY_DN14285_c0_g1_i10	13.6901	2.26e-21
TRINITY_DN2393_c0_g1_i9	12.1779	2.29e-21
TRINITY_DN1782_c0_g1_i1	11.3457	2.29e-21
TRINITY_DN16952_c0_g1_i3	12.6285	2.31e-21
TRINITY_DN10495_c0_g1_i3	-2.07402	2.32e-21
TRINITY_DN13738_c0_g1_i1	12.1586	2.35e-21
TRINITY_DN875_c0_g2_i2	12.3212	2.36e-21
TRINITY_DN2930_c0_g2_i1	12.298	2.36e-21
TRINITY_DN23224_c0_g1_i2	11.1142	2.45e-21
TRINITY_DN15449_c0_g1_i2	2.65316	2.61e-21
TRINITY_DN17516_c0_g1_i1	12.2562	2.63e-21
TRINITY_DN16703_c0_g2_i1	10.4345	2.68e-21
TRINITY_DN9130_c0_g1_i47	11.8849	2.72e-21
TRINITY_DN490_c0_g1_i5	12.1768	2.73e-21
TRINITY_DN7630_c0_g1_i2	12.3753	2.77e-21
TRINITY_DN27393_c0_g1_i1	10.8223	2.77e-21
TRINITY_DN2107_c1_g1_i13	12.0061	2.79e-21
TRINITY_DN16860_c0_g1_i4	12.0597	2.81e-21
TRINITY_DN3037_c0_g1_i12	11.9629	2.83e-21
TRINITY_DN19510_c0_g1_i4	12.4871	2.83e-21
TRINITY_DN12108_c0_g2_i4	12.1649	2.83e-21
TRINITY_DN10552_c0_g2_i4	12.4673	2.93e-21
TRINITY_DN12116_c0_g1_i1	12.3521	2.98e-21
TRINITY_DN15025_c0_g2_i1	12.0679	2.99e-21
TRINITY_DN2129_c0_g1_i2	12.188	3e-21
TRINITY_DN5596_c0_g1_i6	12.2498	3.01e-21
TRINITY_DN3156_c0_g1_i10	10.9186	3.09e-21
TRINITY_DN3107_c0_g1_i1	12.4996	3.16e-21
TRINITY_DN391_c0_g1_i4	11.8	3.2e-21
TRINITY_DN6992_c0_g2_i1	9.26774	3.27e-21
TRINITY_DN4315_c0_g1_i13	12.1964	3.28e-21
TRINITY_DN52_c1_g1_i1	9.95777	3.32e-21
TRINITY_DN3293_c0_g1_i7	12.3639	3.36e-21
TRINITY_DN6962_c0_g1_i76	11.7336	3.45e-21
TRINITY_DN27436_c0_g1_i7	12.0122	3.57e-21
TRINITY_DN17580_c0_g1_i4	12.3079	3.6e-21
TRINITY_DN4674_c0_g1_i6	12.4085	3.65e-21
TRINITY_DN3236_c0_g1_i5	12.0179	3.78e-21
TRINITY_DN1284_c0_g3_i1	11.8904	3.8e-21
TRINITY_DN17631_c0_g1_i5	11.9261	3.99e-21
TRINITY_DN10217_c0_g1_i7	10.5704	4.13e-21
TRINITY_DN11687_c0_g1_i4	11.7664	4.21e-21
TRINITY_DN14266_c0_g1_i4	12.1704	4.24e-21
TRINITY_DN28314_c0_g1_i11	9.94514	4.28e-21
TRINITY_DN4221_c0_g1_i4	12.262	4.37e-21
TRINITY_DN1183_c0_g3_i2	12.0778	4.41e-21
TRINITY_DN20164_c0_g1_i8	12.435	4.51e-21
TRINITY_DN2828_c0_g1_i7	12.1788	4.53e-21
TRINITY_DN2809_c2_g1_i4	12.5443	4.62e-21
TRINITY_DN1280_c0_g1_i11	12.3058	4.65e-21
TRINITY_DN3970_c0_g1_i13	12.3491	4.65e-21
TRINITY_DN13871_c0_g1_i3	12.084	4.9e-21
TRINITY_DN12431_c0_g1_i5	11.6619	5.01e-21
TRINITY_DN7348_c0_g1_i5	11.2126	5.19e-21
TRINITY_DN1155_c0_g1_i2	11.909	5.35e-21
TRINITY_DN2448_c0_g2_i6	12.0579	5.42e-21
TRINITY_DN2071_c0_g1_i5	11.6394	5.59e-21
TRINITY_DN21598_c0_g1_i6	11.013	5.64e-21
TRINITY_DN9199_c0_g1_i10	11.1135	5.71e-21
TRINITY_DN2427_c0_g1_i43	3.56946	5.73e-21
TRINITY_DN1193_c0_g1_i20	10.531	5.8e-21
TRINITY_DN2493_c0_g1_i3	12.2372	6.15e-21
TRINITY_DN27417_c0_g2_i5	11.8303	6.43e-21
TRINITY_DN14929_c0_g1_i14	11.7434	6.49e-21
TRINITY_DN11356_c0_g1_i9	12.1133	6.49e-21
TRINITY_DN28380_c0_g2_i1	11.8229	6.53e-21
TRINITY_DN4355_c0_g1_i11	10.9865	6.61e-21
TRINITY_DN5927_c0_g1_i1	11.5929	6.88e-21
TRINITY_DN9263_c0_g1_i5	12.0711	7.13e-21
TRINITY_DN2016_c0_g1_i2	12.0669	7.39e-21
TRINITY_DN4014_c0_g1_i2	12.1369	7.44e-21
TRINITY_DN21796_c0_g1_i6	12.4741	7.49e-21
TRINITY_DN1516_c0_g1_i4	12.0303	7.52e-21
TRINITY_DN3037_c2_g2_i1	12.0877	7.69e-21
TRINITY_DN2975_c0_g1_i1	12.1051	7.8e-21
TRINITY_DN67118_c0_g1_i3	-2.49749	7.98e-21
TRINITY_DN5740_c0_g1_i11	12.2371	8.06e-21
TRINITY_DN30965_c0_g1_i2	12.2487	8.29e-21
TRINITY_DN25334_c0_g1_i1	11.3261	8.34e-21
TRINITY_DN16093_c0_g2_i1	12.1897	8.46e-21
TRINITY_DN4657_c0_g1_i2	12.002	8.49e-21
TRINITY_DN4105_c0_g1_i32	12.3937	8.95e-21
TRINITY_DN2168_c0_g2_i1	12.1431	9.05e-21
TRINITY_DN10890_c0_g1_i6	10.4048	9.19e-21
TRINITY_DN17184_c0_g1_i8	3.0719	9.26e-21
TRINITY_DN6204_c0_g1_i8	10.854	9.27e-21
TRINITY_DN7677_c0_g2_i8	12.1518	9.5e-21
TRINITY_DN9294_c0_g1_i18	12.0525	9.6e-21
TRINITY_DN5735_c0_g1_i3	12.5533	9.65e-21
TRINITY_DN5822_c0_g2_i4	12.0408	9.75e-21
TRINITY_DN3707_c0_g2_i5	10.9838	9.78e-21
TRINITY_DN3354_c0_g1_i36	11.7229	9.87e-21
TRINITY_DN6977_c0_g1_i6	12.3232	9.88e-21
TRINITY_DN3954_c0_g2_i1	12.4004	9.88e-21
TRINITY_DN1608_c0_g2_i2	12.2033	1.02e-20
TRINITY_DN11658_c0_g1_i1	10.5121	1.02e-20
TRINITY_DN835_c0_g1_i2	11.7151	1.04e-20
TRINITY_DN16964_c0_g1_i11	12.2904	1.05e-20
TRINITY_DN10305_c0_g1_i2	-5.49533	1.06e-20
TRINITY_DN5361_c0_g1_i1	12.2139	1.06e-20
TRINITY_DN4629_c0_g1_i9	12.241	1.08e-20
TRINITY_DN6201_c0_g2_i1	11.6646	1.15e-20
TRINITY_DN3432_c0_g1_i17	-1.23885	1.15e-20
TRINITY_DN1481_c0_g1_i7	8.52926	1.16e-20
TRINITY_DN6843_c0_g1_i6	12.1247	1.21e-20
TRINITY_DN24494_c0_g1_i3	-2.03584	1.24e-20
TRINITY_DN2837_c0_g1_i4	12.0974	1.27e-20
TRINITY_DN8264_c0_g1_i16	12.0691	1.28e-20
TRINITY_DN11148_c0_g1_i8	12.0081	1.32e-20
TRINITY_DN34134_c0_g1_i1	12.2966	1.32e-20
TRINITY_DN10629_c0_g1_i2	11.9661	1.34e-20
TRINITY_DN1146_c0_g2_i3	12.0065	1.34e-20
TRINITY_DN4295_c0_g1_i11	11.6779	1.39e-20
TRINITY_DN2880_c0_g2_i2	11.6114	1.4e-20
TRINITY_DN1818_c0_g3_i1	13.4162	1.46e-20
TRINITY_DN6562_c0_g1_i1	-7.92198	1.52e-20
TRINITY_DN3222_c0_g2_i1	12.0014	1.55e-20
TRINITY_DN14617_c0_g5_i3	12.0909	1.55e-20
TRINITY_DN12249_c0_g1_i9	12.6299	1.58e-20
TRINITY_DN9768_c0_g1_i11	12.4003	1.58e-20
TRINITY_DN21641_c0_g1_i12	11.9988	1.61e-20
TRINITY_DN2163_c0_g1_i9	11.6857	1.63e-20
TRINITY_DN1091_c0_g1_i3	12.2584	1.66e-20
TRINITY_DN28540_c0_g1_i5	12.1712	1.67e-20
TRINITY_DN881_c0_g2_i1	11.8187	1.68e-20
TRINITY_DN46495_c0_g1_i1	11.8716	1.79e-20
TRINITY_DN7997_c0_g3_i2	12.2013	1.81e-20
TRINITY_DN10992_c0_g1_i7	11.6429	1.89e-20
TRINITY_DN9537_c0_g6_i1	11.6591	1.89e-20
TRINITY_DN13723_c0_g1_i7	11.9575	1.94e-20
TRINITY_DN6095_c0_g2_i2	11.9484	1.97e-20
TRINITY_DN472_c0_g1_i2	12.249	1.98e-20
TRINITY_DN8272_c0_g1_i2	12.5022	2.01e-20
TRINITY_DN8423_c0_g1_i4	12.3118	2.06e-20
TRINITY_DN99_c0_g1_i4	11.9969	2.06e-20
TRINITY_DN19997_c0_g1_i3	11.6405	2.07e-20
TRINITY_DN4240_c0_g1_i1	12.1183	2.13e-20
TRINITY_DN2881_c0_g1_i5	10.8562	2.15e-20
TRINITY_DN22063_c0_g1_i3	11.6181	2.18e-20
TRINITY_DN1853_c0_g1_i2	11.6876	2.21e-20
TRINITY_DN4158_c0_g1_i14	12.1857	2.22e-20
TRINITY_DN2057_c0_g1_i4	11.0874	2.25e-20
TRINITY_DN8389_c0_g2_i3	11.9948	2.3e-20
TRINITY_DN9718_c0_g2_i2	11.7935	2.35e-20
TRINITY_DN1241_c0_g1_i12	12.0129	2.39e-20
TRINITY_DN431_c0_g1_i11	12.3137	2.39e-20
TRINITY_DN11683_c0_g1_i1	11.9768	2.42e-20
TRINITY_DN943_c0_g2_i1	12.0466	2.42e-20
TRINITY_DN7534_c0_g1_i2	11.976	2.42e-20
TRINITY_DN12738_c0_g1_i1	12.1344	2.43e-20
TRINITY_DN24349_c0_g1_i1	12.1963	2.44e-20
TRINITY_DN23264_c0_g1_i2	11.6479	2.46e-20
TRINITY_DN3577_c0_g1_i7	11.9865	2.5e-20
TRINITY_DN3825_c0_g1_i1	9.23052	2.54e-20
TRINITY_DN4841_c0_g1_i2	11.9443	2.55e-20
TRINITY_DN14809_c0_g1_i1	11.8923	2.55e-20
TRINITY_DN7299_c0_g2_i2	11.9428	2.56e-20
TRINITY_DN1790_c0_g1_i1	11.8074	2.6e-20
TRINITY_DN1464_c0_g1_i9	11.8584	2.6e-20
TRINITY_DN607_c0_g1_i4	12.2955	2.66e-20
TRINITY_DN23722_c0_g1_i1	11.9889	2.78e-20
TRINITY_DN463_c0_g1_i2	12.0155	2.79e-20
TRINITY_DN10762_c0_g2_i1	11.4694	2.83e-20
TRINITY_DN10367_c0_g1_i3	11.7808	2.87e-20
TRINITY_DN3226_c0_g2_i4	11.8712	2.89e-20
TRINITY_DN12090_c0_g1_i4	11.7273	2.9e-20
TRINITY_DN13559_c0_g1_i4	13.2826	2.94e-20
TRINITY_DN1647_c0_g2_i3	11.9781	3.08e-20
TRINITY_DN142_c0_g1_i7	12.1092	3.16e-20
TRINITY_DN3396_c0_g1_i2	9.33957	3.17e-20
TRINITY_DN10190_c0_g1_i13	10.1232	3.18e-20
TRINITY_DN4989_c0_g1_i4	11.7546	3.32e-20
TRINITY_DN707_c1_g1_i1	12.007	3.35e-20
TRINITY_DN32_c0_g1_i29	10.8483	3.36e-20
TRINITY_DN10232_c0_g1_i2	-2.52388	3.4e-20
TRINITY_DN1891_c0_g1_i1	11.4652	3.43e-20
TRINITY_DN1502_c0_g1_i3	11.8656	3.43e-20
TRINITY_DN13455_c0_g1_i1	12.1013	3.57e-20
TRINITY_DN3789_c0_g2_i1	11.99	3.61e-20
TRINITY_DN24949_c0_g2_i1	11.5993	3.62e-20
TRINITY_DN34176_c0_g1_i4	12.2345	3.65e-20
TRINITY_DN5532_c0_g1_i12	8.89665	3.7e-20
TRINITY_DN9413_c0_g1_i10	11.6341	3.72e-20
TRINITY_DN1318_c0_g1_i6	11.7555	3.75e-20
TRINITY_DN13663_c0_g1_i2	9.1888	3.88e-20
TRINITY_DN24543_c0_g1_i1	11.8942	3.88e-20
TRINITY_DN26572_c0_g1_i17	12.0784	3.95e-20
TRINITY_DN8935_c0_g1_i3	11.8496	4.16e-20
TRINITY_DN484_c0_g1_i3	12.4345	4.29e-20
TRINITY_DN3412_c0_g1_i4	8.66917	4.31e-20
TRINITY_DN935_c0_g2_i2	11.9783	4.32e-20
TRINITY_DN1156_c0_g1_i1	11.8015	4.36e-20
TRINITY_DN13676_c0_g3_i2	-2.09542	4.73e-20
TRINITY_DN21661_c0_g2_i1	11.8001	4.86e-20
TRINITY_DN8917_c0_g1_i4	11.5682	4.89e-20
TRINITY_DN7917_c0_g1_i1	12.0057	4.9e-20
TRINITY_DN9647_c0_g1_i3	11.8686	4.92e-20
TRINITY_DN5633_c0_g2_i1	11.8533	4.99e-20
TRINITY_DN5267_c0_g1_i3	11.6279	5.04e-20
TRINITY_DN13824_c0_g1_i5	11.5558	5.12e-20
TRINITY_DN23955_c0_g1_i2	11.9948	5.23e-20
TRINITY_DN1175_c0_g1_i21	12.1228	5.3e-20
TRINITY_DN19343_c0_g1_i3	12.0383	5.48e-20
TRINITY_DN5614_c0_g2_i2	11.9573	5.64e-20
TRINITY_DN74967_c0_g1_i3	11.8768	5.78e-20
TRINITY_DN12370_c0_g1_i2	11.7367	5.78e-20
TRINITY_DN14217_c0_g1_i6	12.6067	5.79e-20
TRINITY_DN37871_c0_g1_i1	-1.44614	5.81e-20
TRINITY_DN12859_c0_g1_i7	12.073	5.89e-20
TRINITY_DN16119_c0_g1_i33	11.7637	6.18e-20
TRINITY_DN5489_c0_g1_i29	11.8182	6.44e-20
TRINITY_DN21235_c0_g1_i4	12.0672	6.61e-20
TRINITY_DN1715_c1_g1_i5	12.2765	6.72e-20
TRINITY_DN13111_c0_g1_i7	11.9349	6.9e-20
TRINITY_DN1769_c0_g1_i1	11.568	6.95e-20
TRINITY_DN20039_c0_g1_i1	11.5118	7.08e-20
TRINITY_DN236_c0_g1_i15	11.6646	7.34e-20
TRINITY_DN3708_c0_g1_i4	11.6463	7.6e-20
TRINITY_DN1402_c0_g2_i1	10.7638	7.97e-20
TRINITY_DN11498_c0_g1_i1	11.6313	8.1e-20
TRINITY_DN26077_c0_g1_i6	10.3389	8.11e-20
TRINITY_DN41928_c0_g2_i1	11.7751	8.65e-20
TRINITY_DN24184_c0_g1_i30	12.1082	9.06e-20
TRINITY_DN2843_c0_g2_i3	12.0816	9.06e-20
TRINITY_DN7195_c0_g1_i3	10.4682	9.82e-20
TRINITY_DN13714_c0_g1_i1	11.6079	9.93e-20
TRINITY_DN3754_c0_g1_i10	11.7891	1.01e-19
TRINITY_DN935_c0_g1_i13	12.0279	1.02e-19
TRINITY_DN3109_c0_g1_i5	12.1339	1.03e-19
TRINITY_DN3504_c0_g1_i4	11.8071	1.04e-19
TRINITY_DN6525_c0_g1_i1	11.576	1.04e-19
TRINITY_DN1749_c0_g1_i10	11.6488	1.05e-19
TRINITY_DN7422_c0_g1_i3	12.1237	1.12e-19
TRINITY_DN1760_c0_g1_i10	11.6296	1.13e-19
TRINITY_DN17398_c0_g1_i2	11.7947	1.14e-19
TRINITY_DN12587_c0_g1_i2	11.1322	1.15e-19
TRINITY_DN10673_c0_g1_i5	10.2512	1.23e-19
TRINITY_DN1714_c0_g1_i7	11.7814	1.26e-19
TRINITY_DN15923_c0_g1_i1	12.0035	1.27e-19
TRINITY_DN5350_c0_g1_i1	12.1391	1.35e-19
TRINITY_DN29074_c0_g1_i1	12.6767	1.36e-19
TRINITY_DN1859_c0_g1_i9	11.6363	1.37e-19
TRINITY_DN5141_c0_g1_i2	11.6357	1.39e-19
TRINITY_DN6425_c0_g1_i8	11.8021	1.42e-19
TRINITY_DN24534_c0_g1_i5	11.3715	1.43e-19
TRINITY_DN6947_c0_g1_i1	11.8562	1.43e-19
TRINITY_DN298560_c0_g1_i1	4.81385	1.46e-19
TRINITY_DN17237_c0_g1_i1	11.306	1.47e-19
TRINITY_DN916_c0_g1_i17	11.7763	1.48e-19
TRINITY_DN12980_c0_g1_i2	11.3775	1.55e-19
TRINITY_DN9648_c0_g1_i2	11.6006	1.57e-19
TRINITY_DN3343_c0_g1_i4	11.3912	1.73e-19
TRINITY_DN3789_c1_g1_i1	11.8173	1.73e-19
TRINITY_DN990_c0_g1_i5	12.2311	1.83e-19
TRINITY_DN18679_c0_g1_i1	10.4493	1.84e-19
TRINITY_DN1708_c0_g2_i1	11.5443	1.89e-19
TRINITY_DN13554_c0_g1_i2	-1.76065	2e-19
TRINITY_DN12915_c0_g1_i15	11.4272	2.09e-19
TRINITY_DN28256_c0_g1_i2	11.38	2.1e-19
TRINITY_DN3887_c0_g1_i5	11.5415	2.16e-19
TRINITY_DN25244_c0_g1_i3	11.5767	2.18e-19
TRINITY_DN7358_c0_g1_i1	-2.0793	2.2e-19
TRINITY_DN15225_c1_g1_i2	10.946	2.21e-19
TRINITY_DN3636_c0_g1_i8	11.8658	2.27e-19
TRINITY_DN19462_c0_g1_i4	11.1611	2.32e-19
TRINITY_DN6991_c0_g3_i1	11.5997	2.35e-19
TRINITY_DN1268_c0_g1_i17	8.74735	2.37e-19
TRINITY_DN892_c0_g2_i2	9.93013	2.47e-19
TRINITY_DN19734_c0_g1_i3	10.8628	2.49e-19
TRINITY_DN6665_c0_g1_i1	11.8066	2.5e-19
TRINITY_DN10435_c0_g1_i4	12.054	2.59e-19
TRINITY_DN8711_c0_g1_i4	11.3994	2.74e-19
TRINITY_DN98622_c0_g2_i1	11.3115	2.86e-19
TRINITY_DN11129_c1_g1_i1	11.2826	2.91e-19
TRINITY_DN3002_c0_g1_i2	11.703	2.92e-19
TRINITY_DN12202_c0_g1_i3	11.4371	2.95e-19
TRINITY_DN3142_c0_g1_i3	11.185	3.03e-19
TRINITY_DN1504_c0_g1_i5	11.6238	3.05e-19
TRINITY_DN3731_c0_g2_i3	11.6108	3.13e-19
TRINITY_DN7719_c0_g1_i5	11.212	3.14e-19
TRINITY_DN2545_c0_g1_i1	11.3222	3.14e-19
TRINITY_DN3346_c0_g1_i22	10.2992	3.28e-19
TRINITY_DN13934_c0_g1_i5	11.7905	3.61e-19
TRINITY_DN22475_c0_g1_i1	11.948	3.65e-19
TRINITY_DN2628_c0_g1_i18	11.5265	3.73e-19
TRINITY_DN761_c0_g1_i3	12.0285	3.74e-19
TRINITY_DN22069_c0_g1_i1	11.3081	3.97e-19
TRINITY_DN11044_c0_g1_i2	11.8972	3.98e-19
TRINITY_DN1477_c0_g4_i1	11.7494	4.07e-19
TRINITY_DN1925_c0_g1_i100	11.2771	4.33e-19
TRINITY_DN5368_c0_g1_i25	11.4164	4.47e-19
TRINITY_DN4442_c0_g2_i1	12.0188	4.53e-19
TRINITY_DN8120_c0_g1_i29	11.6944	4.83e-19
TRINITY_DN1660_c0_g1_i5	11.7119	5.34e-19
TRINITY_DN8861_c0_g1_i1	11.6504	5.37e-19
TRINITY_DN8993_c0_g1_i16	11.4555	5.59e-19
TRINITY_DN1555_c0_g1_i2	11.0229	5.65e-19
TRINITY_DN3029_c0_g1_i1	11.547	5.65e-19
TRINITY_DN5892_c0_g1_i3	11.4593	5.67e-19
TRINITY_DN25278_c0_g1_i1	-1.7466	5.69e-19
TRINITY_DN1762_c1_g1_i1	11.9361	5.73e-19
TRINITY_DN5860_c2_g1_i1	11.5292	5.83e-19
TRINITY_DN4814_c0_g2_i1	11.9511	6e-19
TRINITY_DN361_c0_g1_i7	11.5231	6.04e-19
TRINITY_DN24768_c0_g1_i7	11.6813	6.09e-19
TRINITY_DN10187_c0_g2_i1	11.7329	6.32e-19
TRINITY_DN19446_c0_g2_i1	11.8267	6.38e-19
TRINITY_DN17275_c0_g1_i1	10.4372	6.51e-19
TRINITY_DN15913_c0_g1_i1	11.3513	6.84e-19
TRINITY_DN7302_c0_g1_i2	2.81633	7.19e-19
TRINITY_DN16031_c0_g2_i3	11.8232	7.36e-19
TRINITY_DN11978_c0_g1_i21	11.5259	7.39e-19
TRINITY_DN13599_c0_g1_i1	3.23298	7.61e-19
TRINITY_DN1114_c0_g1_i12	-3.65561	7.75e-19
TRINITY_DN1563_c0_g1_i7	11.2082	7.84e-19
TRINITY_DN2632_c0_g1_i2	10.454	8.06e-19
TRINITY_DN10727_c0_g1_i2	10.0454	8.28e-19
TRINITY_DN3176_c0_g1_i14	10.6189	8.31e-19
TRINITY_DN1663_c0_g1_i10	11.5511	8.34e-19
TRINITY_DN4109_c0_g1_i2	3.61508	8.48e-19
TRINITY_DN12719_c0_g1_i2	12.4654	8.63e-19
TRINITY_DN5223_c0_g1_i2	11.5797	8.87e-19
TRINITY_DN4954_c0_g1_i2	11.0473	9.28e-19
TRINITY_DN9724_c0_g1_i8	11.6109	9.36e-19
TRINITY_DN3805_c0_g1_i45	11.5365	9.38e-19
TRINITY_DN1191_c0_g1_i5	11.3577	9.4e-19
TRINITY_DN21207_c0_g1_i1	11.3089	9.48e-19
TRINITY_DN5960_c3_g1_i2	11.8543	9.66e-19
TRINITY_DN2285_c0_g1_i3	11.3379	9.75e-19
TRINITY_DN15503_c0_g1_i1	11.4821	9.83e-19
TRINITY_DN28810_c1_g1_i3	11.5964	9.86e-19
TRINITY_DN5013_c0_g1_i2	11.5483	1.02e-18
TRINITY_DN396_c0_g1_i4	11.6571	1.03e-18
TRINITY_DN21884_c0_g1_i5	11.6474	1.03e-18
TRINITY_DN24261_c0_g1_i6	11.7705	1.03e-18
TRINITY_DN8225_c0_g1_i9	11.608	1.06e-18
TRINITY_DN805_c0_g1_i11	11.5602	1.06e-18
TRINITY_DN1068_c0_g1_i5	10.0378	1.09e-18
TRINITY_DN27549_c0_g1_i2	11.6337	1.21e-18
TRINITY_DN4118_c0_g1_i11	11.1463	1.24e-18
TRINITY_DN13869_c0_g2_i4	11.3425	1.28e-18
TRINITY_DN27534_c0_g1_i1	11.4379	1.35e-18
TRINITY_DN338_c0_g1_i11	11.4164	1.36e-18
TRINITY_DN2416_c0_g1_i6	11.5753	1.46e-18
TRINITY_DN30085_c0_g1_i2	8.77286	1.48e-18
TRINITY_DN11521_c0_g2_i5	11.2681	1.56e-18
TRINITY_DN3286_c1_g1_i1	11.4925	1.57e-18
TRINITY_DN5384_c0_g1_i23	11.4245	1.61e-18
TRINITY_DN10997_c0_g3_i1	11.1698	1.65e-18
TRINITY_DN6054_c0_g1_i3	11.3219	1.79e-18
TRINITY_DN6224_c0_g2_i1	11.048	1.81e-18
TRINITY_DN2565_c1_g1_i4	11.2323	1.84e-18
TRINITY_DN7565_c0_g1_i5	12.0121	1.85e-18
TRINITY_DN3767_c0_g1_i8	11.5837	1.9e-18
TRINITY_DN60385_c0_g1_i2	-2.11091	1.97e-18
TRINITY_DN17389_c0_g1_i16	10.0785	1.99e-18
TRINITY_DN7342_c0_g1_i3	10.1387	2e-18
TRINITY_DN22553_c0_g1_i7	11.578	2.12e-18
TRINITY_DN672_c0_g1_i19	9.24915	2.19e-18
TRINITY_DN20896_c0_g1_i3	7.94	2.24e-18
TRINITY_DN1805_c0_g1_i10	11.1578	2.34e-18
TRINITY_DN41740_c0_g2_i1	11.6342	2.38e-18
TRINITY_DN2179_c0_g1_i19	11.1038	2.39e-18
TRINITY_DN15410_c0_g2_i1	4.19748	2.46e-18
TRINITY_DN6697_c0_g1_i8	-1.96142	2.47e-18
TRINITY_DN20620_c0_g1_i2	11.1136	2.47e-18
TRINITY_DN55373_c0_g1_i1	11.2395	2.51e-18
TRINITY_DN13080_c0_g1_i7	11.3779	2.54e-18
TRINITY_DN30634_c0_g1_i1	11.0978	2.62e-18
TRINITY_DN21057_c0_g1_i9	11.6753	2.7e-18
TRINITY_DN3492_c0_g1_i5	10.959	2.73e-18
TRINITY_DN12801_c0_g1_i1	10.8779	2.75e-18
TRINITY_DN2789_c4_g1_i2	11.3583	2.75e-18
TRINITY_DN2290_c0_g1_i28	11.3297	2.78e-18
TRINITY_DN2922_c0_g1_i8	11.9435	2.8e-18
TRINITY_DN6836_c0_g2_i5	11.2819	2.81e-18
TRINITY_DN37035_c0_g2_i1	11.418	2.86e-18
TRINITY_DN9916_c0_g1_i4	-2.26316	2.94e-18
TRINITY_DN4538_c0_g2_i1	11.3422	2.95e-18
TRINITY_DN6182_c0_g2_i4	11.0263	3.06e-18
TRINITY_DN19034_c0_g1_i1	11.0556	3.09e-18
TRINITY_DN15124_c0_g2_i1	9.82331	3.17e-18
TRINITY_DN3223_c0_g1_i9	11.3564	3.26e-18
TRINITY_DN20038_c0_g1_i1	11.0948	3.27e-18
TRINITY_DN10653_c0_g1_i4	11.4554	3.35e-18
TRINITY_DN12454_c0_g1_i9	11.0815	3.45e-18
TRINITY_DN2005_c0_g1_i5	11.3114	3.49e-18
TRINITY_DN3281_c0_g1_i10	11.4987	3.66e-18
TRINITY_DN21115_c0_g1_i8	11.1221	3.74e-18
TRINITY_DN18977_c0_g1_i3	10.842	3.76e-18
TRINITY_DN5822_c0_g3_i1	11.2029	3.81e-18
TRINITY_DN11904_c0_g1_i4	7.1632	3.82e-18
TRINITY_DN21013_c0_g1_i3	8.42506	3.84e-18
TRINITY_DN929_c0_g1_i1	11.0613	3.98e-18
TRINITY_DN14614_c0_g1_i2	-2.25831	4.1e-18
TRINITY_DN1398_c0_g1_i6	10.998	4.19e-18
TRINITY_DN2009_c2_g1_i5	11.1965	4.19e-18
TRINITY_DN46_c1_g1_i9	9.61402	4.4e-18
TRINITY_DN13451_c0_g1_i2	-4.53238	4.43e-18
TRINITY_DN10581_c0_g1_i10	9.84327	4.65e-18
TRINITY_DN29703_c0_g1_i1	8.75263	4.66e-18
TRINITY_DN17423_c0_g3_i1	-2.08764	4.67e-18
TRINITY_DN14372_c0_g1_i3	11.2534	4.75e-18
TRINITY_DN4386_c0_g1_i6	11.6218	4.87e-18
TRINITY_DN6661_c0_g1_i1	11.5617	5.01e-18
TRINITY_DN3576_c0_g1_i1	11.0552	5.07e-18
TRINITY_DN30911_c0_g4_i1	11.484	5.18e-18
TRINITY_DN4299_c0_g1_i3	11.1674	5.31e-18
TRINITY_DN6225_c0_g2_i13	11.0935	5.56e-18
TRINITY_DN13788_c0_g1_i6	11.3226	5.61e-18
TRINITY_DN1596_c0_g1_i4	10.9634	5.86e-18
TRINITY_DN4157_c0_g1_i23	11.5687	5.92e-18
TRINITY_DN4576_c0_g1_i2	11.4183	6.16e-18
TRINITY_DN645_c0_g1_i19	11.6702	6.21e-18
TRINITY_DN466_c1_g2_i3	8.0097	6.25e-18
TRINITY_DN1515_c0_g3_i2	11.4496	6.47e-18
TRINITY_DN3129_c0_g1_i23	11.3284	6.47e-18
TRINITY_DN9904_c0_g1_i3	11.106	6.91e-18
TRINITY_DN23404_c0_g1_i5	11.3008	7.09e-18
TRINITY_DN4702_c0_g1_i24	11.2457	7.24e-18
TRINITY_DN6310_c0_g1_i15	11.4268	7.4e-18
TRINITY_DN940_c0_g1_i9	10.5992	7.52e-18
TRINITY_DN3456_c0_g1_i2	10.7483	7.58e-18
TRINITY_DN42231_c0_g1_i4	11.0292	7.98e-18
TRINITY_DN7555_c0_g1_i1	10.8795	8.15e-18
TRINITY_DN1763_c0_g1_i2	11.3493	8.2e-18
TRINITY_DN13733_c0_g1_i4	11.4221	8.24e-18
TRINITY_DN14951_c0_g1_i7	11.0785	8.36e-18
TRINITY_DN26994_c0_g1_i2	11.0118	8.98e-18
TRINITY_DN3612_c0_g1_i2	10.8784	9.15e-18
TRINITY_DN6424_c0_g1_i13	11.2513	9.17e-18
TRINITY_DN31929_c0_g1_i1	-1.45266	9.26e-18
TRINITY_DN14472_c0_g1_i16	11.2271	9.47e-18
TRINITY_DN738_c0_g1_i3	11.2647	9.55e-18
TRINITY_DN4604_c0_g1_i2	11.3785	9.59e-18
TRINITY_DN4769_c0_g1_i1	10.3903	9.96e-18
TRINITY_DN33920_c0_g1_i12	11.0778	1.01e-17
TRINITY_DN845_c0_g1_i11	10.8377	1.01e-17
TRINITY_DN5541_c0_g1_i5	11.6236	1.04e-17
TRINITY_DN6603_c0_g1_i15	11.1379	1.08e-17
TRINITY_DN25883_c0_g1_i1	10.6051	1.08e-17
TRINITY_DN18720_c1_g2_i1	11.2393	1.14e-17
TRINITY_DN19340_c0_g1_i3	11.4934	1.21e-17
TRINITY_DN6869_c0_g1_i12	11.3499	1.21e-17
TRINITY_DN17280_c0_g2_i1	11.5663	1.24e-17
TRINITY_DN16911_c0_g2_i1	2.36255	1.26e-17
TRINITY_DN238_c0_g1_i7	9.66957	1.26e-17
TRINITY_DN14031_c0_g1_i1	11.0453	1.28e-17
TRINITY_DN14027_c0_g1_i1	10.7451	1.36e-17
TRINITY_DN5658_c0_g1_i2	10.8844	1.38e-17
TRINITY_DN6943_c0_g1_i16	11.1656	1.44e-17
TRINITY_DN1506_c0_g1_i9	11.2237	1.44e-17
TRINITY_DN3295_c0_g1_i8	11.3004	1.47e-17
TRINITY_DN35902_c0_g1_i12	9.57221	1.53e-17
TRINITY_DN1379_c0_g2_i1	10.7464	1.54e-17
TRINITY_DN20398_c0_g1_i1	11.0916	1.56e-17
TRINITY_DN780_c0_g1_i4	7.12605	1.63e-17
TRINITY_DN2952_c0_g1_i1	10.9384	1.64e-17
TRINITY_DN1949_c0_g1_i6	10.8063	1.69e-17
TRINITY_DN992_c0_g2_i2	11.4146	1.72e-17
TRINITY_DN6307_c0_g1_i16	11.4618	1.72e-17
TRINITY_DN188_c0_g1_i1	9.26702	1.78e-17
TRINITY_DN2736_c0_g1_i8	11.2117	1.84e-17
TRINITY_DN539_c0_g1_i8	10.6603	1.93e-17
TRINITY_DN3601_c0_g1_i3	11.4173	1.95e-17
TRINITY_DN15899_c0_g1_i2	10.654	1.96e-17
TRINITY_DN13671_c0_g1_i3	11.587	2.11e-17
TRINITY_DN3571_c0_g1_i3	10.8758	2.12e-17
TRINITY_DN1292_c0_g1_i3	11.2402	2.12e-17
TRINITY_DN887_c0_g1_i3	9.51949	2.15e-17
TRINITY_DN6720_c0_g1_i15	11.4233	2.45e-17
TRINITY_DN3424_c0_g1_i4	11.2911	2.49e-17
TRINITY_DN11464_c0_g2_i1	11.2631	2.5e-17
TRINITY_DN1477_c0_g1_i3	11.077	2.62e-17
TRINITY_DN17094_c0_g1_i1	11.2387	2.63e-17
TRINITY_DN10126_c0_g1_i2	-2.08979	2.66e-17
TRINITY_DN3444_c0_g2_i1	10.9636	2.68e-17
TRINITY_DN11119_c0_g1_i3	10.9248	2.68e-17
TRINITY_DN1892_c0_g1_i33	11.1259	2.87e-17
TRINITY_DN7835_c0_g1_i4	10.9265	3.27e-17
TRINITY_DN640_c1_g1_i5	11.1536	3.42e-17
TRINITY_DN3556_c0_g1_i12	11.0631	3.52e-17
TRINITY_DN1648_c0_g1_i1	11.064	3.56e-17
TRINITY_DN1054_c0_g1_i2	10.4787	3.66e-17
TRINITY_DN90215_c0_g1_i4	11.114	3.78e-17
TRINITY_DN11857_c0_g2_i1	10.8588	3.79e-17
TRINITY_DN18781_c0_g1_i1	10.8033	4.05e-17
TRINITY_DN648_c0_g1_i3	11.125	4.18e-17
TRINITY_DN7547_c0_g1_i1	11.2265	4.2e-17
TRINITY_DN441429_c0_g1_i1	-2.28176	4.22e-17
TRINITY_DN22576_c0_g1_i13	10.932	4.22e-17
TRINITY_DN120_c8_g1_i1	10.8209	4.32e-17
TRINITY_DN8138_c0_g3_i1	-3.77017	4.44e-17
TRINITY_DN914_c0_g1_i9	10.7308	4.45e-17
TRINITY_DN25960_c0_g1_i2	10.7554	4.54e-17
TRINITY_DN13796_c0_g1_i1	10.5987	4.59e-17
TRINITY_DN1411_c0_g1_i9	9.51728	4.65e-17
TRINITY_DN20976_c0_g1_i1	11.2462	4.68e-17
TRINITY_DN8229_c0_g1_i6	-2.28477	4.79e-17
TRINITY_DN11913_c0_g2_i1	10.8607	4.91e-17
TRINITY_DN8510_c0_g1_i4	11.0069	5.1e-17
TRINITY_DN772_c0_g1_i15	10.6854	5.22e-17
TRINITY_DN1128_c0_g1_i4	10.9163	5.35e-17
TRINITY_DN20444_c0_g1_i1	-2.43722	5.42e-17
TRINITY_DN22006_c0_g1_i7	8.08334	5.48e-17
TRINITY_DN795_c0_g1_i7	10.5062	5.58e-17
TRINITY_DN17496_c0_g2_i1	11.1063	5.61e-17
TRINITY_DN5619_c0_g2_i1	10.5429	5.62e-17
TRINITY_DN748_c0_g2_i1	10.8397	5.69e-17
TRINITY_DN6070_c0_g1_i2	10.2982	5.79e-17
TRINITY_DN318_c0_g1_i4	11.1471	5.81e-17
TRINITY_DN10076_c0_g1_i5	11.5504	5.87e-17
TRINITY_DN15483_c0_g1_i3	10.5493	5.91e-17
TRINITY_DN950_c0_g1_i4	10.8442	5.94e-17
TRINITY_DN11882_c0_g1_i48	10.8979	6.07e-17
TRINITY_DN1101_c0_g2_i2	10.5086	6.24e-17
TRINITY_DN47734_c0_g1_i1	10.7847	6.49e-17
TRINITY_DN5610_c0_g2_i3	11.1475	6.52e-17
TRINITY_DN8177_c0_g1_i2	3.21203	6.55e-17
TRINITY_DN1358_c0_g1_i3	11.1361	6.74e-17
TRINITY_DN931_c0_g1_i4	10.2576	6.94e-17
TRINITY_DN22778_c0_g1_i4	-1.65088	7.09e-17
TRINITY_DN18894_c0_g1_i1	10.7738	7.5e-17
TRINITY_DN4102_c0_g1_i5	11.1822	7.55e-17
TRINITY_DN7234_c0_g2_i1	7.59732	7.6e-17
TRINITY_DN30112_c0_g1_i1	10.9109	7.65e-17
TRINITY_DN1984_c0_g1_i13	10.7984	8.09e-17
TRINITY_DN41772_c0_g1_i1	10.8297	8.09e-17
TRINITY_DN2269_c0_g2_i3	10.8278	8.31e-17
TRINITY_DN43719_c0_g1_i1	11.0792	8.68e-17
TRINITY_DN2061_c0_g1_i13	11.1352	8.72e-17
TRINITY_DN3777_c0_g1_i1	9.93116	9.18e-17
TRINITY_DN10592_c0_g1_i1	10.8762	9.53e-17
TRINITY_DN1069_c0_g1_i2	11.1021	9.8e-17
TRINITY_DN511_c0_g1_i21	10.6241	9.98e-17
TRINITY_DN15410_c0_g1_i1	3.8328	1e-16
TRINITY_DN2664_c0_g1_i4	11.1134	1e-16
TRINITY_DN4614_c0_g1_i1	9.87487	1.01e-16
TRINITY_DN5006_c0_g1_i3	10.2594	1.01e-16
TRINITY_DN13425_c0_g1_i4	9.91399	1.03e-16
TRINITY_DN13771_c0_g1_i10	11.0562	1.05e-16
TRINITY_DN2185_c0_g1_i2	11.1716	1.06e-16
TRINITY_DN2104_c1_g1_i3	11.0846	1.08e-16
TRINITY_DN10566_c0_g1_i8	11.0366	1.1e-16
TRINITY_DN1533_c0_g1_i3	10.3624	1.12e-16
TRINITY_DN5050_c0_g1_i4	11.7115	1.13e-16
TRINITY_DN8941_c0_g2_i1	10.6935	1.14e-16
TRINITY_DN3793_c0_g1_i17	10.7259	1.16e-16
TRINITY_DN2284_c0_g2_i1	10.6658	1.19e-16
TRINITY_DN13490_c0_g1_i1	11.281	1.23e-16
TRINITY_DN26206_c0_g1_i1	11.0287	1.32e-16
TRINITY_DN15269_c0_g1_i1	11.2398	1.34e-16
TRINITY_DN2335_c0_g1_i5	11.8974	1.35e-16
TRINITY_DN6011_c0_g1_i1	10.9171	1.36e-16
TRINITY_DN22797_c0_g1_i4	11.1339	1.39e-16
TRINITY_DN1192_c0_g1_i7	10.7168	1.44e-16
TRINITY_DN23730_c0_g1_i3	10.2736	1.45e-16
TRINITY_DN5814_c0_g1_i7	9.75289	1.53e-16
TRINITY_DN3668_c1_g1_i10	11.1912	1.57e-16
TRINITY_DN11099_c0_g2_i1	10.4037	1.58e-16
TRINITY_DN18978_c0_g1_i1	11.1017	1.58e-16
TRINITY_DN18956_c0_g1_i1	8.20571	1.62e-16
TRINITY_DN28785_c0_g1_i1	10.8302	1.69e-16
TRINITY_DN28251_c0_g2_i1	10.4531	1.69e-16
TRINITY_DN22785_c0_g1_i1	10.6676	1.7e-16
TRINITY_DN13101_c0_g2_i3	10.7962	1.75e-16
TRINITY_DN2160_c0_g2_i1	11.002	1.77e-16
TRINITY_DN14258_c0_g1_i7	10.8425	1.82e-16
TRINITY_DN881_c0_g1_i2	10.9503	1.82e-16
TRINITY_DN14488_c0_g1_i3	10.7911	1.85e-16
TRINITY_DN1681_c0_g2_i1	10.9433	1.87e-16
TRINITY_DN26495_c0_g1_i1	-3.80803	1.89e-16
TRINITY_DN4538_c0_g3_i1	10.7895	1.9e-16
TRINITY_DN31924_c0_g2_i1	10.2978	1.93e-16
TRINITY_DN3286_c0_g1_i8	10.3866	1.96e-16
TRINITY_DN15517_c0_g1_i1	11.0741	2.1e-16
TRINITY_DN2424_c0_g1_i7	10.7552	2.18e-16
TRINITY_DN4184_c0_g1_i7	10.8247	2.23e-16
TRINITY_DN7981_c0_g1_i6	10.6199	2.27e-16
TRINITY_DN2471_c0_g1_i19	10.4424	2.34e-16
TRINITY_DN14937_c0_g1_i1	11.3876	2.67e-16
TRINITY_DN16152_c0_g1_i1	10.9541	2.83e-16
TRINITY_DN1753_c1_g2_i2	10.5396	2.83e-16
TRINITY_DN3124_c0_g1_i13	10.9483	2.87e-16
TRINITY_DN12922_c0_g1_i12	10.6304	2.91e-16
TRINITY_DN3498_c0_g1_i12	10.8598	3.17e-16
TRINITY_DN2670_c0_g2_i1	-1.84044	3.22e-16
TRINITY_DN12293_c0_g1_i2	10.6465	3.22e-16
TRINITY_DN8687_c0_g2_i1	8.6072	3.27e-16
TRINITY_DN18112_c0_g1_i2	10.5586	3.31e-16
TRINITY_DN31256_c0_g2_i7	10.7104	3.34e-16
TRINITY_DN77689_c0_g3_i1	-4.3096	3.34e-16
TRINITY_DN17264_c0_g1_i2	10.2386	3.46e-16
TRINITY_DN3656_c0_g1_i5	11.0642	3.46e-16
TRINITY_DN22123_c0_g1_i1	10.4352	3.54e-16
TRINITY_DN7794_c0_g2_i5	10.716	3.88e-16
TRINITY_DN48745_c0_g1_i1	11.0888	3.92e-16
TRINITY_DN14963_c0_g1_i1	-2.74181	4.11e-16
TRINITY_DN378_c0_g1_i10	10.4622	4.22e-16
TRINITY_DN2697_c0_g1_i5	8.8797	4.25e-16
TRINITY_DN5121_c0_g1_i2	10.5487	4.28e-16
TRINITY_DN4228_c0_g3_i1	10.6356	4.32e-16
TRINITY_DN7072_c0_g1_i11	10.9407	4.42e-16
TRINITY_DN13931_c0_g1_i9	10.7331	4.56e-16
TRINITY_DN12122_c0_g1_i1	10.4634	4.58e-16
TRINITY_DN1595_c1_g1_i2	10.407	4.6e-16
TRINITY_DN20230_c0_g1_i1	11.0043	4.95e-16
TRINITY_DN26730_c0_g1_i1	2.24094	5.06e-16
TRINITY_DN38_c0_g1_i6	10.5172	5.17e-16
TRINITY_DN1038_c0_g1_i44	10.2927	5.23e-16
TRINITY_DN19761_c0_g1_i30	10.6949	5.33e-16
TRINITY_DN4174_c0_g1_i5	10.6739	5.47e-16
TRINITY_DN11302_c0_g1_i16	10.1231	5.54e-16
TRINITY_DN5586_c1_g1_i3	10.8908	5.63e-16
TRINITY_DN42955_c0_g1_i2	10.4096	5.68e-16
TRINITY_DN51191_c0_g1_i1	10.5715	5.75e-16
TRINITY_DN6092_c0_g1_i4	10.4124	5.78e-16
TRINITY_DN5353_c1_g2_i3	10.3483	5.84e-16
TRINITY_DN12699_c0_g1_i1	-1.73192	6.04e-16
TRINITY_DN2601_c0_g1_i20	10.1209	6.07e-16
TRINITY_DN25217_c0_g1_i8	10.6741	6.08e-16
TRINITY_DN64969_c0_g1_i4	3.82612	6.23e-16
TRINITY_DN6189_c1_g1_i3	10.5089	6.26e-16
TRINITY_DN2330_c0_g1_i1	9.24254	6.7e-16
TRINITY_DN6891_c0_g1_i1	10.3953	6.81e-16
TRINITY_DN13083_c0_g1_i2	10.1692	6.83e-16
TRINITY_DN1229_c0_g1_i15	10.9519	6.96e-16
TRINITY_DN8679_c0_g1_i1	10.3443	7.01e-16
TRINITY_DN15661_c0_g1_i4	-1.59617	7.14e-16
TRINITY_DN2577_c0_g1_i21	6.07019	7.2e-16
TRINITY_DN2531_c0_g1_i6	10.3309	7.24e-16
TRINITY_DN10103_c0_g1_i4	10.4488	8.03e-16
TRINITY_DN6234_c0_g1_i3	10.7541	8.03e-16
TRINITY_DN39649_c0_g1_i1	10.6165	8.1e-16
TRINITY_DN5293_c0_g1_i4	9.05309	8.59e-16
TRINITY_DN31708_c0_g1_i1	10.4261	8.61e-16
TRINITY_DN2007_c2_g1_i1	5.24273	8.65e-16
TRINITY_DN38443_c0_g1_i1	10.2776	8.68e-16
TRINITY_DN11399_c1_g1_i1	10.8365	8.91e-16
TRINITY_DN2911_c0_g1_i13	10.6625	9.08e-16
TRINITY_DN248418_c0_g1_i1	4.50995	9.22e-16
TRINITY_DN901_c0_g1_i1	10.4566	1e-15
TRINITY_DN24750_c0_g1_i1	10.5386	1.01e-15
TRINITY_DN12698_c0_g1_i35	10.9479	1.01e-15
TRINITY_DN8270_c0_g2_i4	1.94886	1.04e-15
TRINITY_DN33164_c0_g1_i1	10.2157	1.05e-15
TRINITY_DN20287_c0_g1_i6	10.2161	1.06e-15
TRINITY_DN2002_c0_g1_i7	8.53464	1.06e-15
TRINITY_DN8126_c0_g1_i38	10.5505	1.14e-15
TRINITY_DN14045_c0_g1_i1	10.3998	1.22e-15
TRINITY_DN13690_c0_g1_i10	1.40498	1.28e-15
TRINITY_DN2598_c0_g1_i3	10.6009	1.28e-15
TRINITY_DN1180_c0_g1_i2	10.8461	1.29e-15
TRINITY_DN16632_c0_g1_i1	10.6414	1.29e-15
TRINITY_DN13768_c0_g1_i6	10.1226	1.31e-15
TRINITY_DN6794_c0_g1_i3	7.919	1.38e-15
TRINITY_DN10161_c0_g1_i2	-1.99517	1.39e-15
TRINITY_DN27409_c1_g1_i2	10.3557	1.4e-15
TRINITY_DN7677_c0_g1_i4	10.5844	1.44e-15
TRINITY_DN2538_c0_g1_i18	10.5885	1.46e-15
TRINITY_DN68438_c0_g1_i1	10.2465	1.49e-15
TRINITY_DN9095_c0_g1_i6	10.501	1.5e-15
TRINITY_DN45213_c0_g1_i6	-1.45089	1.52e-15
TRINITY_DN117092_c0_g1_i1	10.4854	1.58e-15
TRINITY_DN2208_c0_g1_i15	10.0897	1.58e-15
TRINITY_DN2914_c0_g1_i9	10.5684	1.63e-15
TRINITY_DN2420_c0_g1_i1	-1.62719	1.68e-15
TRINITY_DN3387_c0_g1_i8	10.628	1.68e-15
TRINITY_DN3059_c0_g1_i1	10.3073	1.76e-15
TRINITY_DN6733_c0_g1_i7	10.4501	1.79e-15
TRINITY_DN27577_c0_g1_i1	10.0952	1.82e-15
TRINITY_DN29736_c0_g1_i7	10.2461	1.87e-15
TRINITY_DN9898_c0_g1_i12	8.96785	1.9e-15
TRINITY_DN4228_c0_g1_i1	10.6882	1.94e-15
TRINITY_DN4119_c0_g1_i1	2.39306	2.04e-15
TRINITY_DN6434_c0_g1_i21	10.7867	2.05e-15
TRINITY_DN10877_c0_g2_i1	10.2895	2.11e-15
TRINITY_DN19532_c0_g1_i2	-1.91777	2.13e-15
TRINITY_DN5825_c0_g1_i6	10.698	2.15e-15
TRINITY_DN18584_c0_g1_i5	10.0853	2.2e-15
TRINITY_DN3335_c1_g1_i19	10.6246	2.22e-15
TRINITY_DN1413_c0_g1_i12	10.0897	2.24e-15
TRINITY_DN618_c0_g1_i7	10.4311	2.24e-15
TRINITY_DN19699_c0_g1_i3	10.0487	2.25e-15
TRINITY_DN10360_c0_g1_i4	10.5957	2.33e-15
TRINITY_DN20366_c0_g1_i1	10.3285	2.33e-15
TRINITY_DN18318_c0_g1_i1	10.7377	2.39e-15
TRINITY_DN6836_c0_g1_i6	10.4911	2.4e-15
TRINITY_DN30248_c0_g1_i1	10.192	2.47e-15
TRINITY_DN16323_c0_g1_i1	10.4518	2.55e-15
TRINITY_DN10847_c0_g1_i7	11.374	2.63e-15
TRINITY_DN1983_c0_g1_i1	10.586	2.63e-15
TRINITY_DN31863_c0_g1_i2	-1.99276	2.63e-15
TRINITY_DN7946_c0_g1_i1	8.96227	2.65e-15
TRINITY_DN1524_c6_g2_i2	9.29756	2.65e-15
TRINITY_DN2788_c1_g1_i4	10.3667	2.74e-15
TRINITY_DN23356_c0_g1_i2	10.5659	2.81e-15
TRINITY_DN19106_c0_g1_i5	10.1061	2.84e-15
TRINITY_DN32462_c0_g1_i11	10.2089	3e-15
TRINITY_DN4720_c0_g1_i7	9.9206	3.01e-15
TRINITY_DN9739_c1_g2_i1	10.592	3.11e-15
TRINITY_DN15262_c0_g1_i1	10.2675	3.2e-15
TRINITY_DN24028_c0_g1_i1	10.5952	3.39e-15
TRINITY_DN28532_c0_g1_i6	9.88463	3.43e-15
TRINITY_DN10178_c0_g2_i2	-1.8024	3.45e-15
TRINITY_DN3341_c0_g3_i1	10.1374	3.47e-15
TRINITY_DN8726_c0_g1_i1	5.05804	3.54e-15
TRINITY_DN17252_c0_g2_i3	9.64607	3.57e-15
TRINITY_DN63432_c0_g1_i1	10.0416	3.59e-15
TRINITY_DN22751_c0_g1_i10	10.2529	3.59e-15
TRINITY_DN11664_c0_g1_i1	10.9057	3.71e-15
TRINITY_DN403_c0_g1_i15	10.39	3.72e-15
TRINITY_DN75099_c0_g1_i1	10.4024	3.87e-15
TRINITY_DN30449_c0_g1_i1	10.5194	3.92e-15
TRINITY_DN19788_c0_g1_i1	-2.29871	3.98e-15
TRINITY_DN8806_c0_g1_i3	3.11022	4e-15
TRINITY_DN16272_c0_g1_i1	9.93249	4.02e-15
TRINITY_DN1421_c0_g1_i14	9.06107	4.23e-15
TRINITY_DN14535_c0_g1_i17	10.2847	4.23e-15
TRINITY_DN22489_c0_g3_i2	10.1723	4.26e-15
TRINITY_DN26953_c0_g1_i1	9.76484	4.42e-15
TRINITY_DN5944_c0_g1_i3	1.45719	4.5e-15
TRINITY_DN2431_c0_g1_i17	10.1868	4.51e-15
TRINITY_DN468_c0_g1_i10	9.60693	4.51e-15
TRINITY_DN422_c0_g1_i13	10.5234	4.57e-15
TRINITY_DN31244_c0_g1_i1	10.1778	4.59e-15
TRINITY_DN8077_c0_g1_i1	-1.57948	4.59e-15
TRINITY_DN26550_c0_g1_i1	10.2416	4.63e-15
TRINITY_DN5156_c0_g1_i2	10.034	4.68e-15
TRINITY_DN7997_c0_g2_i1	10.677	4.75e-15
TRINITY_DN491_c0_g1_i2	10.3572	4.9e-15
TRINITY_DN383_c0_g1_i5	10.538	5e-15
TRINITY_DN13085_c0_g1_i1	10.4922	5.33e-15
TRINITY_DN7934_c0_g1_i4	10.0076	5.35e-15
TRINITY_DN10404_c0_g2_i1	10.1431	5.4e-15
TRINITY_DN1987_c0_g1_i1	10.3726	5.91e-15
TRINITY_DN6036_c0_g1_i3	9.02119	5.92e-15
TRINITY_DN13080_c0_g2_i1	10.477	5.98e-15
TRINITY_DN6786_c0_g1_i5	10.0068	6.03e-15
TRINITY_DN31070_c0_g1_i1	10.2643	6.06e-15
TRINITY_DN25987_c0_g1_i1	5.25152	6.08e-15
TRINITY_DN922_c0_g1_i13	7.36852	6.1e-15
TRINITY_DN4811_c2_g1_i2	10.1016	6.18e-15
TRINITY_DN29246_c0_g1_i21	-1.55146	6.37e-15
TRINITY_DN3042_c0_g1_i9	9.89739	6.53e-15
TRINITY_DN2848_c0_g1_i12	10.6341	7.04e-15
TRINITY_DN876_c0_g1_i8	10.173	7.04e-15
TRINITY_DN4530_c0_g1_i1	9.13853	7.14e-15
TRINITY_DN52663_c0_g1_i1	10.0821	7.25e-15
TRINITY_DN16605_c0_g1_i2	10.0544	7.36e-15
TRINITY_DN6290_c0_g1_i14	9.92223	7.58e-15
TRINITY_DN56433_c0_g1_i1	10.4401	7.62e-15
TRINITY_DN78550_c0_g1_i1	10.2517	7.82e-15
TRINITY_DN26198_c0_g1_i3	10.1856	7.91e-15
TRINITY_DN4327_c0_g1_i2	10.4164	8.57e-15
TRINITY_DN1598_c0_g1_i6	10.1818	8.72e-15
TRINITY_DN737_c1_g2_i1	10.1372	8.75e-15
TRINITY_DN3706_c0_g1_i8	-2.02762	8.78e-15
TRINITY_DN2188_c0_g1_i2	8.74507	9.08e-15
TRINITY_DN8842_c0_g2_i1	9.76642	9.13e-15
TRINITY_DN1521_c0_g1_i5	9.73295	9.54e-15
TRINITY_DN7046_c0_g1_i1	10.3844	9.71e-15
TRINITY_DN21719_c0_g1_i12	9.92639	9.82e-15
TRINITY_DN17500_c0_g1_i12	10.1841	9.9e-15
TRINITY_DN3141_c0_g1_i8	10.4423	9.95e-15
TRINITY_DN289403_c0_g1_i1	-3.31602	9.96e-15
TRINITY_DN33516_c1_g1_i3	10.154	9.97e-15
TRINITY_DN27902_c0_g1_i2	10.2193	1.03e-14
TRINITY_DN10086_c0_g1_i9	10.3401	1.04e-14
TRINITY_DN11813_c0_g1_i16	-3.45787	1.05e-14
TRINITY_DN43834_c0_g1_i1	-1.39366	1.08e-14
TRINITY_DN28020_c0_g2_i5	8.77578	1.12e-14
TRINITY_DN24919_c0_g1_i1	9.97417	1.13e-14
TRINITY_DN13875_c0_g1_i8	10.1893	1.19e-14
TRINITY_DN1703_c0_g1_i2	10.4658	1.23e-14
TRINITY_DN258_c1_g1_i5	10.531	1.24e-14
TRINITY_DN13930_c0_g1_i1	9.65919	1.25e-14
TRINITY_DN69689_c0_g1_i1	10.6493	1.27e-14
TRINITY_DN21899_c0_g1_i14	10.6663	1.28e-14
TRINITY_DN14238_c0_g1_i3	10.0324	1.31e-14
TRINITY_DN75_c0_g1_i5	9.81347	1.31e-14
TRINITY_DN52520_c0_g1_i1	10.0053	1.36e-14
TRINITY_DN3255_c0_g1_i2	9.99094	1.41e-14
TRINITY_DN7691_c0_g1_i10	2.61441	1.46e-14
TRINITY_DN12505_c0_g1_i7	2.21547	1.47e-14
TRINITY_DN18580_c0_g1_i3	9.47686	1.49e-14
TRINITY_DN3789_c1_g2_i1	9.72128	1.55e-14
TRINITY_DN19328_c0_g1_i2	-1.92719	1.6e-14
TRINITY_DN21452_c0_g1_i1	10.3782	1.68e-14
TRINITY_DN10778_c0_g1_i2	9.80124	1.68e-14
TRINITY_DN1824_c0_g2_i1	10.3532	1.7e-14
TRINITY_DN14384_c0_g1_i1	10.2187	1.73e-14
TRINITY_DN18140_c0_g1_i1	2.56819	1.74e-14
TRINITY_DN16754_c0_g1_i20	9.8995	1.74e-14
TRINITY_DN9674_c0_g1_i39	9.76516	1.79e-14
TRINITY_DN47713_c0_g1_i1	9.44164	1.8e-14
TRINITY_DN10456_c0_g1_i2	10.2821	1.81e-14
TRINITY_DN291_c4_g1_i1	10.1309	1.88e-14
TRINITY_DN498_c1_g1_i2	9.71714	1.88e-14
TRINITY_DN2920_c0_g2_i1	10.5926	1.92e-14
TRINITY_DN19891_c0_g1_i9	10.0031	1.94e-14
TRINITY_DN18573_c0_g1_i1	9.77235	2.02e-14
TRINITY_DN151_c0_g1_i4	9.74158	2.07e-14
TRINITY_DN4365_c0_g1_i2	9.08555	2.18e-14
TRINITY_DN12318_c0_g1_i6	9.90217	2.21e-14
TRINITY_DN1005_c0_g1_i18	8.09522	2.22e-14
TRINITY_DN1348_c0_g1_i4	9.63159	2.25e-14
TRINITY_DN12572_c0_g1_i1	10.2441	2.27e-14
TRINITY_DN19688_c0_g1_i2	10.4439	2.31e-14
TRINITY_DN2769_c0_g2_i1	10.1897	2.31e-14
TRINITY_DN11290_c0_g1_i3	9.74491	2.34e-14
TRINITY_DN16892_c0_g1_i1	9.86555	2.38e-14
TRINITY_DN1601_c0_g1_i7	10.3377	2.43e-14
TRINITY_DN382402_c0_g1_i1	9.26006	2.45e-14
TRINITY_DN12685_c1_g1_i1	3.26027	2.45e-14
TRINITY_DN48_c0_g1_i10	9.94961	2.47e-14
TRINITY_DN32951_c0_g2_i1	-1.73768	2.48e-14
TRINITY_DN24639_c0_g2_i2	9.62724	2.51e-14
TRINITY_DN15866_c0_g1_i1	-0.999276	2.71e-14
TRINITY_DN2594_c0_g1_i7	10.1519	2.77e-14
TRINITY_DN54420_c0_g1_i1	-1.44384	2.82e-14
TRINITY_DN126682_c0_g2_i1	-1.91756	2.94e-14
TRINITY_DN1661_c1_g1_i4	10.2405	2.97e-14
TRINITY_DN20487_c0_g1_i3	9.75527	3e-14
TRINITY_DN20256_c0_g1_i2	10.2194	3e-14
TRINITY_DN6530_c0_g2_i6	-1.47639	3.03e-14
TRINITY_DN14254_c0_g1_i2	9.99592	3.18e-14
TRINITY_DN8825_c1_g1_i7	9.97253	3.21e-14
TRINITY_DN11671_c0_g1_i1	9.64805	3.22e-14
TRINITY_DN20134_c0_g3_i1	10.113	3.31e-14
TRINITY_DN15109_c0_g1_i7	10.2836	3.31e-14
TRINITY_DN19614_c0_g1_i4	10.0204	3.33e-14
TRINITY_DN21000_c0_g1_i1	9.93738	3.35e-14
TRINITY_DN4701_c0_g1_i1	9.57414	3.36e-14
TRINITY_DN27853_c0_g1_i1	10.3698	3.36e-14
TRINITY_DN4768_c0_g1_i3	-1.4521	3.37e-14
TRINITY_DN2609_c0_g1_i2	10.2081	3.41e-14
TRINITY_DN19572_c0_g1_i1	10.1659	3.79e-14
TRINITY_DN1810_c0_g1_i14	9.64744	3.82e-14
TRINITY_DN18207_c0_g1_i3	-2.10934	3.84e-14
TRINITY_DN86605_c0_g1_i1	8.49831	3.91e-14
TRINITY_DN10010_c0_g2_i1	9.94408	3.92e-14
TRINITY_DN3203_c0_g1_i3	9.84792	4.14e-14
TRINITY_DN1487_c0_g2_i1	11.2649	4.14e-14
TRINITY_DN12529_c0_g1_i1	9.61986	4.35e-14
TRINITY_DN8654_c0_g1_i20	9.79051	4.37e-14
TRINITY_DN655_c0_g2_i1	10.0922	4.38e-14
TRINITY_DN49509_c0_g1_i1	9.53128	4.4e-14
TRINITY_DN7212_c0_g1_i6	9.80419	4.55e-14
TRINITY_DN2293_c0_g1_i2	9.84799	4.9e-14
TRINITY_DN71753_c0_g1_i7	9.80347	4.97e-14
TRINITY_DN2789_c2_g1_i15	9.70207	5.08e-14
TRINITY_DN30702_c0_g1_i11	10.2739	5.22e-14
TRINITY_DN258_c0_g1_i13	9.55276	5.32e-14
TRINITY_DN653_c0_g1_i1	10.0688	5.52e-14
TRINITY_DN6817_c1_g1_i1	3.087	5.57e-14
TRINITY_DN9316_c0_g1_i15	8.57853	5.67e-14
TRINITY_DN2534_c0_g1_i8	9.62471	5.72e-14
TRINITY_DN4364_c0_g1_i3	9.85564	5.77e-14
TRINITY_DN10943_c0_g1_i1	9.97142	5.79e-14
TRINITY_DN5445_c0_g2_i6	9.75262	5.8e-14
TRINITY_DN15225_c1_g2_i9	9.59844	5.93e-14
TRINITY_DN16674_c0_g1_i4	-1.54601	6.08e-14
TRINITY_DN34601_c0_g1_i2	9.65068	6.25e-14
TRINITY_DN4527_c0_g1_i1	10.1554	6.38e-14
TRINITY_DN371_c0_g1_i22	9.773	6.39e-14
TRINITY_DN19827_c0_g1_i1	10.088	6.46e-14
TRINITY_DN10654_c0_g1_i1	9.71889	6.61e-14
TRINITY_DN1708_c2_g2_i1	9.80797	6.72e-14
TRINITY_DN15892_c0_g1_i1	9.85224	6.89e-14
TRINITY_DN18051_c0_g1_i4	10.0975	7.03e-14
TRINITY_DN34078_c0_g1_i1	10.0406	7.09e-14
TRINITY_DN7573_c1_g3_i2	-1.80484	7.32e-14
TRINITY_DN34509_c0_g1_i2	-2.17908	7.37e-14
TRINITY_DN85433_c0_g1_i1	10.0865	7.39e-14
TRINITY_DN125_c0_g1_i3	9.44695	7.42e-14
TRINITY_DN11987_c0_g1_i10	3.75907	7.49e-14
TRINITY_DN11975_c0_g1_i1	10.1293	8e-14
TRINITY_DN4076_c0_g1_i47	9.66377	8.15e-14
TRINITY_DN139355_c0_g1_i1	10.2018	8.38e-14
TRINITY_DN48342_c0_g2_i1	2.74796	8.47e-14
TRINITY_DN25304_c0_g1_i1	10.1912	8.54e-14
TRINITY_DN44394_c0_g1_i1	9.6148	8.58e-14
TRINITY_DN18000_c1_g1_i1	7.54671	8.85e-14
TRINITY_DN20310_c0_g1_i1	9.8767	8.88e-14
TRINITY_DN18251_c0_g1_i1	10.5919	9.14e-14
TRINITY_DN5969_c0_g1_i1	9.75652	9.34e-14
TRINITY_DN564_c0_g2_i3	10.2022	9.37e-14
TRINITY_DN12567_c0_g1_i1	9.87107	9.41e-14
TRINITY_DN25602_c0_g1_i5	1.88582	9.41e-14
TRINITY_DN45410_c0_g1_i1	9.99598	9.42e-14
TRINITY_DN8779_c0_g1_i3	10.0707	9.57e-14
TRINITY_DN123265_c0_g2_i2	9.7611	9.57e-14
TRINITY_DN19111_c0_g1_i1	-2.1831	9.77e-14
TRINITY_DN3596_c0_g1_i9	9.91032	1.01e-13
TRINITY_DN9901_c0_g2_i1	9.45613	1.03e-13
TRINITY_DN5785_c2_g4_i1	10.0027	1.03e-13
TRINITY_DN5379_c0_g1_i4	9.47291	1.05e-13
TRINITY_DN12365_c0_g1_i1	2.1602	1.07e-13
TRINITY_DN2160_c0_g1_i9	10.0492	1.11e-13
TRINITY_DN13266_c0_g1_i1	9.61398	1.12e-13
TRINITY_DN45326_c0_g1_i1	1.38179	1.13e-13
TRINITY_DN17992_c0_g1_i1	9.13349	1.15e-13
TRINITY_DN1806_c0_g1_i10	9.8426	1.16e-13
TRINITY_DN3835_c0_g1_i9	7.43348	1.23e-13
TRINITY_DN2352_c1_g1_i2	10.0405	1.24e-13
TRINITY_DN3032_c0_g1_i7	6.00847	1.26e-13
TRINITY_DN1040_c0_g1_i1	1.79772	1.26e-13
TRINITY_DN13756_c0_g1_i1	9.85571	1.29e-13
TRINITY_DN28023_c0_g1_i1	10.1893	1.29e-13
TRINITY_DN644_c0_g1_i3	9.87212	1.31e-13
TRINITY_DN3330_c0_g1_i5	10.0803	1.38e-13
TRINITY_DN6371_c0_g1_i2	9.64728	1.4e-13
TRINITY_DN43999_c0_g1_i3	-2.4974	1.4e-13
TRINITY_DN6107_c0_g1_i5	9.72671	1.44e-13
TRINITY_DN20052_c0_g1_i3	9.68902	1.44e-13
TRINITY_DN10470_c0_g1_i6	9.5283	1.44e-13
TRINITY_DN17513_c0_g1_i9	9.68233	1.51e-13
TRINITY_DN16845_c0_g1_i1	9.83227	1.51e-13
TRINITY_DN7431_c0_g1_i1	9.8389	1.53e-13
TRINITY_DN3603_c0_g2_i3	9.58501	1.6e-13
TRINITY_DN5641_c0_g1_i15	-2.69026	1.61e-13
TRINITY_DN1808_c0_g3_i1	9.66909	1.61e-13
TRINITY_DN96_c0_g1_i6	7.73459	1.63e-13
TRINITY_DN22770_c0_g1_i8	10.013	1.64e-13
TRINITY_DN7848_c1_g1_i1	10.0398	1.67e-13
TRINITY_DN2919_c0_g1_i8	7.1655	1.7e-13
TRINITY_DN1493_c0_g1_i2	8.93045	1.73e-13
TRINITY_DN14888_c0_g1_i1	9.4152	1.73e-13
TRINITY_DN15066_c0_g1_i5	9.9663	1.77e-13
TRINITY_DN4812_c0_g1_i11	9.98514	1.83e-13
TRINITY_DN81_c0_g1_i1	9.74284	1.91e-13
TRINITY_DN22637_c0_g1_i11	9.94851	1.97e-13
TRINITY_DN6655_c0_g1_i1	9.66374	2.03e-13
TRINITY_DN7194_c0_g1_i3	9.82143	2.04e-13
TRINITY_DN65_c0_g1_i5	7.75185	2.11e-13
TRINITY_DN2176_c0_g1_i2	9.6783	2.12e-13
TRINITY_DN25009_c0_g1_i10	10.2748	2.16e-13
TRINITY_DN27942_c0_g1_i1	10.0289	2.19e-13
TRINITY_DN20035_c0_g1_i55	8.7961	2.2e-13
TRINITY_DN2655_c0_g1_i4	9.79442	2.2e-13
TRINITY_DN15489_c0_g1_i8	1.75305	2.23e-13
TRINITY_DN14138_c0_g1_i1	10.3722	2.23e-13
TRINITY_DN7543_c0_g2_i5	9.81821	2.23e-13
TRINITY_DN15679_c0_g1_i15	9.62102	2.29e-13
TRINITY_DN26916_c0_g1_i6	2.04293	2.42e-13
TRINITY_DN49708_c0_g2_i1	5.13668	2.44e-13
TRINITY_DN2056_c0_g1_i11	8.44663	2.48e-13
TRINITY_DN7157_c0_g1_i5	10.0846	2.53e-13
TRINITY_DN34008_c0_g1_i1	9.56512	2.54e-13
TRINITY_DN18013_c1_g1_i3	9.65469	2.55e-13
TRINITY_DN24294_c0_g1_i7	10.3218	2.56e-13
TRINITY_DN17909_c0_g1_i6	-3.13727	2.62e-13
TRINITY_DN1200_c0_g1_i5	9.64709	2.68e-13
TRINITY_DN7373_c0_g1_i1	-1.70681	2.68e-13
TRINITY_DN4195_c0_g1_i2	9.67631	2.76e-13
TRINITY_DN2055_c0_g1_i10	7.96625	2.86e-13
TRINITY_DN10524_c0_g1_i1	9.73651	3.38e-13
TRINITY_DN11458_c0_g1_i1	9.7983	3.41e-13
TRINITY_DN3943_c0_g1_i10	9.86972	3.6e-13
TRINITY_DN2086_c0_g1_i24	9.66136	3.61e-13
TRINITY_DN23937_c0_g1_i2	9.8011	4.07e-13
TRINITY_DN13549_c0_g1_i1	9.83994	4.11e-13
TRINITY_DN19386_c0_g1_i4	9.71411	4.19e-13
TRINITY_DN51461_c0_g1_i1	9.76095	4.34e-13
TRINITY_DN12616_c0_g1_i11	-2.25022	4.37e-13
TRINITY_DN41946_c0_g1_i2	9.23526	4.37e-13
TRINITY_DN7717_c0_g1_i10	9.1737	4.44e-13
TRINITY_DN926_c0_g1_i1	9.63863	4.48e-13
TRINITY_DN52733_c0_g1_i3	9.45967	4.51e-13
TRINITY_DN6209_c0_g1_i22	9.31376	4.54e-13
TRINITY_DN4813_c0_g1_i7	9.43584	4.67e-13
TRINITY_DN5409_c0_g1_i8	9.48425	4.75e-13
TRINITY_DN32757_c0_g1_i4	9.58776	4.78e-13
TRINITY_DN5091_c0_g3_i1	9.02419	4.79e-13
TRINITY_DN19477_c0_g1_i3	9.00915	4.81e-13
TRINITY_DN9446_c0_g1_i3	-6.43267	4.97e-13
TRINITY_DN33817_c0_g1_i2	9.69763	5.19e-13
TRINITY_DN83915_c0_g1_i5	9.89966	5.22e-13
TRINITY_DN3555_c0_g1_i8	9.47935	5.33e-13
TRINITY_DN6728_c0_g1_i3	9.02932	5.38e-13
TRINITY_DN61052_c0_g1_i1	9.45088	5.39e-13
TRINITY_DN297_c0_g1_i5	9.46482	5.54e-13
TRINITY_DN1743_c0_g1_i3	9.44921	5.71e-13
TRINITY_DN22215_c0_g1_i1	9.70741	5.73e-13
TRINITY_DN14257_c0_g1_i2	9.28786	5.76e-13
TRINITY_DN16666_c0_g1_i1	9.30073	6.07e-13
TRINITY_DN3400_c0_g1_i1	9.68806	6.24e-13
TRINITY_DN9789_c0_g1_i3	9.72401	6.48e-13
TRINITY_DN20750_c0_g1_i1	9.31359	6.5e-13
TRINITY_DN8246_c0_g1_i49	9.10184	6.65e-13
TRINITY_DN28736_c0_g1_i1	10.3438	6.97e-13
TRINITY_DN6488_c0_g1_i1	9.56568	6.99e-13
TRINITY_DN24600_c0_g1_i4	9.65451	7.06e-13
TRINITY_DN12306_c0_g1_i7	8.08108	7.16e-13
TRINITY_DN9655_c0_g1_i14	9.57447	7.28e-13
TRINITY_DN18432_c0_g1_i1	9.21119	7.28e-13
TRINITY_DN3744_c0_g1_i8	9.26061	7.3e-13
TRINITY_DN16691_c0_g1_i1	-4.10076	7.66e-13
TRINITY_DN29158_c0_g1_i1	9.39781	7.76e-13
TRINITY_DN12683_c0_g1_i2	9.43466	7.88e-13
TRINITY_DN13928_c0_g1_i1	-1.32862	8.27e-13
TRINITY_DN1294_c0_g1_i16	10.0779	8.36e-13
TRINITY_DN342621_c0_g1_i2	9.07282	8.61e-13
TRINITY_DN59688_c0_g1_i1	-4.84705	8.77e-13
TRINITY_DN9629_c0_g1_i96	9.89086	8.95e-13
TRINITY_DN1652_c0_g2_i1	9.57977	9.25e-13
TRINITY_DN66024_c0_g1_i4	9.18813	9.34e-13
TRINITY_DN11068_c0_g2_i1	3.80557	9.45e-13
TRINITY_DN76841_c0_g1_i2	9.362	9.7e-13
TRINITY_DN768_c0_g1_i43	9.57305	1.05e-12
TRINITY_DN2892_c0_g1_i2	9.17363	1.06e-12
TRINITY_DN9153_c0_g1_i1	-1.39058	1.13e-12
TRINITY_DN24649_c0_g1_i9	9.31661	1.13e-12
TRINITY_DN23214_c0_g1_i10	9.0324	1.15e-12
TRINITY_DN5540_c0_g1_i15	9.33104	1.16e-12
TRINITY_DN4644_c0_g1_i5	8.98923	1.16e-12
TRINITY_DN8495_c0_g1_i17	9.7685	1.22e-12
TRINITY_DN22735_c0_g2_i1	9.74457	1.24e-12
TRINITY_DN3749_c0_g2_i4	8.56843	1.25e-12
TRINITY_DN35428_c0_g1_i3	9.64706	1.26e-12
TRINITY_DN59650_c0_g1_i3	3.10994	1.26e-12
TRINITY_DN20428_c0_g1_i1	9.92899	1.27e-12
TRINITY_DN25249_c0_g1_i1	-6.8962	1.27e-12
TRINITY_DN145744_c0_g1_i3	9.26069	1.3e-12
TRINITY_DN3140_c0_g1_i9	9.27465	1.36e-12
TRINITY_DN5801_c0_g2_i4	9.24372	1.39e-12
TRINITY_DN980_c0_g3_i7	9.21379	1.48e-12
TRINITY_DN4226_c0_g1_i2	9.4716	1.53e-12
TRINITY_DN30661_c0_g1_i8	9.36474	1.56e-12
TRINITY_DN30975_c0_g1_i16	9.53655	1.57e-12
TRINITY_DN46644_c0_g1_i2	9.009	1.58e-12
TRINITY_DN11353_c0_g1_i1	9.20352	1.65e-12
TRINITY_DN792_c0_g1_i7	9.48034	1.67e-12
TRINITY_DN17366_c0_g1_i5	9.21476	1.68e-12
TRINITY_DN19704_c0_g1_i30	9.56357	1.71e-12
TRINITY_DN8903_c0_g2_i3	9.51862	1.73e-12
TRINITY_DN11598_c0_g1_i3	-1.8831	1.75e-12
TRINITY_DN3834_c0_g3_i4	8.94629	1.76e-12
TRINITY_DN37004_c0_g2_i1	-2.62599	1.78e-12
TRINITY_DN13909_c0_g1_i3	-1.71417	1.79e-12
TRINITY_DN2616_c0_g1_i4	2.07746	1.8e-12
TRINITY_DN96_c0_g2_i1	9.12603	1.81e-12
TRINITY_DN15191_c0_g1_i1	1.83298	1.89e-12
TRINITY_DN17593_c0_g1_i1	8.02693	1.97e-12
TRINITY_DN13916_c1_g2_i1	9.25826	2e-12
TRINITY_DN5136_c0_g1_i5	9.66246	2.02e-12
TRINITY_DN201716_c0_g2_i1	10.5282	2.04e-12
TRINITY_DN32341_c0_g1_i7	9.43187	2.12e-12
TRINITY_DN16688_c0_g1_i20	9.0998	2.2e-12
TRINITY_DN5383_c0_g1_i7	9.48826	2.21e-12
TRINITY_DN25597_c0_g1_i2	-4.67164	2.22e-12
TRINITY_DN21132_c0_g1_i1	-1.82217	2.24e-12
TRINITY_DN2903_c0_g1_i6	9.92206	2.31e-12
TRINITY_DN7606_c0_g1_i2	-1.86982	2.39e-12
TRINITY_DN30594_c0_g1_i2	-1.44419	2.43e-12
TRINITY_DN4843_c0_g1_i8	-1.44744	2.61e-12
TRINITY_DN13182_c1_g3_i4	9.01858	2.67e-12
TRINITY_DN19873_c0_g1_i1	9.64833	2.79e-12
TRINITY_DN26860_c1_g1_i1	9.80652	2.87e-12
TRINITY_DN7_c0_g1_i14	12.1799	2.93e-12
TRINITY_DN20690_c1_g1_i3	9.44992	2.93e-12
TRINITY_DN4211_c0_g1_i2	9.48737	2.95e-12
TRINITY_DN31627_c0_g1_i2	9.10546	2.97e-12
TRINITY_DN22162_c0_g2_i11	9.32184	3.01e-12
TRINITY_DN42862_c0_g1_i9	-2.15835	3.02e-12
TRINITY_DN14156_c0_g1_i41	7.66066	3.03e-12
TRINITY_DN4030_c0_g1_i16	9.44815	3.09e-12
TRINITY_DN7774_c0_g1_i1	9.25206	3.43e-12
TRINITY_DN304_c1_g1_i1	9.00011	3.54e-12
TRINITY_DN828_c0_g1_i1	9.33701	3.57e-12
TRINITY_DN9639_c0_g1_i3	3.21239	3.7e-12
TRINITY_DN2759_c0_g1_i1	8.73052	3.86e-12
TRINITY_DN1187_c0_g1_i31	9.71811	3.93e-12
TRINITY_DN24009_c0_g1_i1	9.71878	3.96e-12
TRINITY_DN9089_c0_g1_i1	9.97119	4.01e-12
TRINITY_DN16827_c0_g1_i28	9.13279	4.37e-12
TRINITY_DN22833_c0_g1_i2	9.20988	4.4e-12
TRINITY_DN27002_c0_g1_i1	9.1808	4.63e-12
TRINITY_DN26137_c0_g1_i1	9.43894	4.69e-12
TRINITY_DN18969_c0_g1_i2	9.13008	4.73e-12
TRINITY_DN9255_c0_g1_i1	9.20684	4.81e-12
TRINITY_DN9499_c0_g1_i1	3.40535	4.85e-12
TRINITY_DN5511_c0_g1_i3	9.11308	5e-12
TRINITY_DN2013_c0_g3_i1	8.96731	5.01e-12
TRINITY_DN4695_c0_g1_i17	8.86407	5.06e-12
TRINITY_DN10587_c0_g1_i5	9.09539	5.08e-12
TRINITY_DN6539_c0_g2_i1	8.1318	5.33e-12
TRINITY_DN20435_c0_g1_i1	9.26034	5.33e-12
TRINITY_DN1621_c1_g1_i2	9.32266	5.37e-12
TRINITY_DN16351_c0_g1_i6	-1.82852	5.59e-12
TRINITY_DN8592_c0_g2_i1	-2.29415	5.64e-12
TRINITY_DN4214_c1_g1_i1	2.64679	5.67e-12
TRINITY_DN2489_c0_g1_i2	9.27552	6.16e-12
TRINITY_DN4785_c2_g1_i4	9.46246	6.18e-12
TRINITY_DN97_c0_g1_i39	9.11691	6.28e-12
TRINITY_DN3376_c0_g1_i8	9.18646	6.47e-12
TRINITY_DN16190_c0_g1_i9	9.26294	6.56e-12
TRINITY_DN4883_c0_g1_i1	9.58419	6.67e-12
TRINITY_DN27255_c0_g2_i1	-1.08281	6.76e-12
TRINITY_DN18835_c0_g1_i2	9.67055	6.81e-12
TRINITY_DN16258_c0_g2_i1	8.97253	6.94e-12
TRINITY_DN16863_c0_g1_i1	8.89703	6.96e-12
TRINITY_DN180_c0_g3_i2	-1.61568	7.01e-12
TRINITY_DN33551_c0_g1_i2	-2.50415	7.09e-12
TRINITY_DN17449_c0_g1_i2	6.80882	7.11e-12
TRINITY_DN14827_c0_g1_i1	9.34169	7.62e-12
TRINITY_DN4406_c0_g1_i6	8.99052	7.75e-12
TRINITY_DN33030_c0_g1_i3	8.94706	7.78e-12
TRINITY_DN19678_c0_g1_i1	9.22668	7.85e-12
TRINITY_DN8563_c0_g1_i2	-1.4438	7.86e-12
TRINITY_DN10347_c0_g2_i1	8.70976	7.98e-12
TRINITY_DN13300_c0_g1_i1	9.63203	8.06e-12
TRINITY_DN20171_c0_g1_i2	-4.01791	8.18e-12
TRINITY_DN9251_c0_g2_i1	10.1944	8.21e-12
TRINITY_DN30311_c0_g1_i1	9.02653	8.27e-12
TRINITY_DN8090_c0_g1_i15	9.53259	8.48e-12
TRINITY_DN7544_c0_g1_i4	9.16754	8.52e-12
TRINITY_DN24829_c0_g1_i1	-2.17239	8.91e-12
TRINITY_DN5648_c0_g1_i7	9.72042	9.33e-12
TRINITY_DN163259_c1_g2_i1	8.58414	9.39e-12
TRINITY_DN1374_c0_g1_i5	8.26779	9.43e-12
TRINITY_DN10442_c0_g1_i1	9.18937	9.56e-12
TRINITY_DN28453_c0_g1_i1	-1.80695	9.61e-12
TRINITY_DN20901_c0_g1_i1	9.20561	9.69e-12
TRINITY_DN5232_c0_g1_i1	9.2288	9.76e-12
TRINITY_DN2781_c0_g1_i12	-2.02166	9.86e-12
TRINITY_DN1753_c0_g1_i10	9.3582	9.97e-12
TRINITY_DN7965_c0_g1_i7	-1.04419	1.05e-11
TRINITY_DN6689_c0_g1_i1	8.9136	1.06e-11
TRINITY_DN11199_c0_g1_i14	2.03088	1.07e-11
TRINITY_DN15286_c0_g1_i3	-1.97623	1.11e-11
TRINITY_DN1540_c0_g1_i3	3.09867	1.11e-11
TRINITY_DN6995_c0_g1_i1	-1.73573	1.11e-11
TRINITY_DN1350_c0_g2_i1	9.69979	1.13e-11
TRINITY_DN6110_c0_g1_i4	-2.56049	1.13e-11
TRINITY_DN7958_c1_g1_i3	9.10037	1.14e-11
TRINITY_DN2598_c0_g2_i1	8.89386	1.15e-11
TRINITY_DN1152_c0_g1_i6	9.0577	1.16e-11
TRINITY_DN22885_c0_g1_i2	8.83898	1.17e-11
TRINITY_DN14209_c0_g1_i2	9.12225	1.17e-11
TRINITY_DN10852_c0_g1_i2	-1.38674	1.25e-11
TRINITY_DN2369_c0_g1_i8	9.21305	1.31e-11
TRINITY_DN10530_c0_g1_i1	-1.3646	1.31e-11
TRINITY_DN20847_c0_g1_i6	9.64244	1.35e-11
TRINITY_DN15579_c0_g1_i10	8.78504	1.36e-11
TRINITY_DN3367_c0_g1_i3	7.48156	1.36e-11
TRINITY_DN14171_c0_g2_i4	9.53644	1.4e-11
TRINITY_DN17038_c0_g1_i1	9.49426	1.43e-11
TRINITY_DN19934_c0_g1_i1	-1.58888	1.45e-11
TRINITY_DN44751_c0_g1_i1	8.6691	1.48e-11
TRINITY_DN2793_c1_g2_i1	9.27778	1.49e-11
TRINITY_DN14322_c0_g1_i8	-1.2198	1.51e-11
TRINITY_DN1290_c0_g1_i9	8.83951	1.54e-11
TRINITY_DN2045_c0_g1_i15	9.09774	1.56e-11
TRINITY_DN9644_c0_g1_i1	9.36839	1.57e-11
TRINITY_DN112427_c0_g1_i1	9.73103	1.58e-11
TRINITY_DN48372_c0_g3_i1	-2.22676	1.63e-11
TRINITY_DN21827_c1_g1_i1	3.4523	1.66e-11
TRINITY_DN8446_c0_g2_i1	-1.14577	1.66e-11
TRINITY_DN52708_c0_g1_i1	7.99051	1.66e-11
TRINITY_DN1118_c1_g2_i1	8.84067	1.71e-11
TRINITY_DN4070_c0_g1_i14	9.58133	1.74e-11
TRINITY_DN2606_c0_g1_i2	2.06843	1.75e-11
TRINITY_DN24453_c0_g1_i4	9.02954	1.79e-11
TRINITY_DN1604_c0_g1_i23	9.34261	1.82e-11
TRINITY_DN86623_c0_g1_i2	7.52328	1.89e-11
TRINITY_DN8889_c0_g1_i1	8.96274	1.9e-11
TRINITY_DN2036_c0_g1_i3	8.56554	2.01e-11
TRINITY_DN17931_c0_g1_i3	9.22208	2.06e-11
TRINITY_DN3335_c0_g1_i4	7.78194	2.17e-11
TRINITY_DN32014_c0_g1_i7	9.00988	2.25e-11
TRINITY_DN16803_c0_g1_i15	9.0441	2.28e-11
TRINITY_DN47073_c0_g1_i1	9.21756	2.37e-11
TRINITY_DN1735_c0_g1_i13	8.91185	2.38e-11
TRINITY_DN23152_c0_g1_i1	9.19639	2.38e-11
TRINITY_DN8469_c0_g1_i6	8.44291	2.48e-11
TRINITY_DN21905_c0_g1_i1	9.20159	2.49e-11
TRINITY_DN3089_c0_g1_i28	8.97913	2.56e-11
TRINITY_DN22489_c0_g2_i2	8.95669	2.69e-11
TRINITY_DN5737_c0_g1_i9	-1.95635	2.71e-11
TRINITY_DN1292_c1_g1_i1	8.72305	2.72e-11
TRINITY_DN44739_c0_g2_i2	8.50749	2.76e-11
[truncated: 9,091 more rows]

## Sheet: Ⅰ_GY
Gene_ID	log2FoldChange	pvalue
TRINITY_DN12066_c0_g1_i4	-6.22848	4.68e-54
TRINITY_DN4502_c0_g1_i20	-8.64486	5.03e-47
TRINITY_DN200_c0_g2_i1	-7.31839	1.36e-45
TRINITY_DN17180_c0_g1_i4	-2.89239	1.78e-42
TRINITY_DN15582_c0_g1_i3	-3.12352	1.23e-41
TRINITY_DN6091_c0_g1_i2	-4.4064	9.99e-40
TRINITY_DN14799_c0_g1_i5	-6.28467	1.08e-38
TRINITY_DN1726_c0_g1_i11	-5.67269	2.1e-36
TRINITY_DN33_c0_g2_i5	-10.6051	2.16e-33
TRINITY_DN25778_c0_g1_i8	-5.09385	3.76e-32
TRINITY_DN14604_c0_g1_i2	-5.09776	2.1e-31
TRINITY_DN11760_c0_g2_i1	-4.8153	2.28e-31
TRINITY_DN5888_c0_g1_i17	2.56669	5.35e-31
TRINITY_DN23897_c0_g1_i5	-9.69783	1.04e-28
TRINITY_DN367_c0_g1_i8	-5.08563	2.32e-25
TRINITY_DN4594_c0_g1_i2	-2.92144	3.02e-25
TRINITY_DN21210_c0_g1_i3	-7.18077	5.02e-25
TRINITY_DN12315_c0_g1_i22	-4.20694	5.12e-25
TRINITY_DN1977_c0_g1_i9	-8.43274	1.04e-24
TRINITY_DN5904_c0_g1_i3	-5.06743	2.95e-24
TRINITY_DN8229_c0_g1_i6	-8.01886	6.13e-24
TRINITY_DN3957_c0_g1_i5	-8.67316	9.8e-24
TRINITY_DN405_c0_g2_i1	-3.13842	1.34e-23
TRINITY_DN2234_c0_g1_i9	-6.80135	2.91e-23
TRINITY_DN7788_c0_g1_i1	-14.3281	3.84e-23
TRINITY_DN7607_c1_g1_i2	-11.2801	3.89e-23
TRINITY_DN7098_c0_g1_i14	-9.27709	5.13e-23
TRINITY_DN4591_c0_g1_i9	-11.253	7.77e-23
TRINITY_DN69226_c0_g3_i1	-6.1395	8.7e-23
TRINITY_DN4781_c0_g1_i14	-2.85876	3.05e-22
TRINITY_DN32132_c0_g1_i2	-2.37456	5.8e-22
TRINITY_DN9751_c0_g1_i3	-2.63123	1.02e-21
TRINITY_DN12732_c0_g1_i6	-7.71158	1.07e-20
TRINITY_DN3772_c0_g1_i4	-8.47923	4.02e-20
TRINITY_DN8825_c0_g1_i3	-10.7171	4.69e-20
TRINITY_DN593_c0_g1_i1	-8.79858	6.55e-20
TRINITY_DN9275_c1_g2_i2	-2.20897	7.98e-20
TRINITY_DN6524_c0_g1_i3	-7.70607	8.12e-20
TRINITY_DN26701_c0_g1_i2	-4.84312	1.84e-19
TRINITY_DN82012_c0_g1_i5	-7.14379	5.06e-19
TRINITY_DN7167_c0_g1_i2	-12.1297	7.62e-19
TRINITY_DN2943_c0_g1_i12	-7.77343	1.92e-18
TRINITY_DN8968_c0_g1_i2	-4.16067	7.95e-18
TRINITY_DN7167_c0_g2_i1	-11.4432	9.75e-18
TRINITY_DN16006_c0_g1_i1	-10.6711	1.44e-17
TRINITY_DN3706_c0_g1_i8	-5.09194	2.29e-17
TRINITY_DN7951_c1_g1_i3	-6.308	3.27e-17
TRINITY_DN6524_c0_g2_i1	-10.6142	4.72e-17
TRINITY_DN4683_c0_g2_i5	-3.74195	4.91e-17
TRINITY_DN27747_c0_g1_i5	-3.6883	6.95e-17
TRINITY_DN7876_c0_g1_i5	-6.19764	8.35e-17
TRINITY_DN32051_c0_g2_i1	-3.96452	8.59e-17
TRINITY_DN23618_c0_g1_i12	-5.15397	1.49e-16
TRINITY_DN18140_c0_g1_i1	-6.50313	1.55e-16
TRINITY_DN31513_c0_g2_i1	-2.9091	1.95e-16
TRINITY_DN13008_c0_g1_i22	-7.92846	2.3e-16
TRINITY_DN19358_c0_g1_i6	-5.46778	2.33e-16
TRINITY_DN18315_c0_g2_i1	-2.22327	2.53e-16
TRINITY_DN3771_c0_g1_i11	-11.3822	2.98e-16
TRINITY_DN6700_c0_g1_i5	-9.42975	3.2e-16
TRINITY_DN19532_c0_g1_i2	-8.58452	5.45e-16
TRINITY_DN16971_c0_g2_i1	-8.30428	5.93e-16
TRINITY_DN8530_c0_g2_i4	-10.241	9.42e-16
TRINITY_DN3465_c0_g1_i8	-3.27693	1.01e-15
TRINITY_DN15372_c0_g1_i2	5.8793	1.07e-15
TRINITY_DN11450_c0_g1_i31	-6.75275	1.49e-15
TRINITY_DN23280_c0_g1_i1	-9.85716	2.27e-15
TRINITY_DN16522_c0_g1_i5	-10.4287	3.53e-15
TRINITY_DN114407_c0_g1_i4	-7.76642	3.62e-15
TRINITY_DN27255_c0_g2_i1	-6.79241	4.05e-15
TRINITY_DN4497_c0_g1_i13	-4.76082	4.72e-15
TRINITY_DN22402_c0_g1_i2	-9.28573	5.5e-15
TRINITY_DN10468_c0_g1_i1	-3.33604	6.35e-15
TRINITY_DN8793_c0_g3_i1	2.85401	7.07e-15
TRINITY_DN4462_c0_g1_i8	4.47124	7.79e-15
TRINITY_DN13295_c0_g1_i1	-11.2344	9e-15
TRINITY_DN944_c0_g4_i1	-9.91886	1.25e-14
TRINITY_DN25441_c0_g1_i1	-9.27428	1.47e-14
TRINITY_DN12160_c0_g1_i4	-10.059	1.48e-14
TRINITY_DN18734_c0_g1_i1	-6.73132	2.09e-14
TRINITY_DN26151_c0_g1_i1	-10.3523	2.89e-14
TRINITY_DN13398_c4_g1_i1	-9.09004	3e-14
TRINITY_DN8466_c0_g1_i1	-6.1954	3.05e-14
TRINITY_DN19105_c0_g2_i4	-4.60545	4.1e-14
TRINITY_DN22660_c0_g1_i3	-7.33156	4.13e-14
TRINITY_DN4795_c0_g1_i2	-7.59828	4.24e-14
TRINITY_DN35649_c0_g1_i3	-11.0178	5.21e-14
TRINITY_DN16290_c0_g1_i2	-6.86122	5.25e-14
TRINITY_DN9677_c0_g1_i2	3.91875	5.92e-14
TRINITY_DN12958_c0_g1_i1	-7.84573	6.11e-14
TRINITY_DN20428_c0_g1_i1	4.77166	6.69e-14
TRINITY_DN8092_c0_g1_i2	-4.90284	6.93e-14
TRINITY_DN2308_c1_g4_i1	-10.2004	7.36e-14
TRINITY_DN11310_c0_g1_i1	-4.09009	8.13e-14
TRINITY_DN24977_c1_g2_i1	-9.88968	9e-14
TRINITY_DN8085_c0_g1_i1	-9.35904	9.44e-14
TRINITY_DN45505_c0_g1_i2	-5.22874	1.09e-13
TRINITY_DN17184_c0_g1_i8	-7.48609	1.37e-13
TRINITY_DN2260_c0_g1_i11	4.5146	1.62e-13
TRINITY_DN169_c0_g1_i2	4.46825	1.87e-13
TRINITY_DN5528_c0_g2_i29	-8.12065	1.89e-13
TRINITY_DN6643_c0_g1_i2	-9.32144	1.94e-13
TRINITY_DN6576_c0_g1_i9	-6.62739	1.99e-13
TRINITY_DN1589_c0_g1_i1	-4.52202	2.32e-13
TRINITY_DN9795_c0_g1_i1	-2.97441	2.38e-13
TRINITY_DN8053_c0_g1_i19	-5.04729	2.55e-13
TRINITY_DN5585_c0_g1_i8	-6.47576	2.86e-13
TRINITY_DN16971_c0_g1_i1	-10.5214	2.9e-13
TRINITY_DN3808_c0_g1_i10	-2.78364	3.21e-13
TRINITY_DN22047_c0_g1_i3	-3.84481	3.51e-13
TRINITY_DN9908_c0_g1_i3	-4.57318	3.66e-13
TRINITY_DN9916_c0_g1_i4	-3.6806	3.85e-13
TRINITY_DN22643_c0_g1_i1	-6.57443	3.97e-13
TRINITY_DN118_c0_g2_i1	4.76147	4.09e-13
TRINITY_DN5731_c1_g1_i1	3.09102	4.2e-13
TRINITY_DN4631_c0_g1_i7	-9.33903	4.3e-13
TRINITY_DN4927_c0_g1_i1	-7.00364	5.06e-13
TRINITY_DN17428_c0_g1_i13	-4.00881	5.09e-13
TRINITY_DN15139_c0_g1_i50	-6.47223	5.15e-13
TRINITY_DN14044_c0_g2_i3	-6.53455	5.25e-13
TRINITY_DN67819_c0_g1_i1	-9.56013	5.53e-13
TRINITY_DN7533_c0_g1_i5	-5.4603	5.74e-13
TRINITY_DN109_c0_g4_i3	-9.63403	5.83e-13
TRINITY_DN77983_c0_g1_i11	-2.72971	5.87e-13
TRINITY_DN6071_c0_g1_i35	-2.36959	6.76e-13
TRINITY_DN34176_c0_g2_i1	4.40951	6.88e-13
TRINITY_DN17964_c0_g1_i10	-1.89353	7.92e-13
TRINITY_DN6335_c0_g1_i5	-11.646	8.53e-13
TRINITY_DN6452_c0_g1_i6	-10.4759	9.21e-13
TRINITY_DN16427_c0_g1_i4	-4.31099	9.41e-13
TRINITY_DN928_c2_g1_i19	5.10287	1.01e-12
TRINITY_DN1951_c0_g1_i1	-8.98382	1.04e-12
TRINITY_DN25430_c0_g1_i2	4.40831	1.34e-12
TRINITY_DN9066_c0_g1_i1	-9.47301	1.39e-12
TRINITY_DN30134_c0_g2_i1	-1.61036	1.47e-12
TRINITY_DN5970_c0_g3_i1	-10.5818	1.5e-12
TRINITY_DN21453_c0_g2_i4	3.90697	1.55e-12
TRINITY_DN17701_c0_g1_i1	-9.91042	1.69e-12
TRINITY_DN5307_c0_g1_i1	-1.80332	2.02e-12
TRINITY_DN42348_c0_g1_i3	-3.04204	2.22e-12
TRINITY_DN17869_c0_g2_i1	-10.9917	2.28e-12
TRINITY_DN7276_c0_g1_i2	-5.02445	2.31e-12
TRINITY_DN2308_c1_g1_i1	-10.1848	3.12e-12
TRINITY_DN4550_c0_g1_i1	4.94385	3.27e-12
TRINITY_DN12630_c0_g3_i3	-1.60722	3.35e-12
TRINITY_DN37289_c0_g2_i1	-5.6994	3.39e-12
TRINITY_DN3599_c0_g2_i1	4.94529	3.45e-12
TRINITY_DN10017_c0_g1_i1	-8.66162	3.86e-12
TRINITY_DN22885_c0_g1_i2	4.40983	4.16e-12
TRINITY_DN6675_c0_g1_i5	-10.0205	5.11e-12
TRINITY_DN24012_c0_g1_i8	-6.12857	5.44e-12
TRINITY_DN24649_c1_g1_i2	-1.80437	6.49e-12
TRINITY_DN27288_c0_g1_i1	-3.09239	7.1e-12
TRINITY_DN1252_c0_g1_i4	-1.58694	7.25e-12
TRINITY_DN43436_c0_g1_i3	-2.93655	8.16e-12
TRINITY_DN12318_c0_g1_i6	4.49951	8.34e-12
TRINITY_DN10413_c0_g1_i3	4.35859	9.04e-12
TRINITY_DN17565_c0_g1_i4	-2.87802	9.11e-12
TRINITY_DN5534_c0_g2_i1	4.96724	9.32e-12
TRINITY_DN47591_c0_g2_i1	-8.72312	1e-11
TRINITY_DN21694_c0_g2_i2	-4.29112	1.07e-11
TRINITY_DN18381_c0_g1_i33	4.29331	1.08e-11
TRINITY_DN10450_c0_g1_i5	-2.74765	1.08e-11
TRINITY_DN12049_c0_g1_i2	1.66354	1.26e-11
TRINITY_DN50285_c0_g1_i1	-3.55575	1.42e-11
TRINITY_DN19662_c0_g2_i1	-9.57057	1.47e-11
TRINITY_DN27215_c0_g2_i1	-8.89736	1.62e-11
TRINITY_DN5094_c3_g1_i1	-5.47799	1.68e-11
TRINITY_DN37082_c0_g1_i4	-9.44238	1.71e-11
TRINITY_DN8037_c0_g1_i4	-3.54002	1.73e-11
TRINITY_DN8031_c0_g2_i4	-9.82024	1.73e-11
TRINITY_DN20213_c0_g1_i7	-4.18339	1.77e-11
TRINITY_DN34058_c0_g2_i1	-8.9334	1.88e-11
TRINITY_DN1866_c0_g1_i1	3.20328	2.04e-11
TRINITY_DN3206_c0_g1_i1	-1.37852	2.14e-11
TRINITY_DN1035_c0_g1_i2	-2.81162	2.15e-11
TRINITY_DN5146_c0_g1_i1	-3.92743	2.19e-11
TRINITY_DN66029_c0_g1_i1	-3.76601	2.26e-11
TRINITY_DN121249_c0_g1_i2	-4.9576	2.42e-11
TRINITY_DN4454_c0_g1_i2	-5.72996	2.46e-11
TRINITY_DN21509_c0_g1_i4	-4.92936	2.62e-11
TRINITY_DN86676_c0_g1_i1	-8.74193	2.64e-11
TRINITY_DN21402_c0_g1_i1	-2.683	2.68e-11
TRINITY_DN86277_c0_g1_i1	-6.2411	2.76e-11
TRINITY_DN11424_c0_g1_i1	1.44438	2.79e-11
TRINITY_DN14408_c0_g1_i1	-8.76897	2.96e-11
TRINITY_DN26076_c0_g1_i1	-6.69588	3e-11
TRINITY_DN93761_c0_g1_i1	-1.56625	3.57e-11
TRINITY_DN24573_c0_g1_i9	-4.92519	3.8e-11
TRINITY_DN23512_c0_g1_i15	-3.2771	3.84e-11
TRINITY_DN19704_c0_g1_i30	5.14274	3.9e-11
TRINITY_DN22252_c0_g2_i2	-3.4929	3.98e-11
TRINITY_DN20444_c0_g1_i1	-5.05746	4.06e-11
TRINITY_DN48904_c0_g1_i1	5.51493	4.17e-11
TRINITY_DN16119_c0_g1_i33	5.12382	4.41e-11
TRINITY_DN25715_c0_g1_i1	-2.69491	4.49e-11
TRINITY_DN26216_c0_g1_i5	-9.24919	4.55e-11
TRINITY_DN2573_c2_g1_i4	-6.14006	4.84e-11
TRINITY_DN11068_c0_g2_i1	-11.5231	5.32e-11
TRINITY_DN10999_c0_g1_i1	-3.15271	5.74e-11
TRINITY_DN24667_c0_g1_i36	-9.90223	6.37e-11
TRINITY_DN22842_c0_g1_i9	-5.86173	6.68e-11
TRINITY_DN23124_c0_g1_i1	-4.50741	6.8e-11
TRINITY_DN21964_c0_g1_i5	-5.72533	6.8e-11
TRINITY_DN1209_c1_g1_i6	-2.84104	6.96e-11
TRINITY_DN22078_c0_g1_i1	-7.20508	8.09e-11
TRINITY_DN14883_c0_g1_i1	-3.15711	9.75e-11
TRINITY_DN12703_c0_g1_i1	-3.74201	1.01e-10
TRINITY_DN3115_c0_g2_i4	-8.84319	1.14e-10
TRINITY_DN18278_c0_g1_i2	-2.31192	1.19e-10
TRINITY_DN4941_c0_g1_i3	-2.40646	1.25e-10
TRINITY_DN7789_c0_g1_i6	-8.78328	1.33e-10
TRINITY_DN44431_c0_g1_i1	-3.17111	1.33e-10
TRINITY_DN11912_c1_g2_i1	3.41992	1.37e-10
TRINITY_DN3037_c2_g2_i1	4.89855	1.39e-10
TRINITY_DN50111_c0_g1_i1	-7.09079	1.4e-10
TRINITY_DN46324_c0_g1_i4	-4.35312	1.49e-10
TRINITY_DN3240_c0_g1_i1	4.52666	1.52e-10
TRINITY_DN41019_c0_g1_i4	-7.56355	1.53e-10
TRINITY_DN6990_c0_g1_i1	-4.8713	1.58e-10
TRINITY_DN144077_c0_g2_i1	-4.53843	1.67e-10
TRINITY_DN52807_c0_g1_i1	-8.42694	1.7e-10
TRINITY_DN2064_c0_g1_i1	-6.49661	1.77e-10
TRINITY_DN26649_c0_g2_i1	-8.22016	1.88e-10
TRINITY_DN2031_c0_g1_i17	4.0875	2.03e-10
TRINITY_DN14673_c0_g1_i6	-5.35146	2.18e-10
TRINITY_DN5277_c0_g1_i6	-1.54779	2.21e-10
TRINITY_DN48241_c0_g1_i12	-8.48372	2.21e-10
TRINITY_DN86245_c0_g1_i4	-3.30327	2.25e-10
TRINITY_DN5671_c0_g1_i4	4.59744	2.31e-10
TRINITY_DN25687_c0_g1_i1	-9.35726	2.32e-10
TRINITY_DN4609_c0_g3_i1	4.24675	2.43e-10
TRINITY_DN15490_c0_g1_i1	-4.62205	2.44e-10
TRINITY_DN9780_c0_g1_i5	-1.72143	2.46e-10
TRINITY_DN10029_c0_g1_i7	-9.27159	2.61e-10
TRINITY_DN88125_c0_g1_i2	-8.3131	2.8e-10
TRINITY_DN8895_c0_g2_i2	5.15125	2.87e-10
TRINITY_DN4872_c0_g1_i10	3.55229	3.08e-10
TRINITY_DN12803_c0_g2_i4	-8.70019	3.11e-10
TRINITY_DN11013_c0_g1_i1	-1.89899	3.18e-10
TRINITY_DN8097_c0_g1_i5	4.14539	3.41e-10
TRINITY_DN56983_c0_g1_i4	-1.74038	3.5e-10
TRINITY_DN7360_c0_g2_i1	-3.64239	3.61e-10
TRINITY_DN918_c0_g1_i14	1.81997	3.66e-10
TRINITY_DN29909_c0_g1_i1	-2.15564	3.74e-10
TRINITY_DN1578_c0_g2_i1	4.54851	3.85e-10
TRINITY_DN6538_c0_g1_i5	-1.54596	3.96e-10
TRINITY_DN25334_c0_g1_i1	5.08232	4.03e-10
TRINITY_DN1413_c0_g1_i12	3.97704	4.1e-10
TRINITY_DN12139_c0_g1_i1	4.56758	4.26e-10
TRINITY_DN7554_c0_g1_i2	-2.26066	4.29e-10
TRINITY_DN3020_c1_g3_i3	-4.49283	4.34e-10
TRINITY_DN2308_c1_g2_i1	-4.61892	4.81e-10
TRINITY_DN7704_c0_g1_i16	-3.80876	4.89e-10
TRINITY_DN52587_c0_g1_i10	-4.12384	5.21e-10
TRINITY_DN43542_c0_g1_i2	-3.25664	5.4e-10
TRINITY_DN54809_c0_g2_i6	-1.68718	5.62e-10
TRINITY_DN18232_c0_g1_i2	-2.64912	5.89e-10
TRINITY_DN73387_c0_g1_i1	-3.08216	6.46e-10
TRINITY_DN4949_c0_g1_i1	3.84344	6.59e-10
TRINITY_DN25414_c0_g1_i3	-2.23011	6.73e-10
TRINITY_DN19046_c0_g1_i2	-2.55248	6.96e-10
TRINITY_DN11249_c0_g1_i6	-8.95781	8.16e-10
TRINITY_DN91057_c0_g1_i4	-7.24397	8.22e-10
TRINITY_DN6549_c0_g1_i11	4.11593	8.86e-10
TRINITY_DN132_c0_g2_i1	-5.09841	9.12e-10
TRINITY_DN22390_c0_g1_i8	-5.30547	9.38e-10
TRINITY_DN2372_c0_g1_i20	4.67632	9.4e-10
TRINITY_DN46494_c0_g1_i2	-10.6599	9.57e-10
TRINITY_DN4051_c0_g2_i1	-8.24192	9.75e-10
TRINITY_DN23564_c0_g1_i2	-2.87347	9.84e-10
TRINITY_DN13775_c0_g1_i1	-2.96274	9.94e-10
TRINITY_DN4972_c0_g1_i5	-3.35495	1.04e-09
TRINITY_DN38770_c0_g1_i7	-8.2079	1.04e-09
TRINITY_DN23765_c0_g1_i5	-5.57248	1.27e-09
TRINITY_DN14100_c0_g2_i1	4.78928	1.4e-09
TRINITY_DN4442_c0_g2_i1	7.7168	1.4e-09
TRINITY_DN21364_c0_g1_i12	-7.76528	1.42e-09
TRINITY_DN42992_c0_g1_i1	-1.53895	1.49e-09
TRINITY_DN35293_c0_g2_i1	-5.24901	1.53e-09
TRINITY_DN4926_c0_g1_i7	-1.77205	1.57e-09
TRINITY_DN38536_c0_g1_i1	4.83693	1.6e-09
TRINITY_DN4320_c0_g1_i29	-5.02656	1.64e-09
TRINITY_DN23163_c0_g1_i5	-5.4683	1.67e-09
TRINITY_DN3177_c0_g1_i6	-2.07827	1.74e-09
TRINITY_DN26706_c0_g2_i2	-5.61431	1.74e-09
TRINITY_DN9260_c4_g1_i1	-6.10223	1.76e-09
TRINITY_DN33817_c0_g1_i2	3.84209	1.76e-09
TRINITY_DN1671_c0_g1_i1	-3.94577	1.79e-09
TRINITY_DN18254_c0_g1_i20	-5.1979	1.81e-09
TRINITY_DN25403_c0_g1_i5	-4.81049	1.83e-09
TRINITY_DN6758_c0_g1_i12	4.08558	1.88e-09
TRINITY_DN4683_c0_g1_i2	-2.61329	1.89e-09
TRINITY_DN75660_c0_g2_i1	-6.65579	1.89e-09
TRINITY_DN42878_c0_g1_i2	2.31363	1.95e-09
TRINITY_DN738_c0_g1_i3	4.2867	1.98e-09
TRINITY_DN13177_c0_g1_i3	-5.98488	2.02e-09
TRINITY_DN10703_c0_g1_i16	4.61142	2.18e-09
TRINITY_DN5708_c0_g1_i2	-2.34229	2.2e-09
TRINITY_DN52_c0_g1_i7	4.96792	2.22e-09
TRINITY_DN37076_c0_g1_i17	2.5937	2.23e-09
TRINITY_DN6775_c0_g1_i33	4.08514	2.43e-09
TRINITY_DN26039_c0_g1_i1	-7.04438	2.55e-09
TRINITY_DN23587_c0_g1_i3	-2.22981	2.63e-09
TRINITY_DN2546_c0_g2_i6	-2.10913	2.71e-09
TRINITY_DN15552_c0_g1_i11	1.22188	2.76e-09
TRINITY_DN3789_c0_g2_i1	4.42224	2.87e-09
TRINITY_DN3943_c0_g1_i10	3.6895	2.89e-09
TRINITY_DN21498_c0_g1_i5	4.36229	2.91e-09
TRINITY_DN11346_c0_g2_i4	-2.34126	3.06e-09
TRINITY_DN4421_c0_g1_i30	-4.85929	3.12e-09
TRINITY_DN8510_c0_g1_i4	4.77594	3.16e-09
TRINITY_DN8701_c0_g1_i2	3.75877	3.28e-09
TRINITY_DN20020_c0_g1_i1	-4.98735	3.41e-09
TRINITY_DN13876_c0_g1_i5	-6.43954	3.46e-09
TRINITY_DN23001_c0_g2_i9	-7.74932	3.66e-09
TRINITY_DN11813_c0_g1_i16	-5.67471	3.67e-09
TRINITY_DN64969_c0_g2_i1	8.0099	3.83e-09
TRINITY_DN5165_c0_g2_i1	-3.60444	3.96e-09
TRINITY_DN7527_c0_g1_i3	-2.00871	4.03e-09
TRINITY_DN7894_c0_g1_i3	3.73963	4.41e-09
TRINITY_DN9001_c0_g1_i8	3.42711	4.43e-09
TRINITY_DN35449_c0_g1_i1	-5.49636	4.74e-09
TRINITY_DN21122_c0_g1_i10	-8.25027	4.76e-09
TRINITY_DN103293_c0_g1_i1	-3.58402	4.79e-09
TRINITY_DN10414_c0_g1_i1	2.09186	4.83e-09
TRINITY_DN17191_c0_g1_i8	-3.41959	4.9e-09
TRINITY_DN2097_c0_g1_i1	4.33043	4.9e-09
TRINITY_DN15007_c2_g1_i8	-9.91054	4.94e-09
TRINITY_DN41287_c0_g1_i5	-4.18176	5.05e-09
TRINITY_DN3241_c0_g1_i8	4.56895	5.26e-09
TRINITY_DN22651_c0_g1_i3	-7.77014	5.56e-09
TRINITY_DN15351_c0_g1_i4	-7.23896	5.6e-09
TRINITY_DN12958_c0_g5_i1	-6.80336	5.91e-09
TRINITY_DN603_c2_g1_i1	4.63959	5.95e-09
TRINITY_DN10464_c0_g1_i2	-8.76924	6.25e-09
TRINITY_DN41393_c0_g1_i2	-3.18529	6.48e-09
TRINITY_DN28864_c0_g1_i9	-4.05548	6.81e-09
TRINITY_DN54721_c0_g1_i5	-3.73987	6.84e-09
TRINITY_DN68649_c0_g1_i1	-4.36871	7.13e-09
TRINITY_DN310_c0_g1_i2	-10.1199	7.23e-09
TRINITY_DN3999_c0_g1_i41	-2.45823	7.32e-09
TRINITY_DN5919_c0_g1_i5	-4.85514	7.39e-09
TRINITY_DN69791_c1_g1_i1	-6.41889	7.52e-09
TRINITY_DN24773_c0_g1_i2	-6.98797	7.55e-09
TRINITY_DN28894_c0_g1_i3	-8.53076	7.55e-09
TRINITY_DN22749_c0_g1_i1	-3.07281	7.68e-09
TRINITY_DN2399_c0_g1_i2	4.25767	7.7e-09
TRINITY_DN8628_c0_g1_i5	-4.29438	7.89e-09
TRINITY_DN122468_c0_g2_i2	4.47869	7.99e-09
TRINITY_DN20356_c0_g1_i11	-5.653	8e-09
TRINITY_DN12723_c0_g1_i2	-8.48195	8.28e-09
TRINITY_DN6393_c0_g1_i1	5.01185	8.46e-09
TRINITY_DN217_c0_g1_i6	7.19165	8.5e-09
TRINITY_DN14527_c0_g1_i4	-7.55159	8.73e-09
TRINITY_DN6244_c0_g1_i6	-5.27783	8.73e-09
TRINITY_DN8386_c0_g2_i2	-1.39966	8.8e-09
TRINITY_DN11307_c0_g2_i1	-8.05823	9.76e-09
TRINITY_DN10187_c0_g1_i6	4.27771	9.86e-09
TRINITY_DN13260_c0_g1_i4	-1.58882	9.91e-09
TRINITY_DN14276_c0_g1_i1	-1.61137	1.01e-08
TRINITY_DN10375_c0_g1_i4	4.39639	1.04e-08
TRINITY_DN1403_c0_g1_i33	-2.66879	1.06e-08
TRINITY_DN11848_c0_g1_i3	-3.80365	1.07e-08
TRINITY_DN29614_c0_g1_i4	-3.11521	1.1e-08
TRINITY_DN24013_c0_g1_i5	-7.18211	1.1e-08
TRINITY_DN3458_c0_g1_i4	-10.5647	1.1e-08
TRINITY_DN29888_c0_g2_i3	-2.0379	1.12e-08
TRINITY_DN76875_c0_g1_i1	3.17925	1.19e-08
TRINITY_DN41073_c0_g1_i1	-4.52212	1.19e-08
TRINITY_DN9404_c0_g1_i3	-4.69346	1.21e-08
TRINITY_DN10602_c0_g1_i7	6.04491	1.27e-08
TRINITY_DN26137_c0_g1_i1	4.56854	1.39e-08
TRINITY_DN13782_c0_g1_i13	-2.9516	1.4e-08
TRINITY_DN28245_c0_g1_i10	-3.49919	1.48e-08
TRINITY_DN50632_c0_g1_i1	2.58556	1.48e-08
TRINITY_DN3882_c0_g1_i8	-4.13444	1.52e-08
TRINITY_DN21853_c0_g1_i1	3.79178	1.53e-08
TRINITY_DN2551_c1_g1_i33	4.25919	1.54e-08
TRINITY_DN10738_c1_g1_i3	-6.17538	1.55e-08
TRINITY_DN187219_c0_g4_i2	-1.23354	1.68e-08
TRINITY_DN8867_c0_g1_i2	-3.65422	1.69e-08
TRINITY_DN9289_c1_g1_i2	3.60952	1.69e-08
TRINITY_DN13328_c0_g1_i2	-2.20931	1.76e-08
TRINITY_DN8937_c0_g1_i1	-3.68564	1.81e-08
TRINITY_DN42605_c0_g1_i3	-8.26736	1.84e-08
TRINITY_DN36517_c0_g1_i1	-8.11628	1.87e-08
TRINITY_DN4784_c0_g1_i1	-2.83318	1.88e-08
TRINITY_DN54648_c0_g1_i1	-2.22804	1.92e-08
TRINITY_DN4029_c0_g1_i15	4.48009	1.93e-08
TRINITY_DN4925_c0_g1_i2	-5.7837	2.01e-08
TRINITY_DN9674_c0_g1_i39	4.17532	2.02e-08
TRINITY_DN25566_c0_g2_i1	-1.46804	2.12e-08
TRINITY_DN14660_c0_g3_i4	-3.04981	2.12e-08
TRINITY_DN24890_c0_g1_i9	-9.55318	2.14e-08
TRINITY_DN13770_c1_g1_i5	-1.56546	2.19e-08
TRINITY_DN83_c0_g1_i25	4.04763	2.38e-08
TRINITY_DN44540_c0_g1_i1	-7.99682	2.46e-08
TRINITY_DN4221_c0_g1_i4	4.11145	2.47e-08
TRINITY_DN7309_c0_g1_i3	-2.39907	2.5e-08
TRINITY_DN20492_c0_g1_i1	-6.95778	2.56e-08
TRINITY_DN510_c0_g1_i8	4.36263	2.6e-08
TRINITY_DN4901_c0_g2_i9	-2.01607	2.6e-08
TRINITY_DN61235_c0_g1_i5	-1.25638	2.6e-08
TRINITY_DN1639_c0_g1_i3	3.87444	2.72e-08
TRINITY_DN25531_c0_g1_i1	-1.7807	2.72e-08
TRINITY_DN15221_c0_g1_i2	-3.11464	2.76e-08
TRINITY_DN257535_c0_g1_i1	-3.09023	2.84e-08
TRINITY_DN7061_c0_g2_i1	3.72088	2.99e-08
TRINITY_DN35430_c0_g2_i1	-8.78202	3.03e-08
TRINITY_DN67104_c0_g1_i1	-6.31888	3.09e-08
TRINITY_DN30413_c0_g1_i1	-2.00906	3.22e-08
TRINITY_DN1981_c0_g1_i6	3.90395	3.33e-08
TRINITY_DN10126_c0_g1_i2	-2.82329	3.4e-08
TRINITY_DN10302_c0_g1_i10	-1.86485	3.49e-08
TRINITY_DN24853_c0_g1_i1	-3.19522	3.53e-08
TRINITY_DN4304_c0_g1_i9	4.1928	3.55e-08
TRINITY_DN1676_c0_g2_i3	-10.9549	3.55e-08
TRINITY_DN10248_c0_g1_i1	-2.2167	3.58e-08
TRINITY_DN2143_c0_g1_i2	-2.52516	3.71e-08
TRINITY_DN77443_c0_g1_i5	8.12893	3.88e-08
TRINITY_DN4338_c0_g1_i8	-3.75995	3.92e-08
TRINITY_DN8779_c0_g1_i3	4.40803	3.94e-08
TRINITY_DN26331_c0_g1_i8	1.22365	3.99e-08
TRINITY_DN8787_c0_g1_i1	-4.01141	4.02e-08
TRINITY_DN15673_c0_g1_i3	-10.1791	4.04e-08
TRINITY_DN19987_c0_g2_i2	-8.88504	4.04e-08
TRINITY_DN27205_c0_g1_i2	-3.38642	4.05e-08
TRINITY_DN5162_c0_g1_i3	3.88436	4.06e-08
TRINITY_DN12121_c0_g1_i4	4.08021	4.28e-08
TRINITY_DN28887_c0_g1_i11	-3.34067	4.4e-08
TRINITY_DN9574_c0_g1_i12	3.43412	4.41e-08
TRINITY_DN19052_c0_g3_i1	4.91845	4.46e-08
TRINITY_DN6130_c0_g1_i1	5.12257	4.5e-08
TRINITY_DN54044_c0_g1_i3	3.65816	4.51e-08
TRINITY_DN15457_c0_g1_i2	4.78766	4.57e-08
TRINITY_DN37519_c0_g1_i1	-9.4831	4.6e-08
TRINITY_DN19956_c0_g1_i4	-8.77705	4.73e-08
TRINITY_DN23440_c0_g1_i1	-8.25807	4.74e-08
TRINITY_DN9655_c0_g1_i14	4.03044	4.99e-08
TRINITY_DN12459_c0_g1_i3	2.2631	5.09e-08
TRINITY_DN2605_c2_g1_i1	-3.11387	5.1e-08
TRINITY_DN3026_c0_g1_i3	4.20589	5.32e-08
TRINITY_DN13177_c0_g2_i3	-7.44178	5.37e-08
TRINITY_DN20657_c0_g1_i1	-8.47564	5.37e-08
TRINITY_DN22168_c0_g1_i1	-2.77414	5.45e-08
TRINITY_DN22523_c0_g1_i4	-3.16336	5.51e-08
TRINITY_DN19972_c0_g1_i2	-4.49229	5.54e-08
TRINITY_DN23903_c0_g1_i1	-1.83571	5.55e-08
TRINITY_DN147_c1_g1_i5	-1.11965	5.55e-08
TRINITY_DN4839_c0_g1_i19	4.19438	5.7e-08
TRINITY_DN2208_c0_g1_i15	4.03764	5.81e-08
TRINITY_DN10587_c0_g1_i5	5.32968	5.92e-08
TRINITY_DN5982_c0_g1_i8	3.92189	5.97e-08
TRINITY_DN26478_c0_g2_i1	4.20908	5.98e-08
TRINITY_DN27549_c0_g1_i2	5.40896	6.01e-08
TRINITY_DN33518_c0_g1_i2	-3.35646	6.07e-08
TRINITY_DN20768_c0_g3_i1	-7.74962	6.23e-08
TRINITY_DN1525_c0_g1_i5	5.09236	6.44e-08
TRINITY_DN5460_c0_g1_i2	4.87896	6.82e-08
TRINITY_DN51640_c0_g1_i3	-3.26237	6.98e-08
TRINITY_DN9897_c0_g1_i2	-3.8895	6.99e-08
TRINITY_DN29682_c0_g1_i1	-3.16053	7.18e-08
TRINITY_DN29855_c0_g1_i13	-4.43019	7.27e-08
TRINITY_DN343_c0_g1_i37	7.09578	7.35e-08
TRINITY_DN5648_c0_g1_i7	6.29016	7.42e-08
TRINITY_DN13878_c0_g1_i15	4.0128	7.48e-08
TRINITY_DN9038_c0_g1_i14	-6.2152	7.6e-08
TRINITY_DN7934_c0_g1_i4	4.83334	7.7e-08
TRINITY_DN7786_c0_g1_i2	-4.88765	7.85e-08
TRINITY_DN464_c0_g4_i1	0.879792	8.19e-08
TRINITY_DN8246_c0_g1_i49	5.22189	8.26e-08
TRINITY_DN12237_c1_g1_i2	3.23624	8.3e-08
TRINITY_DN50879_c0_g2_i3	-2.45602	8.43e-08
TRINITY_DN18787_c0_g1_i2	-3.1714	8.59e-08
TRINITY_DN14383_c0_g1_i4	-2.77718	8.71e-08
TRINITY_DN3601_c0_g1_i3	3.66352	8.75e-08
TRINITY_DN5372_c0_g1_i10	5.04969	9.02e-08
TRINITY_DN15078_c0_g2_i4	-7.94537	9.04e-08
TRINITY_DN34199_c0_g1_i4	-8.56554	9.21e-08
TRINITY_DN17570_c0_g1_i1	-4.3122	9.64e-08
TRINITY_DN28266_c0_g1_i1	-1.37959	9.79e-08
TRINITY_DN42701_c0_g1_i1	-2.38361	9.81e-08
TRINITY_DN25602_c0_g1_i5	2.20289	9.9e-08
TRINITY_DN69627_c1_g1_i2	-5.694	9.93e-08
TRINITY_DN18773_c0_g1_i1	-1.28706	1.06e-07
TRINITY_DN10737_c0_g1_i4	-6.21667	1.11e-07
TRINITY_DN9341_c0_g1_i11	4.16023	1.11e-07
TRINITY_DN29613_c0_g1_i2	4.16718	1.24e-07
TRINITY_DN27480_c0_g1_i1	4.03756	1.24e-07
TRINITY_DN2179_c0_g1_i19	4.56976	1.29e-07
TRINITY_DN1444_c0_g1_i4	4.44175	1.29e-07
TRINITY_DN2016_c0_g1_i2	6.24706	1.33e-07
TRINITY_DN25977_c0_g1_i1	-8.25454	1.33e-07
TRINITY_DN13434_c0_g1_i3	-2.21009	1.35e-07
TRINITY_DN521_c0_g1_i15	4.07642	1.36e-07
TRINITY_DN5960_c4_g1_i14	4.07182	1.36e-07
TRINITY_DN1398_c0_g1_i6	3.886	1.37e-07
TRINITY_DN792_c0_g1_i7	4.94869	1.48e-07
TRINITY_DN2099_c0_g1_i2	-5.2299	1.51e-07
TRINITY_DN10772_c0_g1_i7	4.88647	1.52e-07
TRINITY_DN7470_c0_g1_i7	-2.93265	1.52e-07
TRINITY_DN126027_c0_g1_i1	-4.67651	1.55e-07
TRINITY_DN41617_c0_g1_i1	-2.11085	1.6e-07
TRINITY_DN44892_c0_g4_i1	-5.87047	1.62e-07
TRINITY_DN13217_c0_g2_i1	6.08267	1.64e-07
TRINITY_DN2424_c0_g1_i7	4.69104	1.65e-07
TRINITY_DN3426_c0_g1_i33	-2.69278	1.65e-07
TRINITY_DN4440_c0_g3_i1	-3.18263	1.66e-07
TRINITY_DN59554_c0_g1_i1	3.56579	1.68e-07
TRINITY_DN8367_c0_g1_i1	-7.19246	1.72e-07
TRINITY_DN25192_c0_g1_i1	0.832726	1.82e-07
TRINITY_DN3961_c0_g1_i13	4.47373	1.88e-07
TRINITY_DN12779_c0_g2_i3	-2.44197	1.9e-07
TRINITY_DN4419_c0_g1_i4	6.85879	1.9e-07
TRINITY_DN5886_c0_g1_i17	-1.77149	1.96e-07
TRINITY_DN11701_c0_g1_i2	-4.4459	1.96e-07
TRINITY_DN94474_c0_g1_i3	-3.89	1.97e-07
TRINITY_DN15230_c0_g2_i2	-2.59571	1.98e-07
TRINITY_DN4466_c0_g3_i1	4.03874	2.02e-07
TRINITY_DN47136_c0_g3_i1	3.40406	2.04e-07
TRINITY_DN3443_c0_g2_i2	-0.906179	2.12e-07
TRINITY_DN6089_c0_g1_i2	-8.05831	2.13e-07
TRINITY_DN13080_c0_g1_i7	4.08364	2.16e-07
TRINITY_DN24987_c0_g1_i1	1.76067	2.2e-07
TRINITY_DN746_c2_g1_i6	3.52164	2.25e-07
TRINITY_DN28408_c0_g2_i4	-7.86995	2.25e-07
TRINITY_DN10345_c0_g1_i17	-1.87985	2.3e-07
TRINITY_DN16964_c0_g1_i11	4.12356	2.31e-07
TRINITY_DN15796_c0_g2_i1	3.40878	2.37e-07
TRINITY_DN16458_c0_g3_i1	-2.28209	2.39e-07
TRINITY_DN21914_c0_g1_i8	-4.34293	2.47e-07
TRINITY_DN26658_c0_g1_i1	-4.97168	2.49e-07
TRINITY_DN244859_c0_g1_i1	-3.97951	2.49e-07
TRINITY_DN15279_c0_g1_i1	-1.73883	2.52e-07
TRINITY_DN41409_c0_g2_i1	3.87952	2.52e-07
TRINITY_DN1641_c0_g1_i10	-7.07989	2.57e-07
TRINITY_DN9709_c0_g1_i7	-6.07377	2.61e-07
TRINITY_DN13738_c0_g3_i1	4.31906	2.68e-07
TRINITY_DN2699_c0_g1_i4	-2.87939	2.71e-07
TRINITY_DN31507_c1_g1_i1	-8.92893	2.72e-07
TRINITY_DN4953_c0_g1_i1	3.76335	2.75e-07
TRINITY_DN82091_c0_g1_i1	-6.71219	2.76e-07
TRINITY_DN24349_c0_g1_i1	4.51248	2.77e-07
TRINITY_DN2573_c2_g2_i1	-6.40829	2.78e-07
TRINITY_DN4697_c0_g1_i4	-2.58586	2.78e-07
TRINITY_DN1488_c0_g1_i9	5.20288	2.85e-07
TRINITY_DN5272_c1_g3_i2	-6.99833	2.95e-07
TRINITY_DN8682_c6_g1_i1	3.59486	2.96e-07
TRINITY_DN3107_c0_g2_i5	4.19528	2.99e-07
TRINITY_DN27740_c0_g1_i1	-7.69163	3e-07
TRINITY_DN876_c0_g1_i8	4.14679	3.03e-07
TRINITY_DN12339_c0_g2_i6	4.05619	3.13e-07
TRINITY_DN35392_c0_g1_i1	-1.65912	3.15e-07
TRINITY_DN32418_c0_g1_i1	3.96462	3.19e-07
TRINITY_DN44677_c0_g1_i2	4.15204	3.22e-07
TRINITY_DN7709_c0_g1_i1	-2.48731	3.22e-07
TRINITY_DN28020_c0_g2_i5	3.97732	3.26e-07
TRINITY_DN3514_c0_g1_i28	1.97481	3.26e-07
TRINITY_DN7339_c0_g1_i45	5.11288	3.33e-07
TRINITY_DN3834_c0_g3_i4	4.13675	3.33e-07
TRINITY_DN22373_c0_g1_i4	-2.39537	3.38e-07
TRINITY_DN1749_c0_g1_i10	4.29893	3.39e-07
TRINITY_DN1558_c0_g1_i4	4.07986	3.43e-07
TRINITY_DN25528_c0_g1_i1	-2.92043	3.44e-07
TRINITY_DN17718_c0_g1_i1	-1.6155	3.46e-07
TRINITY_DN32151_c0_g1_i8	3.12357	3.47e-07
TRINITY_DN15827_c0_g1_i1	-4.39682	3.47e-07
TRINITY_DN14285_c0_g1_i10	6.27509	3.49e-07
TRINITY_DN559_c0_g1_i3	-1.1302	3.55e-07
TRINITY_DN12174_c0_g1_i2	-4.14352	3.59e-07
TRINITY_DN4644_c0_g1_i5	5.14135	3.6e-07
TRINITY_DN2974_c0_g1_i32	5.26877	3.69e-07
TRINITY_DN8467_c0_g2_i1	-6.03132	3.75e-07
TRINITY_DN11933_c0_g1_i1	-6.35867	3.76e-07
TRINITY_DN4462_c0_g4_i1	4.21388	3.79e-07
TRINITY_DN16772_c0_g1_i1	-1.50198	3.81e-07
TRINITY_DN33030_c0_g1_i3	2.78054	3.82e-07
TRINITY_DN28023_c0_g1_i1	4.21545	3.86e-07
TRINITY_DN28869_c0_g1_i1	-2.58317	3.96e-07
TRINITY_DN14794_c0_g2_i1	2.9135	3.97e-07
TRINITY_DN4330_c0_g1_i2	2.91088	3.98e-07
TRINITY_DN9693_c0_g1_i5	1.23489	4e-07
TRINITY_DN5893_c0_g1_i2	5.81289	4.06e-07
TRINITY_DN8011_c0_g1_i16	4.06049	4.08e-07
TRINITY_DN1999_c0_g1_i4	4.8358	4.09e-07
TRINITY_DN1192_c0_g1_i7	5.08874	4.12e-07
TRINITY_DN28285_c0_g2_i1	-2.71313	4.13e-07
TRINITY_DN1647_c0_g1_i1	4.23163	4.19e-07
TRINITY_DN5176_c0_g1_i17	-6.89028	4.26e-07
TRINITY_DN607_c0_g1_i4	3.70124	4.35e-07
TRINITY_DN7250_c0_g1_i5	-2.75188	4.5e-07
TRINITY_DN22828_c0_g1_i12	-3.26252	4.57e-07
TRINITY_DN28717_c0_g1_i1	-9.47092	4.6e-07
TRINITY_DN2922_c0_g1_i8	4.64924	4.63e-07
TRINITY_DN7277_c1_g1_i1	4.6155	4.64e-07
TRINITY_DN2414_c0_g1_i8	-3.79534	4.66e-07
TRINITY_DN9114_c0_g1_i15	-2.82843	4.69e-07
TRINITY_DN1588_c1_g1_i90	4.20142	4.73e-07
TRINITY_DN97515_c0_g1_i1	4.66073	4.87e-07
TRINITY_DN3017_c0_g1_i4	4.40345	4.89e-07
TRINITY_DN384_c0_g1_i20	5.54127	5e-07
TRINITY_DN7423_c0_g1_i13	0.784986	5.05e-07
TRINITY_DN22512_c0_g1_i1	-3.03049	5.07e-07
TRINITY_DN21637_c0_g2_i1	3.75519	5.14e-07
TRINITY_DN9415_c0_g3_i1	-2.31147	5.2e-07
TRINITY_DN3347_c0_g1_i2	3.74243	5.2e-07
TRINITY_DN4030_c0_g1_i16	4.44936	5.24e-07
TRINITY_DN12587_c0_g1_i2	4.64281	5.27e-07
TRINITY_DN15600_c0_g1_i5	-1.85529	5.37e-07
TRINITY_DN10943_c0_g1_i1	6.71496	5.5e-07
TRINITY_DN26653_c0_g3_i1	-2.38594	5.55e-07
TRINITY_DN38138_c0_g1_i4	-3.0495	5.6e-07
TRINITY_DN7093_c0_g1_i6	-1.75751	5.65e-07
TRINITY_DN1491_c1_g2_i1	3.58721	5.66e-07
TRINITY_DN19748_c0_g2_i1	-6.83545	5.67e-07
TRINITY_DN61404_c0_g1_i7	2.83145	5.72e-07
TRINITY_DN16735_c0_g1_i2	-3.04915	5.76e-07
TRINITY_DN27897_c0_g1_i45	3.8722	5.84e-07
TRINITY_DN8343_c0_g1_i5	-2.08885	5.88e-07
TRINITY_DN9260_c0_g2_i1	-6.83381	5.91e-07
TRINITY_DN30065_c0_g1_i2	-4.82992	5.93e-07
TRINITY_DN13030_c0_g1_i10	5.65482	5.99e-07
TRINITY_DN19111_c0_g1_i1	-2.77109	6.03e-07
TRINITY_DN13788_c0_g1_i6	4.34436	6.04e-07
TRINITY_DN16388_c0_g1_i1	5.54766	6.14e-07
TRINITY_DN16703_c0_g1_i1	4.48362	6.18e-07
TRINITY_DN38091_c0_g1_i4	-3.69259	6.21e-07
TRINITY_DN15110_c0_g2_i1	-2.28363	6.28e-07
TRINITY_DN27226_c0_g1_i5	-3.05344	6.35e-07
TRINITY_DN7157_c0_g1_i5	3.67021	6.4e-07
TRINITY_DN100200_c0_g1_i10	-6.34978	6.49e-07
TRINITY_DN14639_c0_g1_i1	1.12089	6.56e-07
TRINITY_DN6936_c0_g1_i1	1.47476	6.61e-07
TRINITY_DN2139_c0_g1_i7	4.71964	6.66e-07
TRINITY_DN9092_c0_g1_i4	1.93867	6.66e-07
TRINITY_DN41280_c0_g1_i1	-3.2597	6.72e-07
TRINITY_DN25522_c0_g1_i1	6.39957	6.73e-07
TRINITY_DN9077_c0_g1_i3	-1.23704	6.79e-07
TRINITY_DN2232_c0_g1_i6	5.1189	6.79e-07
TRINITY_DN9750_c0_g1_i9	-2.8221	6.93e-07
TRINITY_DN5091_c0_g3_i1	3.49724	7.2e-07
TRINITY_DN25990_c0_g1_i5	-9.45924	7.22e-07
TRINITY_DN2210_c0_g1_i3	3.98259	7.23e-07
TRINITY_DN10745_c0_g1_i4	-2.28084	7.25e-07
TRINITY_DN2086_c0_g1_i24	3.52249	7.3e-07
TRINITY_DN20164_c0_g1_i8	3.95462	7.37e-07
TRINITY_DN8467_c0_g1_i1	-7.22602	7.43e-07
TRINITY_DN29751_c0_g1_i5	-7.95632	7.46e-07
TRINITY_DN20339_c0_g1_i1	-1.81478	7.46e-07
TRINITY_DN7893_c0_g1_i1	4.2135	7.54e-07
TRINITY_DN11262_c1_g2_i4	2.85802	7.58e-07
TRINITY_DN7336_c0_g2_i2	2.0002	7.59e-07
TRINITY_DN1138_c0_g1_i9	4.31612	7.6e-07
TRINITY_DN9260_c0_g1_i9	-5.60421	7.64e-07
TRINITY_DN19105_c0_g1_i5	-4.52107	7.65e-07
TRINITY_DN12686_c0_g1_i2	-2.62466	7.7e-07
TRINITY_DN31760_c0_g2_i1	5.01152	7.7e-07
TRINITY_DN692_c3_g1_i1	-1.26071	7.94e-07
TRINITY_DN14184_c0_g1_i2	-2.97771	8.01e-07
TRINITY_DN4559_c1_g1_i2	3.74605	8.02e-07
TRINITY_DN6992_c0_g1_i1	3.60736	8.08e-07
TRINITY_DN2335_c0_g1_i5	5.18505	8.24e-07
TRINITY_DN8348_c0_g1_i8	3.94997	8.25e-07
TRINITY_DN4657_c0_g1_i2	4.36897	8.31e-07
TRINITY_DN12538_c0_g1_i6	2.30488	8.32e-07
TRINITY_DN14151_c0_g1_i3	-1.72248	8.35e-07
TRINITY_DN54420_c0_g1_i1	-3.05016	8.44e-07
TRINITY_DN668_c0_g1_i1	1.25834	8.44e-07
TRINITY_DN1652_c0_g1_i1	4.05116	8.48e-07
TRINITY_DN16860_c0_g1_i4	5.37839	8.48e-07
TRINITY_DN1359_c0_g1_i3	-3.1808	8.74e-07
TRINITY_DN187308_c0_g3_i1	1.08462	8.74e-07
TRINITY_DN6782_c0_g1_i3	-3.79071	8.92e-07
TRINITY_DN11937_c0_g2_i1	-1.58791	8.96e-07
TRINITY_DN8249_c0_g1_i4	4.77011	9.14e-07
TRINITY_DN944_c0_g3_i1	-3.20397	9.19e-07
TRINITY_DN3902_c0_g1_i24	5.67836	9.23e-07
TRINITY_DN25172_c0_g1_i1	4.69234	9.26e-07
TRINITY_DN18730_c0_g1_i15	-7.77657	9.27e-07
TRINITY_DN4761_c1_g3_i1	-1.28972	9.31e-07
TRINITY_DN22890_c0_g1_i1	4.6707	9.32e-07
TRINITY_DN37806_c0_g1_i4	-7.39508	9.34e-07
TRINITY_DN12620_c0_g1_i2	-2.03895	9.54e-07
TRINITY_DN3700_c0_g2_i1	4.18336	9.67e-07
TRINITY_DN8455_c0_g1_i11	5.78419	1.02e-06
TRINITY_DN2082_c0_g1_i1	-1.05006	1.04e-06
TRINITY_DN8000_c0_g1_i1	-5.26831	1.05e-06
TRINITY_DN14441_c0_g1_i2	-8.32897	1.06e-06
TRINITY_DN74625_c0_g1_i1	0.9339	1.06e-06
TRINITY_DN21192_c0_g1_i6	-3.74076	1.07e-06
TRINITY_DN28344_c0_g1_i2	-7.48197	1.07e-06
TRINITY_DN20587_c0_g1_i1	-4.62852	1.11e-06
TRINITY_DN1810_c0_g1_i14	4.20738	1.12e-06
TRINITY_DN7316_c0_g1_i1	3.80672	1.13e-06
TRINITY_DN2639_c0_g1_i2	-2.65401	1.14e-06
TRINITY_DN13099_c0_g1_i2	-2.06055	1.15e-06
TRINITY_DN12679_c0_g1_i4	5.69633	1.16e-06
TRINITY_DN32979_c0_g2_i2	3.16284	1.17e-06
TRINITY_DN1891_c0_g1_i1	4.54226	1.17e-06
TRINITY_DN22753_c0_g1_i1	4.77388	1.2e-06
TRINITY_DN23296_c0_g2_i2	3.72034	1.2e-06
TRINITY_DN5472_c0_g1_i10	-0.936739	1.2e-06
TRINITY_DN6155_c0_g1_i7	2.9925	1.21e-06
TRINITY_DN6920_c0_g1_i7	-1.28814	1.23e-06
TRINITY_DN8417_c0_g1_i1	3.95823	1.24e-06
TRINITY_DN5272_c1_g2_i1	-6.46179	1.25e-06
TRINITY_DN18962_c0_g1_i4	3.27208	1.25e-06
TRINITY_DN434_c0_g1_i1	3.91607	1.26e-06
TRINITY_DN36253_c0_g1_i1	-7.21115	1.27e-06
TRINITY_DN11561_c0_g1_i2	-2.01254	1.27e-06
TRINITY_DN28209_c0_g1_i2	-1.94084	1.27e-06
TRINITY_DN12846_c0_g1_i2	-1.75555	1.28e-06
TRINITY_DN8726_c0_g1_i1	-7.83891	1.28e-06
TRINITY_DN7566_c0_g1_i1	-2.94545	1.28e-06
TRINITY_DN54346_c0_g1_i1	-3.88403	1.32e-06
TRINITY_DN30419_c0_g1_i3	-7.30551	1.33e-06
TRINITY_DN15410_c0_g3_i1	-3.47226	1.35e-06
TRINITY_DN10952_c6_g1_i1	-5.03344	1.36e-06
TRINITY_DN7117_c0_g1_i1	4.09507	1.37e-06
TRINITY_DN10487_c0_g1_i2	-1.72784	1.37e-06
TRINITY_DN1043_c0_g1_i6	7.23303	1.43e-06
TRINITY_DN26333_c0_g1_i8	4.62706	1.44e-06
TRINITY_DN107207_c0_g3_i1	-1.64086	1.44e-06
TRINITY_DN24537_c0_g1_i1	-2.59141	1.46e-06
TRINITY_DN15906_c0_g1_i1	4.52599	1.48e-06
TRINITY_DN13390_c0_g1_i2	3.49229	1.48e-06
TRINITY_DN103724_c0_g1_i3	-2.92307	1.49e-06
TRINITY_DN16423_c0_g1_i1	4.22098	1.5e-06
TRINITY_DN6271_c0_g1_i4	-0.933682	1.51e-06
TRINITY_DN4628_c0_g3_i3	-2.44045	1.52e-06
TRINITY_DN5267_c0_g1_i3	4.36428	1.52e-06
TRINITY_DN2786_c0_g1_i18	4.20818	1.53e-06
TRINITY_DN17711_c0_g1_i7	2.918	1.54e-06
TRINITY_DN5158_c0_g1_i9	4.48924	1.54e-06
TRINITY_DN13938_c0_g1_i1	-1.69461	1.54e-06
TRINITY_DN3664_c0_g1_i6	-1.96582	1.54e-06
TRINITY_DN32003_c0_g1_i3	2.73635	1.55e-06
TRINITY_DN5223_c0_g1_i2	3.3702	1.57e-06
TRINITY_DN23539_c0_g2_i3	-4.35383	1.6e-06
TRINITY_DN4527_c0_g1_i1	4.11202	1.62e-06
TRINITY_DN1091_c0_g1_i3	3.7733	1.62e-06
TRINITY_DN35932_c0_g1_i1	3.61236	1.64e-06
TRINITY_DN1925_c0_g1_i100	3.28551	1.65e-06
TRINITY_DN74134_c0_g1_i6	1.58391	1.69e-06
TRINITY_DN590_c0_g2_i3	4.23929	1.71e-06
TRINITY_DN8842_c0_g1_i1	2.98054	1.72e-06
TRINITY_DN13588_c0_g1_i3	-2.41559	1.74e-06
TRINITY_DN7659_c0_g1_i2	4.01182	1.75e-06
TRINITY_DN46452_c0_g1_i43	3.42266	1.76e-06
TRINITY_DN26485_c0_g1_i1	-7.04906	1.76e-06
TRINITY_DN97_c0_g1_i39	4.15802	1.79e-06
TRINITY_DN19647_c0_g2_i1	-1.79671	1.79e-06
TRINITY_DN6079_c0_g1_i1	4.2964	1.8e-06
TRINITY_DN6979_c0_g1_i11	6.85034	1.81e-06
TRINITY_DN10738_c0_g1_i3	-4.07607	1.84e-06
TRINITY_DN254_c0_g1_i3	4.33554	1.84e-06
TRINITY_DN6042_c1_g1_i1	-4.02104	1.87e-06
TRINITY_DN23060_c0_g3_i1	-7.56725	1.87e-06
TRINITY_DN9600_c0_g1_i14	4.59373	1.88e-06
TRINITY_DN4755_c0_g1_i8	-4.7831	1.88e-06
TRINITY_DN13294_c0_g1_i1	-1.67235	1.89e-06
TRINITY_DN2448_c0_g2_i6	5.78255	1.9e-06
TRINITY_DN33125_c0_g3_i1	-2.01246	1.9e-06
TRINITY_DN24438_c0_g1_i1	0.800786	1.92e-06
TRINITY_DN1460_c0_g1_i16	4.48622	1.95e-06
TRINITY_DN30975_c0_g1_i16	4.68503	1.95e-06
TRINITY_DN42704_c0_g2_i1	-7.7776	1.96e-06
TRINITY_DN56433_c0_g1_i1	4.37055	1.96e-06
TRINITY_DN6093_c0_g1_i2	3.81333	2.02e-06
TRINITY_DN2982_c0_g3_i1	3.06847	2.04e-06
TRINITY_DN10566_c0_g1_i8	4.51939	2.07e-06
TRINITY_DN149442_c0_g1_i1	7.24911	2.07e-06
TRINITY_DN491_c0_g1_i2	3.93477	2.1e-06
TRINITY_DN53996_c0_g1_i7	-5.51765	2.11e-06
TRINITY_DN6940_c0_g1_i3	3.87663	2.11e-06
TRINITY_DN54815_c0_g1_i4	-3.26932	2.12e-06
TRINITY_DN145744_c0_g1_i3	4.43861	2.14e-06
TRINITY_DN50525_c0_g1_i1	3.56718	2.15e-06
TRINITY_DN213162_c0_g1_i1	-7.26901	2.15e-06
TRINITY_DN9441_c0_g1_i1	-9.25101	2.16e-06
TRINITY_DN32257_c0_g1_i2	2.98849	2.17e-06
TRINITY_DN25139_c0_g2_i1	5.5649	2.18e-06
TRINITY_DN8172_c0_g3_i1	1.26531	2.18e-06
TRINITY_DN10_c2_g1_i2	-1.26443	2.19e-06
TRINITY_DN75342_c1_g2_i1	-6.75522	2.23e-06
TRINITY_DN6315_c0_g1_i13	-1.81227	2.26e-06
TRINITY_DN64969_c0_g1_i4	-6.29589	2.3e-06
TRINITY_DN16688_c0_g1_i20	2.66052	2.31e-06
TRINITY_DN9408_c0_g1_i1	-3.1144	2.35e-06
TRINITY_DN1508_c2_g1_i19	-3.8408	2.35e-06
TRINITY_DN6055_c0_g1_i8	4.07221	2.36e-06
TRINITY_DN17487_c0_g2_i3	-1.73073	2.36e-06
TRINITY_DN2867_c0_g1_i2	-0.97747	2.38e-06
TRINITY_DN23277_c0_g1_i1	-2.723	2.38e-06
TRINITY_DN795_c0_g1_i7	3.76902	2.4e-06
TRINITY_DN17782_c0_g1_i1	4.70616	2.41e-06
TRINITY_DN166_c0_g2_i2	-3.96009	2.41e-06
TRINITY_DN271_c0_g2_i1	0.883396	2.42e-06
TRINITY_DN11627_c0_g1_i17	-3.35375	2.42e-06
TRINITY_DN117096_c0_g1_i5	-5.65093	2.42e-06
TRINITY_DN29940_c1_g1_i1	-8.26419	2.44e-06
TRINITY_DN5433_c0_g1_i1	-1.19815	2.47e-06
TRINITY_DN9199_c0_g1_i10	3.88409	2.5e-06
TRINITY_DN13492_c0_g1_i1	4.4072	2.52e-06
TRINITY_DN4495_c0_g1_i26	-2.32373	2.52e-06
TRINITY_DN36219_c0_g2_i2	1.17974	2.53e-06
TRINITY_DN75499_c0_g1_i3	-6.51527	2.53e-06
TRINITY_DN57398_c0_g1_i1	-5.31733	2.54e-06
TRINITY_DN1875_c1_g2_i4	2.76738	2.54e-06
TRINITY_DN60888_c0_g1_i3	-8.42565	2.55e-06
TRINITY_DN28866_c0_g1_i1	-6.72396	2.57e-06
TRINITY_DN32491_c0_g1_i14	6.10708	2.58e-06
TRINITY_DN5902_c0_g1_i3	-1.25928	2.61e-06
TRINITY_DN36668_c0_g1_i1	-7.11634	2.61e-06
TRINITY_DN705_c1_g1_i5	4.19787	2.68e-06
TRINITY_DN4576_c0_g1_i2	4.09315	2.68e-06
TRINITY_DN34476_c0_g1_i18	-2.08002	2.7e-06
TRINITY_DN33427_c0_g1_i1	1.73416	2.7e-06
TRINITY_DN3101_c0_g1_i1	-2.47159	2.72e-06
TRINITY_DN6589_c0_g2_i1	4.24042	2.72e-06
TRINITY_DN5353_c1_g2_i3	3.9609	2.73e-06
TRINITY_DN37705_c0_g1_i1	1.0462	2.79e-06
TRINITY_DN7335_c0_g1_i22	4.5246	2.8e-06
TRINITY_DN56346_c1_g1_i9	1.876	2.83e-06
TRINITY_DN13370_c0_g2_i2	3.91704	2.85e-06
TRINITY_DN5740_c0_g1_i11	4.59963	2.87e-06
TRINITY_DN4211_c1_g2_i7	3.8997	2.87e-06
TRINITY_DN46557_c0_g1_i2	-3.04909	2.9e-06
TRINITY_DN23622_c0_g1_i2	-1.31882	2.9e-06
TRINITY_DN4228_c0_g2_i3	3.27489	2.91e-06
TRINITY_DN11465_c0_g1_i1	4.95126	2.93e-06
TRINITY_DN20690_c1_g1_i3	3.88291	2.93e-06
TRINITY_DN24453_c0_g1_i4	4.19898	2.93e-06
TRINITY_DN1782_c0_g1_i1	6.17769	2.94e-06
TRINITY_DN4305_c0_g1_i3	3.7808	2.95e-06
TRINITY_DN12973_c0_g2_i1	-1.99402	3e-06
TRINITY_DN20290_c0_g1_i7	4.13599	3.01e-06
TRINITY_DN21389_c0_g1_i1	4.33494	3.01e-06
TRINITY_DN13363_c0_g1_i2	1.79864	3.04e-06
TRINITY_DN4293_c0_g1_i4	3.07805	3.04e-06
TRINITY_DN13877_c0_g1_i3	-2.65123	3.08e-06
TRINITY_DN15694_c0_g1_i3	-2.64935	3.11e-06
TRINITY_DN5074_c0_g1_i5	6.81633	3.12e-06
TRINITY_DN16997_c1_g2_i1	-4.6941	3.19e-06
TRINITY_DN391_c0_g1_i4	3.09156	3.2e-06
TRINITY_DN27092_c0_g1_i2	1.55096	3.2e-06
TRINITY_DN17827_c0_g1_i1	-3.39188	3.23e-06
TRINITY_DN19461_c0_g1_i1	4.15076	3.25e-06
TRINITY_DN4324_c0_g1_i1	-2.63174	3.31e-06
TRINITY_DN21674_c0_g1_i7	-5.25761	3.37e-06
TRINITY_DN692_c4_g1_i8	3.9938	3.38e-06
TRINITY_DN2936_c0_g1_i10	4.0038	3.4e-06
TRINITY_DN7636_c0_g1_i4	3.45069	3.42e-06
TRINITY_DN1319_c0_g1_i2	3.94492	3.44e-06
TRINITY_DN34925_c0_g1_i1	5.75444	3.45e-06
TRINITY_DN1291_c0_g1_i2	1.59797	3.47e-06
TRINITY_DN364_c0_g2_i1	-2.38912	3.49e-06
TRINITY_DN11797_c0_g1_i1	5.02594	3.5e-06
TRINITY_DN387261_c0_g1_i1	2.56086	3.53e-06
TRINITY_DN29015_c0_g1_i21	-2.6455	3.54e-06
TRINITY_DN5335_c0_g4_i1	1.42963	3.59e-06
TRINITY_DN13695_c0_g1_i5	-3.02889	3.61e-06
TRINITY_DN2573_c2_g6_i1	-7.65872	3.65e-06
TRINITY_DN112427_c0_g1_i1	5.25221	3.76e-06
TRINITY_DN33061_c0_g2_i2	4.4453	3.76e-06
TRINITY_DN1853_c0_g1_i2	4.18517	3.8e-06
TRINITY_DN7691_c0_g1_i10	-2.63197	3.9e-06
TRINITY_DN7816_c0_g1_i14	-1.368	3.9e-06
TRINITY_DN1513_c0_g3_i2	4.79441	3.92e-06
TRINITY_DN6061_c0_g1_i29	4.22602	3.92e-06
TRINITY_DN6355_c0_g1_i3	-6.55103	3.93e-06
TRINITY_DN3620_c0_g2_i2	4.15809	3.93e-06
TRINITY_DN29630_c0_g1_i1	-1.91726	3.94e-06
TRINITY_DN14546_c0_g1_i4	-6.08375	3.98e-06
TRINITY_DN5755_c0_g1_i1	-1.71737	4.02e-06
TRINITY_DN2642_c0_g1_i7	5.0986	4.03e-06
TRINITY_DN22621_c0_g1_i1	6.34008	4.05e-06
TRINITY_DN7081_c0_g1_i1	1.8544	4.05e-06
TRINITY_DN27035_c0_g1_i1	-5.85545	4.05e-06
TRINITY_DN3696_c0_g2_i1	5.03385	4.07e-06
TRINITY_DN3577_c0_g1_i7	4.48893	4.11e-06
TRINITY_DN15634_c0_g1_i8	-3.63675	4.21e-06
TRINITY_DN31034_c0_g1_i1	5.99184	4.36e-06
TRINITY_DN6844_c0_g1_i8	4.01929	4.4e-06
TRINITY_DN3731_c0_g1_i2	4.1509	4.4e-06
TRINITY_DN12529_c0_g1_i1	5.41017	4.4e-06
TRINITY_DN10140_c0_g1_i2	-1.42604	4.45e-06
TRINITY_DN1005_c0_g1_i18	3.96566	4.46e-06
TRINITY_DN14171_c0_g2_i4	4.44869	4.51e-06
TRINITY_DN19973_c0_g2_i1	-4.93113	4.56e-06
TRINITY_DN45050_c1_g1_i3	-7.06783	4.57e-06
TRINITY_DN2940_c0_g1_i3	-1.49311	4.6e-06
TRINITY_DN10398_c0_g1_i2	3.38288	4.63e-06
TRINITY_DN7489_c0_g1_i32	-2.64842	4.64e-06
TRINITY_DN17397_c0_g1_i1	2.58639	4.65e-06
TRINITY_DN11882_c0_g1_i48	3.61815	4.72e-06
TRINITY_DN22193_c0_g1_i3	3.82268	4.75e-06
TRINITY_DN13990_c0_g1_i11	-1.61039	4.78e-06
TRINITY_DN3059_c0_g1_i1	4.13478	4.82e-06
TRINITY_DN10418_c0_g1_i1	-3.34867	4.84e-06
TRINITY_DN22439_c0_g1_i10	3.8443	4.85e-06
TRINITY_DN52859_c0_g1_i2	-2.3472	4.86e-06
TRINITY_DN1318_c0_g1_i6	4.67857	4.87e-06
TRINITY_DN18261_c0_g2_i2	-2.72539	4.89e-06
TRINITY_DN24337_c0_g1_i2	-6.4177	4.96e-06
TRINITY_DN26865_c0_g1_i1	-3.71802	4.97e-06
TRINITY_DN30622_c0_g1_i1	3.91003	4.98e-06
TRINITY_DN37384_c0_g1_i1	0.926855	4.98e-06
TRINITY_DN10482_c0_g1_i1	-7.00801	4.98e-06
TRINITY_DN25249_c0_g1_i1	-9.64151	4.99e-06
TRINITY_DN55799_c0_g1_i1	-5.74645	5e-06
TRINITY_DN9563_c0_g2_i1	3.04334	5.03e-06
TRINITY_DN15863_c0_g1_i4	-1.60915	5.1e-06
TRINITY_DN1209_c0_g2_i1	3.5828	5.11e-06
TRINITY_DN28736_c0_g2_i1	4.64249	5.13e-06
TRINITY_DN14448_c0_g1_i20	3.87511	5.15e-06
TRINITY_DN7848_c1_g1_i1	3.8593	5.19e-06
TRINITY_DN30211_c0_g1_i5	-3.14838	5.19e-06
TRINITY_DN27853_c0_g1_i1	4.21992	5.19e-06
TRINITY_DN13971_c0_g1_i1	-1.28045	5.21e-06
TRINITY_DN12185_c1_g1_i1	4.01046	5.21e-06
TRINITY_DN27504_c0_g3_i1	3.77534	5.22e-06
TRINITY_DN48181_c0_g1_i1	-2.59221	5.28e-06
TRINITY_DN772_c0_g1_i15	3.68239	5.29e-06
TRINITY_DN27234_c0_g1_i2	-4.01546	5.32e-06
TRINITY_DN21564_c1_g1_i4	3.91813	5.36e-06
TRINITY_DN12230_c0_g1_i4	-1.28348	5.41e-06
TRINITY_DN256_c0_g1_i16	3.5926	5.47e-06
TRINITY_DN18341_c0_g1_i10	6.41813	5.49e-06
TRINITY_DN5184_c0_g1_i4	-2.66957	5.5e-06
TRINITY_DN14645_c0_g1_i2	4.57662	5.5e-06
TRINITY_DN1457_c0_g1_i1	4.94218	5.53e-06
TRINITY_DN17238_c0_g1_i1	-2.26958	5.55e-06
TRINITY_DN1037_c0_g1_i8	4.55818	5.56e-06
TRINITY_DN2123_c0_g1_i5	3.879	5.56e-06
TRINITY_DN18346_c0_g1_i2	1.32906	5.59e-06
TRINITY_DN17396_c0_g1_i1	-2.77513	5.66e-06
TRINITY_DN37056_c0_g1_i3	-2.52801	5.66e-06
TRINITY_DN19785_c0_g2_i1	4.20164	5.69e-06
TRINITY_DN4242_c0_g1_i11	4.06224	5.72e-06
TRINITY_DN7941_c0_g3_i1	3.35327	5.72e-06
TRINITY_DN72_c0_g1_i1	3.85756	5.73e-06
TRINITY_DN25390_c0_g1_i1	1.39191	5.76e-06
TRINITY_DN16659_c0_g2_i1	3.18371	5.83e-06
TRINITY_DN3286_c0_g1_i8	3.6123	5.98e-06
TRINITY_DN15433_c0_g1_i10	-1.51781	6.01e-06
TRINITY_DN10977_c0_g1_i2	-7.02933	6.02e-06
TRINITY_DN9775_c0_g1_i1	-5.94844	6.05e-06
TRINITY_DN54609_c0_g1_i1	4.18312	6.06e-06
TRINITY_DN15376_c0_g1_i27	3.63761	6.07e-06
TRINITY_DN10501_c0_g1_i1	4.58029	6.11e-06
TRINITY_DN15852_c0_g1_i1	1.81574	6.12e-06
TRINITY_DN495_c1_g1_i6	4.23913	6.13e-06
TRINITY_DN1284_c0_g1_i11	3.72164	6.14e-06
TRINITY_DN5050_c0_g1_i4	4.62121	6.23e-06
TRINITY_DN46474_c0_g1_i9	-2.70295	6.28e-06
TRINITY_DN6860_c0_g1_i10	-1.76367	6.3e-06
TRINITY_DN50658_c0_g1_i2	-4.24766	6.35e-06
TRINITY_DN3478_c0_g1_i1	3.78653	6.41e-06
TRINITY_DN13487_c0_g1_i1	-2.6412	6.42e-06
TRINITY_DN730_c0_g2_i1	-2.78491	6.45e-06
TRINITY_DN420_c1_g1_i1	5.50607	6.46e-06
TRINITY_DN41448_c0_g1_i1	5.71641	6.5e-06
TRINITY_DN18033_c0_g1_i1	5.3899	6.55e-06
TRINITY_DN16591_c0_g1_i1	-1.24112	6.57e-06
TRINITY_DN17903_c0_g1_i1	0.785035	6.62e-06
TRINITY_DN1229_c0_g1_i15	4.4794	6.63e-06
TRINITY_DN7_c0_g1_i14	4.07821	6.78e-06
TRINITY_DN6943_c0_g1_i16	3.44837	6.79e-06
TRINITY_DN28458_c0_g1_i1	4.18202	6.8e-06
TRINITY_DN23251_c0_g1_i2	3.6353	6.89e-06
TRINITY_DN6724_c0_g3_i1	1.77314	6.92e-06
TRINITY_DN14819_c0_g2_i1	1.49442	7e-06
TRINITY_DN47457_c0_g2_i2	-6.14269	7.02e-06
TRINITY_DN27425_c0_g1_i4	3.21467	7.02e-06
TRINITY_DN6115_c0_g1_i2	-3.24867	7.05e-06
TRINITY_DN34208_c0_g1_i1	1.03706	7.12e-06
TRINITY_DN1212_c0_g1_i7	3.80188	7.15e-06
TRINITY_DN1964_c0_g1_i16	3.91373	7.24e-06
TRINITY_DN5690_c0_g1_i3	4.94862	7.38e-06
TRINITY_DN45341_c0_g1_i1	3.83517	7.4e-06
TRINITY_DN3002_c0_g1_i2	4.12372	7.47e-06
TRINITY_DN28380_c0_g1_i3	4.0044	7.51e-06
TRINITY_DN22114_c0_g1_i4	2.86958	7.52e-06
TRINITY_DN14164_c0_g1_i3	-2.18891	7.65e-06
TRINITY_DN10583_c0_g3_i1	2.60723	7.69e-06
TRINITY_DN33743_c0_g1_i3	4.85791	7.7e-06
TRINITY_DN15393_c0_g1_i4	3.9546	7.72e-06
TRINITY_DN31538_c0_g1_i2	-5.20005	7.8e-06
TRINITY_DN6751_c0_g1_i6	4.17671	7.84e-06
TRINITY_DN21651_c0_g1_i6	-2.86868	7.84e-06
TRINITY_DN13381_c0_g1_i2	2.56889	7.87e-06
TRINITY_DN10507_c0_g2_i2	-0.91944	7.91e-06
TRINITY_DN1326_c0_g1_i1	3.95632	7.98e-06
TRINITY_DN2647_c1_g1_i2	-0.857718	8.06e-06
TRINITY_DN751_c1_g1_i1	4.21806	8.07e-06
TRINITY_DN31045_c0_g1_i3	-1.67315	8.09e-06
TRINITY_DN103727_c0_g1_i2	-7.14149	8.1e-06
TRINITY_DN35980_c0_g1_i2	-6.99911	8.12e-06
TRINITY_DN1217_c0_g1_i17	3.2763	8.25e-06
TRINITY_DN15964_c0_g1_i1	4.8122	8.26e-06
TRINITY_DN1515_c1_g1_i4	-6.59712	8.41e-06
TRINITY_DN28540_c0_g1_i5	4.11724	8.42e-06
TRINITY_DN3609_c0_g1_i19	-3.88469	8.44e-06
TRINITY_DN3553_c0_g1_i2	4.07831	8.45e-06
TRINITY_DN15489_c0_g1_i8	1.58731	8.46e-06
TRINITY_DN32_c0_g1_i29	4.56683	8.47e-06
TRINITY_DN12719_c0_g3_i1	4.94982	8.48e-06
TRINITY_DN1796_c0_g1_i24	-1.58677	8.52e-06
TRINITY_DN5331_c0_g1_i3	4.42547	8.57e-06
TRINITY_DN1152_c0_g1_i6	3.61834	8.6e-06
TRINITY_DN4989_c0_g1_i4	6.20824	8.64e-06
TRINITY_DN22576_c0_g1_i13	3.10005	8.66e-06
TRINITY_DN4051_c0_g1_i4	-1.5321	8.79e-06
TRINITY_DN26098_c0_g1_i1	3.35102	8.8e-06
TRINITY_DN25838_c0_g1_i1	1.84442	8.81e-06
TRINITY_DN752_c0_g2_i1	4.05779	8.82e-06
TRINITY_DN24978_c0_g1_i1	5.26872	8.88e-06
TRINITY_DN24043_c0_g2_i5	-1.06235	8.96e-06
TRINITY_DN2848_c2_g3_i1	3.82918	8.96e-06
TRINITY_DN24829_c0_g1_i1	-3.23836	9e-06
TRINITY_DN35343_c0_g1_i1	3.14443	9.02e-06
TRINITY_DN35073_c0_g1_i3	-5.06439	9.02e-06
TRINITY_DN11282_c0_g1_i1	-3.20606	9.05e-06
TRINITY_DN6452_c0_g3_i2	-6.35224	9.08e-06
TRINITY_DN9260_c1_g1_i3	-5.96363	9.12e-06
TRINITY_DN109150_c0_g1_i4	-3.02613	9.16e-06
TRINITY_DN216542_c0_g1_i1	-6.76396	9.22e-06
TRINITY_DN6616_c0_g1_i3	-6.04045	9.28e-06
TRINITY_DN5937_c0_g1_i5	-1.46633	9.34e-06
TRINITY_DN12841_c0_g1_i4	4.01626	9.35e-06
TRINITY_DN22751_c0_g1_i10	3.69116	9.4e-06
TRINITY_DN9897_c0_g3_i1	-1.88304	9.43e-06
TRINITY_DN1379_c0_g2_i1	4.49006	9.44e-06
TRINITY_DN2622_c0_g1_i2	-1.93624	9.46e-06
TRINITY_DN21560_c0_g1_i10	2.4001	9.47e-06
TRINITY_DN1292_c0_g2_i8	3.34388	9.51e-06
TRINITY_DN35428_c0_g1_i3	5.18944	9.51e-06
TRINITY_DN18112_c0_g1_i2	6.06405	9.53e-06
TRINITY_DN8326_c0_g1_i2	4.69831	9.55e-06
TRINITY_DN3833_c0_g1_i5	5.19153	9.6e-06
TRINITY_DN1651_c0_g4_i1	1.80962	9.69e-06
TRINITY_DN19591_c0_g1_i1	3.24879	9.7e-06
TRINITY_DN11949_c0_g1_i3	5.97211	9.74e-06
TRINITY_DN19109_c0_g2_i6	-1.92246	9.77e-06
TRINITY_DN8433_c0_g1_i14	4.25256	9.84e-06
TRINITY_DN1358_c0_g1_i3	3.68962	9.84e-06
TRINITY_DN5021_c0_g3_i1	2.25957	9.85e-06
TRINITY_DN435_c0_g1_i10	4.68537	9.88e-06
TRINITY_DN21796_c0_g1_i6	4.39113	9.9e-06
TRINITY_DN3755_c0_g1_i4	3.98849	9.91e-06
TRINITY_DN24489_c1_g1_i4	1.04802	9.92e-06
TRINITY_DN7718_c0_g1_i1	-5.12852	9.93e-06
TRINITY_DN9406_c0_g2_i1	-5.91478	9.94e-06
TRINITY_DN13772_c0_g3_i7	-2.19598	9.95e-06
TRINITY_DN27746_c0_g1_i1	-3.57924	9.99e-06
TRINITY_DN12377_c0_g1_i1	5.90108	1e-05
TRINITY_DN7677_c0_g1_i4	4.50825	1e-05
TRINITY_DN2389_c0_g2_i1	5.88176	1.01e-05
TRINITY_DN24905_c0_g1_i1	-1.93622	1.01e-05
TRINITY_DN6261_c0_g2_i1	-4.68125	1.01e-05
TRINITY_DN49705_c0_g1_i1	-6.3704	1.02e-05
TRINITY_DN13069_c0_g1_i7	-1.21015	1.02e-05
TRINITY_DN1753_c1_g1_i5	3.69923	1.02e-05
TRINITY_DN20039_c0_g1_i1	3.7375	1.03e-05
TRINITY_DN74392_c0_g1_i17	-6.82064	1.04e-05
TRINITY_DN2100_c0_g1_i3	3.56222	1.04e-05
TRINITY_DN2386_c0_g2_i1	3.94801	1.05e-05
TRINITY_DN1861_c0_g1_i1	-2.26359	1.05e-05
TRINITY_DN35806_c0_g2_i1	6.1434	1.06e-05
TRINITY_DN14327_c0_g2_i1	6.94387	1.06e-05
TRINITY_DN1136_c0_g1_i1	4.39582	1.07e-05
TRINITY_DN215056_c0_g1_i1	4.87351	1.07e-05
TRINITY_DN13935_c0_g1_i5	-2.51631	1.08e-05
TRINITY_DN12200_c0_g1_i8	-1.49333	1.08e-05
TRINITY_DN514_c0_g2_i1	6.21074	1.08e-05
TRINITY_DN12424_c0_g1_i5	-5.92389	1.08e-05
TRINITY_DN27197_c0_g1_i2	-1.58732	1.09e-05
TRINITY_DN3462_c0_g1_i29	-3.04613	1.09e-05
TRINITY_DN8714_c0_g1_i2	4.37292	1.09e-05
TRINITY_DN1932_c0_g1_i13	4.54442	1.09e-05
TRINITY_DN100_c0_g1_i1	4.19026	1.09e-05
TRINITY_DN24750_c0_g1_i1	3.26395	1.09e-05
TRINITY_DN26058_c0_g1_i2	-1.92768	1.1e-05
TRINITY_DN20254_c0_g1_i3	-1.876	1.1e-05
TRINITY_DN2751_c0_g1_i4	4.37309	1.1e-05
TRINITY_DN35422_c0_g2_i1	4.1174	1.1e-05
TRINITY_DN21232_c0_g1_i3	4.33762	1.12e-05
TRINITY_DN474_c0_g1_i8	3.88163	1.12e-05
TRINITY_DN13083_c0_g1_i2	4.11239	1.12e-05
TRINITY_DN1838_c0_g2_i8	5.82614	1.13e-05
TRINITY_DN9643_c0_g1_i6	4.1381	1.14e-05
TRINITY_DN16651_c0_g3_i2	-1.56917	1.15e-05
TRINITY_DN4702_c0_g1_i24	4.2912	1.15e-05
TRINITY_DN9522_c0_g1_i7	-4.2144	1.15e-05
TRINITY_DN2670_c0_g2_i1	-2.43814	1.16e-05
TRINITY_DN8333_c0_g1_i5	5.80702	1.16e-05
TRINITY_DN12801_c0_g2_i2	4.44678	1.16e-05
TRINITY_DN7425_c0_g2_i1	3.68667	1.16e-05
TRINITY_DN19537_c0_g1_i2	-4.19212	1.16e-05
TRINITY_DN638_c0_g1_i8	3.76678	1.17e-05
TRINITY_DN6301_c0_g1_i6	-1.61922	1.17e-05
TRINITY_DN2082_c0_g2_i6	-1.38321	1.18e-05
TRINITY_DN9718_c0_g1_i4	4.85667	1.18e-05
TRINITY_DN27611_c0_g1_i1	4.2107	1.19e-05
TRINITY_DN20411_c1_g1_i1	-6.92194	1.19e-05
TRINITY_DN27327_c0_g1_i5	-1.97422	1.19e-05
TRINITY_DN29989_c0_g1_i1	-2.04155	1.2e-05
TRINITY_DN3476_c0_g1_i2	5.91505	1.21e-05
TRINITY_DN4014_c0_g2_i3	4.31887	1.21e-05
TRINITY_DN1608_c0_g1_i1	3.90766	1.22e-05
TRINITY_DN20965_c0_g1_i5	-6.70566	1.23e-05
TRINITY_DN3237_c0_g2_i1	4.25784	1.23e-05
TRINITY_DN267_c0_g2_i2	1.25052	1.23e-05
TRINITY_DN13051_c0_g1_i1	-2.5508	1.24e-05
TRINITY_DN14617_c0_g2_i9	3.84635	1.25e-05
TRINITY_DN11433_c0_g1_i1	-1.2411	1.25e-05
TRINITY_DN16209_c0_g2_i2	7.13563	1.26e-05
TRINITY_DN28709_c0_g1_i2	-7.22274	1.27e-05
TRINITY_DN2655_c0_g1_i4	3.8254	1.27e-05
TRINITY_DN2014_c0_g1_i3	6.25485	1.27e-05
TRINITY_DN375_c0_g2_i1	1.24421	1.27e-05
TRINITY_DN18401_c0_g1_i2	4.32285	1.29e-05
TRINITY_DN65812_c0_g6_i1	-1.48936	1.29e-05
TRINITY_DN20847_c0_g1_i6	4.46385	1.29e-05
TRINITY_DN1186_c0_g3_i2	4.2799	1.3e-05
TRINITY_DN454_c2_g1_i6	3.72989	1.3e-05
TRINITY_DN12615_c0_g2_i2	-1.48313	1.3e-05
TRINITY_DN402_c0_g1_i5	4.17266	1.3e-05
TRINITY_DN36485_c0_g1_i1	1.62972	1.31e-05
TRINITY_DN3802_c0_g1_i4	4.69962	1.31e-05
TRINITY_DN1621_c0_g1_i20	3.31558	1.32e-05
TRINITY_DN19127_c0_g1_i6	-3.77523	1.32e-05
TRINITY_DN10226_c0_g1_i1	-3.50271	1.33e-05
TRINITY_DN23996_c0_g2_i3	4.2953	1.33e-05
TRINITY_DN31627_c0_g1_i2	4.26339	1.34e-05
TRINITY_DN9526_c0_g1_i1	-8.02055	1.34e-05
TRINITY_DN18315_c0_g1_i1	-1.65757	1.34e-05
TRINITY_DN12616_c0_g1_i11	-3.41695	1.35e-05
TRINITY_DN17479_c0_g1_i3	-4.31735	1.35e-05
TRINITY_DN17476_c0_g1_i1	-6.20587	1.36e-05
TRINITY_DN54264_c0_g1_i1	-7.13075	1.37e-05
TRINITY_DN14741_c0_g1_i22	-5.27276	1.37e-05
TRINITY_DN9961_c0_g2_i3	-0.750169	1.38e-05
TRINITY_DN6938_c0_g1_i1	-1.41025	1.38e-05
TRINITY_DN22770_c0_g1_i8	3.53262	1.39e-05
TRINITY_DN424006_c0_g1_i1	-6.64586	1.4e-05
TRINITY_DN14872_c0_g1_i2	1.50631	1.4e-05
TRINITY_DN17807_c0_g3_i1	-1.59399	1.42e-05
TRINITY_DN18066_c0_g1_i1	-0.846485	1.44e-05
TRINITY_DN34105_c1_g1_i8	-1.25738	1.45e-05
TRINITY_DN7811_c0_g2_i2	3.70592	1.45e-05
TRINITY_DN11129_c1_g1_i1	5.73367	1.46e-05
TRINITY_DN56108_c0_g1_i1	3.17526	1.48e-05
TRINITY_DN5324_c0_g1_i7	6.39318	1.48e-05
TRINITY_DN16812_c0_g1_i1	3.78687	1.49e-05
TRINITY_DN225913_c0_g1_i1	4.51853	1.5e-05
TRINITY_DN17080_c0_g1_i3	-1.38783	1.5e-05
TRINITY_DN81782_c0_g1_i2	-2.4206	1.5e-05
TRINITY_DN4614_c0_g1_i1	4.394	1.52e-05
TRINITY_DN628_c0_g1_i3	4.18491	1.53e-05
TRINITY_DN58382_c0_g1_i1	-2.24819	1.54e-05
TRINITY_DN7034_c0_g1_i17	-5.32565	1.54e-05
TRINITY_DN2692_c0_g1_i3	6.09187	1.54e-05
TRINITY_DN11315_c0_g3_i1	2.31561	1.55e-05
TRINITY_DN7212_c0_g1_i6	3.88321	1.55e-05
TRINITY_DN6658_c0_g1_i5	-0.968409	1.56e-05
TRINITY_DN16395_c2_g1_i1	-5.54704	1.58e-05
TRINITY_DN4684_c0_g1_i7	5.75099	1.58e-05
TRINITY_DN3019_c0_g2_i1	4.10827	1.58e-05
TRINITY_DN232_c0_g2_i1	3.86908	1.61e-05
TRINITY_DN13840_c0_g2_i1	4.65046	1.62e-05
TRINITY_DN12878_c0_g1_i1	-1.90895	1.63e-05
TRINITY_DN4689_c0_g1_i1	-1.36861	1.63e-05
TRINITY_DN15315_c0_g1_i1	-1.50209	1.63e-05
TRINITY_DN5670_c1_g1_i2	-2.25283	1.63e-05
TRINITY_DN3040_c0_g1_i25	4.4003	1.64e-05
TRINITY_DN7446_c0_g2_i2	-1.6725	1.65e-05
TRINITY_DN18432_c0_g1_i1	5.70379	1.65e-05
TRINITY_DN1464_c0_g1_i9	3.80249	1.66e-05
TRINITY_DN4734_c0_g1_i1	3.95396	1.67e-05
TRINITY_DN14491_c0_g2_i2	4.30233	1.67e-05
TRINITY_DN6425_c0_g1_i8	3.72264	1.67e-05
TRINITY_DN3597_c0_g1_i18	3.89951	1.69e-05
TRINITY_DN3555_c0_g1_i8	4.23814	1.72e-05
TRINITY_DN2159_c0_g1_i9	4.4277	1.74e-05
TRINITY_DN19814_c0_g1_i4	5.13552	1.75e-05
TRINITY_DN5039_c0_g1_i1	4.94559	1.76e-05
TRINITY_DN12786_c0_g1_i1	-5.33537	1.76e-05
TRINITY_DN94247_c0_g2_i2	1.37687	1.78e-05
TRINITY_DN44348_c0_g1_i1	6.34869	1.78e-05
TRINITY_DN59751_c0_g1_i1	-6.43834	1.8e-05
TRINITY_DN39649_c0_g1_i1	4.96226	1.82e-05
TRINITY_DN134_c0_g2_i2	4.47005	1.82e-05
TRINITY_DN17264_c0_g1_i2	3.94572	1.82e-05
TRINITY_DN8143_c0_g1_i11	3.81281	1.84e-05
TRINITY_DN4711_c0_g1_i3	-3.24082	1.84e-05
TRINITY_DN15225_c1_g1_i2	4.36884	1.85e-05
TRINITY_DN42876_c0_g1_i1	3.98043	1.87e-05
TRINITY_DN27587_c0_g1_i3	-1.58636	1.88e-05
TRINITY_DN1769_c0_g1_i1	3.82428	1.9e-05
TRINITY_DN23073_c0_g1_i1	-7.46244	1.93e-05
TRINITY_DN8060_c0_g1_i4	2.79684	1.95e-05
TRINITY_DN98622_c0_g2_i1	4.54116	1.95e-05
TRINITY_DN28875_c0_g1_i1	4.26792	1.95e-05
TRINITY_DN20020_c0_g2_i2	6.26075	1.95e-05
TRINITY_DN34095_c0_g1_i1	-1.13032	1.96e-05
TRINITY_DN466_c1_g3_i2	3.77171	1.96e-05
TRINITY_DN7084_c0_g1_i1	1.04336	1.97e-05
TRINITY_DN23942_c0_g1_i1	-2.756	1.97e-05
TRINITY_DN1382_c0_g1_i7	3.92697	1.97e-05
TRINITY_DN1567_c0_g2_i1	1.53881	1.98e-05
TRINITY_DN16187_c0_g2_i1	3.96871	1.99e-05
TRINITY_DN60_c0_g1_i2	4.15573	1.99e-05
TRINITY_DN25951_c0_g1_i1	5.03449	1.99e-05
TRINITY_DN16952_c0_g1_i3	4.87393	2e-05
TRINITY_DN9002_c2_g1_i2	-5.42693	2.02e-05
TRINITY_DN16231_c0_g1_i6	4.46294	2.03e-05
TRINITY_DN8656_c0_g2_i1	3.43715	2.04e-05
TRINITY_DN3043_c0_g1_i12	3.65847	2.05e-05
TRINITY_DN2013_c1_g1_i9	3.97272	2.05e-05
TRINITY_DN1354_c0_g1_i1	4.02128	2.05e-05
TRINITY_DN11377_c0_g1_i4	-1.34459	2.06e-05
TRINITY_DN11161_c0_g1_i11	3.57049	2.06e-05
TRINITY_DN8825_c1_g1_i7	3.82619	2.06e-05
TRINITY_DN13771_c0_g1_i10	4.41525	2.07e-05
TRINITY_DN480_c0_g1_i11	4.14524	2.08e-05
TRINITY_DN16345_c0_g1_i1	-2.00659	2.08e-05
TRINITY_DN309_c0_g1_i2	5.68752	2.09e-05
TRINITY_DN14209_c0_g1_i2	3.95992	2.09e-05
TRINITY_DN32480_c0_g1_i1	4.29713	2.1e-05
TRINITY_DN3565_c0_g1_i6	-1.55538	2.1e-05
TRINITY_DN20812_c0_g2_i1	6.20398	2.1e-05
TRINITY_DN12753_c0_g2_i1	-1.01251	2.1e-05
TRINITY_DN760_c0_g1_i5	-6.10359	2.1e-05
TRINITY_DN24494_c0_g1_i3	-2.74222	2.11e-05
TRINITY_DN40993_c0_g1_i3	5.18177	2.12e-05
TRINITY_DN3362_c0_g1_i1	0.899319	2.12e-05
TRINITY_DN1694_c0_g1_i9	-2.95044	2.13e-05
TRINITY_DN141_c0_g1_i17	6.59156	2.14e-05
TRINITY_DN5161_c0_g1_i4	-2.234	2.14e-05
TRINITY_DN6536_c0_g1_i7	4.54057	2.16e-05
TRINITY_DN8725_c0_g1_i1	-1.93074	2.17e-05
TRINITY_DN2472_c0_g1_i1	3.92617	2.19e-05
TRINITY_DN22951_c0_g1_i2	2.09315	2.21e-05
TRINITY_DN1984_c0_g1_i13	3.89283	2.22e-05
TRINITY_DN11399_c1_g1_i1	4.01847	2.24e-05
TRINITY_DN12774_c0_g1_i1	3.71418	2.25e-05
TRINITY_DN20502_c0_g1_i1	3.68281	2.26e-05
TRINITY_DN1435_c0_g1_i6	2.8242	2.28e-05
TRINITY_DN4158_c0_g1_i14	3.81822	2.28e-05
TRINITY_DN17973_c0_g1_i1	2.51762	2.3e-05
TRINITY_DN19063_c0_g1_i2	-5.17362	2.3e-05
TRINITY_DN18214_c0_g1_i1	-2.39082	2.31e-05
TRINITY_DN15913_c0_g1_i1	4.34929	2.34e-05
TRINITY_DN12482_c0_g1_i4	-1.53898	2.35e-05
TRINITY_DN3504_c0_g2_i1	4.95906	2.36e-05
TRINITY_DN48_c0_g1_i10	3.52278	2.36e-05
TRINITY_DN10044_c0_g1_i2	-2.11368	2.37e-05
TRINITY_DN469_c0_g1_i4	3.76039	2.37e-05
TRINITY_DN11290_c0_g1_i3	4.46676	2.37e-05
TRINITY_DN4813_c0_g1_i7	3.61622	2.39e-05
TRINITY_DN10059_c0_g1_i15	3.65274	2.41e-05
TRINITY_DN13951_c0_g1_i4	-1.10029	2.42e-05
TRINITY_DN3986_c0_g1_i5	-1.81779	2.44e-05
TRINITY_DN14111_c0_g1_i8	-3.53692	2.44e-05
TRINITY_DN5693_c0_g1_i1	2.87294	2.44e-05
TRINITY_DN99888_c0_g1_i2	-3.95145	2.46e-05
TRINITY_DN3894_c0_g1_i1	-6.4071	2.47e-05
TRINITY_DN19759_c0_g1_i15	3.30539	2.47e-05
TRINITY_DN8067_c0_g1_i9	4.09602	2.48e-05
TRINITY_DN377_c0_g1_i1	3.49747	2.48e-05
TRINITY_DN88936_c0_g1_i7	-2.5164	2.49e-05
TRINITY_DN778_c0_g1_i3	3.66419	2.51e-05
TRINITY_DN5227_c0_g1_i26	-5.0272	2.54e-05
TRINITY_DN9648_c0_g1_i2	3.64578	2.56e-05
TRINITY_DN4006_c0_g1_i1	-1.68715	2.56e-05
TRINITY_DN26106_c0_g1_i18	-3.18438	2.56e-05
TRINITY_DN1251_c0_g1_i4	-2.07072	2.57e-05
TRINITY_DN13083_c0_g2_i2	4.14547	2.59e-05
TRINITY_DN54311_c0_g3_i1	-7.077	2.59e-05
TRINITY_DN56525_c0_g1_i1	1.25337	2.61e-05
TRINITY_DN41244_c0_g1_i1	2.42639	2.64e-05
TRINITY_DN6146_c0_g1_i4	3.39386	2.64e-05
TRINITY_DN34049_c0_g1_i1	-2.86795	2.66e-05
TRINITY_DN473_c0_g1_i12	4.51477	2.68e-05
TRINITY_DN54265_c0_g1_i2	3.81433	2.68e-05
TRINITY_DN5326_c2_g1_i6	-6.20524	2.7e-05
TRINITY_DN161992_c0_g1_i1	-2.96851	2.71e-05
TRINITY_DN19161_c0_g2_i1	-1.19911	2.72e-05
TRINITY_DN46708_c0_g1_i14	-6.87539	2.72e-05
TRINITY_DN19463_c0_g1_i6	4.45561	2.74e-05
TRINITY_DN10614_c0_g1_i3	-2.33185	2.74e-05
TRINITY_DN43323_c0_g2_i3	-6.80025	2.75e-05
TRINITY_DN5743_c0_g1_i11	5.10924	2.76e-05
TRINITY_DN55344_c0_g1_i1	-6.02608	2.78e-05
TRINITY_DN18659_c0_g1_i6	3.79988	2.81e-05
TRINITY_DN20265_c0_g1_i1	3.73056	2.82e-05
TRINITY_DN83271_c0_g1_i1	-3.65276	2.82e-05
TRINITY_DN13931_c0_g1_i9	4.24462	2.83e-05
TRINITY_DN11110_c0_g1_i2	-9.05751	2.83e-05
TRINITY_DN390_c0_g1_i2	3.94024	2.83e-05
TRINITY_DN10776_c0_g1_i1	4.30345	2.83e-05
TRINITY_DN22489_c0_g3_i2	4.52707	2.84e-05
TRINITY_DN6042_c0_g1_i3	-3.48785	2.85e-05
TRINITY_DN3165_c0_g1_i1	3.94606	2.85e-05
TRINITY_DN18857_c0_g1_i12	4.91281	2.86e-05
TRINITY_DN24209_c0_g2_i7	-1.50724	2.87e-05
TRINITY_DN381205_c0_g1_i1	-4.13271	2.89e-05
TRINITY_DN24649_c0_g1_i9	4.62092	2.9e-05
TRINITY_DN18922_c0_g1_i8	-0.982844	2.92e-05
TRINITY_DN493_c0_g1_i1	4.54057	2.93e-05
TRINITY_DN29972_c0_g1_i5	-2.45927	2.96e-05
TRINITY_DN7747_c0_g1_i1	4.38506	2.96e-05
TRINITY_DN25025_c0_g1_i6	3.29678	2.96e-05
TRINITY_DN371_c0_g1_i22	3.65571	2.97e-05
TRINITY_DN10404_c0_g2_i1	3.42179	2.99e-05
TRINITY_DN2736_c0_g1_i8	4.09199	3.01e-05
TRINITY_DN14759_c0_g1_i1	4.99034	3.01e-05
TRINITY_DN36594_c0_g1_i1	-1.45962	3.03e-05
TRINITY_DN5653_c0_g1_i11	-2.07535	3.04e-05
TRINITY_DN12_c0_g2_i1	3.7313	3.05e-05
TRINITY_DN7658_c0_g1_i2	5.72857	3.05e-05
TRINITY_DN1603_c0_g1_i10	3.08023	3.05e-05
TRINITY_DN6616_c0_g3_i1	-2.18996	3.06e-05
TRINITY_DN16419_c0_g1_i7	3.30384	3.06e-05
TRINITY_DN620_c0_g1_i43	-1.8252	3.07e-05
TRINITY_DN22489_c0_g1_i1	2.72267	3.09e-05
TRINITY_DN26918_c1_g1_i1	3.95812	3.1e-05
TRINITY_DN13059_c0_g2_i1	4.02842	3.1e-05
TRINITY_DN4659_c0_g1_i10	3.254	3.1e-05
TRINITY_DN4955_c0_g1_i8	3.85398	3.12e-05
TRINITY_DN805_c0_g1_i11	3.90102	3.13e-05
TRINITY_DN1709_c0_g1_i8	-2.61237	3.17e-05
TRINITY_DN3341_c0_g3_i1	3.99472	3.19e-05
TRINITY_DN38184_c0_g1_i1	-2.40993	3.2e-05
TRINITY_DN7319_c0_g1_i38	-4.08839	3.24e-05
TRINITY_DN2734_c0_g1_i1	-1.34069	3.24e-05
TRINITY_DN25439_c0_g1_i1	-0.921487	3.27e-05
TRINITY_DN38399_c0_g1_i1	3.50855	3.27e-05
TRINITY_DN3387_c0_g1_i8	3.43962	3.29e-05
TRINITY_DN34111_c0_g1_i1	0.709382	3.3e-05
TRINITY_DN2160_c0_g1_i9	3.91097	3.31e-05
TRINITY_DN180_c0_g3_i2	-2.26691	3.31e-05
TRINITY_DN42264_c0_g1_i1	-1.64066	3.36e-05
TRINITY_DN288_c2_g1_i1	3.5062	3.39e-05
TRINITY_DN21281_c0_g1_i12	2.37859	3.4e-05
TRINITY_DN30085_c0_g1_i2	4.35999	3.4e-05
TRINITY_DN137372_c0_g1_i5	-5.57803	3.41e-05
TRINITY_DN6891_c0_g1_i1	4.39017	3.42e-05
TRINITY_DN2635_c0_g2_i1	3.64786	3.43e-05
TRINITY_DN22620_c0_g1_i3	-2.69482	3.43e-05
TRINITY_DN12974_c0_g1_i5	0.753072	3.44e-05
TRINITY_DN4034_c0_g1_i9	3.52945	3.47e-05
TRINITY_DN12590_c0_g1_i12	4.67207	3.48e-05
TRINITY_DN26372_c0_g1_i1	1.28511	3.51e-05
TRINITY_DN10367_c0_g1_i3	5.06522	3.51e-05
TRINITY_DN14794_c0_g1_i1	3.07659	3.53e-05
TRINITY_DN100049_c0_g2_i1	3.81745	3.53e-05
TRINITY_DN11315_c0_g2_i3	-1.12669	3.56e-05
TRINITY_DN11950_c0_g2_i1	5.2296	3.57e-05
TRINITY_DN1879_c0_g1_i4	4.21234	3.57e-05
TRINITY_DN5361_c0_g1_i1	4.13415	3.59e-05
TRINITY_DN2179_c1_g1_i2	3.55817	3.6e-05
TRINITY_DN1386_c0_g1_i33	1.9449	3.6e-05
TRINITY_DN748_c0_g2_i1	3.95365	3.62e-05
TRINITY_DN4622_c0_g3_i3	-2.62879	3.63e-05
TRINITY_DN19130_c0_g1_i7	-1.93244	3.68e-05
TRINITY_DN12148_c0_g3_i1	4.47569	3.7e-05
TRINITY_DN10901_c0_g1_i5	3.75953	3.71e-05
TRINITY_DN2956_c0_g1_i5	3.8808	3.72e-05
TRINITY_DN1953_c0_g1_i1	4.37215	3.73e-05
TRINITY_DN1391_c0_g1_i1	4.43618	3.73e-05
TRINITY_DN12008_c0_g1_i8	-3.26736	3.74e-05
TRINITY_DN24519_c0_g1_i1	-2.59468	3.74e-05
TRINITY_DN2333_c0_g1_i21	5.44017	3.75e-05
TRINITY_DN48410_c0_g1_i2	5.77438	3.76e-05
TRINITY_DN3592_c0_g1_i7	3.50442	3.78e-05
TRINITY_DN1241_c0_g1_i12	3.77403	3.79e-05
TRINITY_DN4976_c0_g1_i18	-4.36038	3.79e-05
TRINITY_DN10821_c0_g1_i21	1.51396	3.8e-05
TRINITY_DN20860_c0_g1_i1	4.14746	3.8e-05
TRINITY_DN8415_c0_g1_i1	4.19024	3.82e-05
TRINITY_DN3129_c0_g1_i23	4.62408	3.82e-05
TRINITY_DN1384_c1_g1_i3	4.1943	3.82e-05
TRINITY_DN25232_c0_g2_i1	3.80998	3.82e-05
TRINITY_DN14699_c0_g1_i2	4.01316	3.83e-05
TRINITY_DN4083_c0_g1_i10	-2.247	3.84e-05
TRINITY_DN33102_c0_g1_i4	0.943711	3.85e-05
TRINITY_DN1038_c0_g1_i44	3.53952	3.87e-05
TRINITY_DN3738_c0_g1_i9	3.95225	3.89e-05
TRINITY_DN5801_c0_g2_i4	4.2423	3.91e-05
TRINITY_DN11285_c1_g2_i1	-0.981896	3.96e-05
TRINITY_DN12952_c0_g1_i5	-1.3428	3.98e-05
TRINITY_DN5168_c0_g1_i7	4.3146	3.98e-05
TRINITY_DN4174_c0_g1_i5	4.09957	3.98e-05
TRINITY_DN53980_c0_g1_i3	-5.20163	3.98e-05
TRINITY_DN46526_c0_g1_i3	-5.8285	3.98e-05
TRINITY_DN18017_c0_g1_i7	-9.45075	3.99e-05
TRINITY_DN1549_c0_g1_i5	4.55931	3.99e-05
TRINITY_DN55912_c0_g1_i2	-1.19709	4.01e-05
TRINITY_DN14327_c0_g1_i2	4.21683	4.02e-05
TRINITY_DN27900_c0_g1_i5	-1.91245	4.03e-05
TRINITY_DN24158_c0_g1_i1	-1.20696	4.05e-05
TRINITY_DN9799_c0_g1_i3	3.95076	4.05e-05
TRINITY_DN3412_c0_g1_i4	4.41766	4.07e-05
TRINITY_DN1622_c0_g2_i10	3.8933	4.07e-05
TRINITY_DN30911_c0_g2_i1	3.65322	4.08e-05
TRINITY_DN71681_c0_g1_i1	-6.51966	4.11e-05
TRINITY_DN961_c0_g1_i12	3.18983	4.11e-05
TRINITY_DN10675_c0_g1_i4	-1.04781	4.16e-05
TRINITY_DN9581_c0_g1_i10	4.48037	4.16e-05
TRINITY_DN1701_c0_g1_i5	4.01958	4.24e-05
TRINITY_DN47960_c0_g2_i4	-0.785987	4.25e-05
TRINITY_DN3439_c0_g1_i6	4.77982	4.25e-05
TRINITY_DN65954_c0_g1_i10	-6.30907	4.28e-05
TRINITY_DN22457_c1_g1_i2	-5.59268	4.28e-05
TRINITY_DN200_c0_g1_i1	-1.50621	4.32e-05
TRINITY_DN2881_c0_g1_i5	3.9054	4.35e-05
TRINITY_DN8052_c0_g1_i1	3.81912	4.35e-05
TRINITY_DN18684_c0_g1_i1	1.48654	4.44e-05
TRINITY_DN7403_c0_g1_i4	-1.5128	4.45e-05
TRINITY_DN49403_c0_g1_i3	-3.54542	4.45e-05
TRINITY_DN7630_c0_g2_i2	4.83654	4.51e-05
TRINITY_DN59987_c1_g1_i1	4.10594	4.55e-05
TRINITY_DN289399_c0_g1_i1	-4.18682	4.55e-05
TRINITY_DN46428_c0_g3_i2	4.2485	4.58e-05
TRINITY_DN6869_c0_g1_i12	3.99255	4.58e-05
TRINITY_DN490_c0_g2_i1	4.17159	4.59e-05
TRINITY_DN62084_c0_g3_i1	4.73938	4.59e-05
TRINITY_DN1616_c0_g1_i13	4.76103	4.6e-05
TRINITY_DN1671_c0_g2_i1	1.31955	4.61e-05
TRINITY_DN13523_c0_g1_i1	-3.15482	4.64e-05
TRINITY_DN276_c0_g2_i1	4.20037	4.66e-05
TRINITY_DN10778_c0_g1_i2	4.3943	4.66e-05
TRINITY_DN13875_c0_g1_i8	4.02573	4.71e-05
TRINITY_DN875_c0_g1_i2	3.41208	4.75e-05
TRINITY_DN2660_c0_g1_i9	4.70329	4.76e-05
TRINITY_DN51470_c0_g1_i1	-1.51713	4.78e-05
TRINITY_DN14999_c0_g3_i3	3.12141	4.82e-05
TRINITY_DN20768_c0_g2_i1	-5.21548	4.83e-05
TRINITY_DN3042_c0_g1_i9	4.12526	4.85e-05
TRINITY_DN16412_c0_g1_i1	-2.94532	4.88e-05
TRINITY_DN45823_c0_g1_i1	1.30282	4.88e-05
TRINITY_DN47639_c0_g1_i6	3.56475	4.89e-05
TRINITY_DN17498_c0_g1_i1	3.41315	4.9e-05
TRINITY_DN5172_c0_g1_i3	4.42849	4.95e-05
TRINITY_DN4480_c0_g2_i3	3.9631	4.99e-05
TRINITY_DN8335_c0_g1_i1	-1.45245	5.01e-05
TRINITY_DN31244_c0_g1_i1	2.70074	5.04e-05
TRINITY_DN17601_c0_g1_i1	4.99054	5.05e-05
TRINITY_DN20939_c0_g1_i2	-1.68131	5.1e-05
TRINITY_DN26090_c0_g1_i4	-8.58082	5.1e-05
TRINITY_DN2788_c0_g4_i1	-3.65283	5.18e-05
TRINITY_DN19968_c0_g2_i7	-1.52027	5.22e-05
TRINITY_DN6962_c0_g1_i76	3.43454	5.22e-05
TRINITY_DN5609_c0_g1_i3	4.08291	5.25e-05
TRINITY_DN133103_c0_g1_i9	-6.79986	5.26e-05
TRINITY_DN40258_c0_g1_i2	2.80596	5.29e-05
TRINITY_DN2848_c0_g1_i12	3.67583	5.29e-05
TRINITY_DN2613_c0_g1_i1	2.82012	5.3e-05
TRINITY_DN21197_c0_g1_i1	3.85947	5.36e-05
TRINITY_DN163833_c0_g1_i1	-3.31796	5.37e-05
TRINITY_DN52138_c0_g1_i1	5.43349	5.37e-05
TRINITY_DN43134_c1_g1_i3	-6.08138	5.38e-05
TRINITY_DN3089_c0_g1_i28	3.59403	5.39e-05
TRINITY_DN8014_c0_g1_i1	4.74721	5.39e-05
TRINITY_DN6478_c0_g1_i1	-2.415	5.4e-05
TRINITY_DN2914_c0_g1_i9	3.71102	5.4e-05
TRINITY_DN21961_c0_g1_i1	-3.11739	5.43e-05
TRINITY_DN26804_c0_g1_i27	5.12178	5.43e-05
TRINITY_DN60128_c0_g1_i1	-1.97328	5.44e-05
TRINITY_DN17139_c0_g1_i3	-1.0733	5.45e-05
TRINITY_DN690_c0_g1_i5	3.92627	5.49e-05
TRINITY_DN9290_c0_g1_i12	-1.0191	5.51e-05
TRINITY_DN1155_c0_g2_i4	3.74903	5.51e-05
TRINITY_DN692_c0_g2_i2	4.15196	5.52e-05
TRINITY_DN2054_c1_g1_i16	-2.46084	5.54e-05
TRINITY_DN19055_c0_g1_i1	-3.23224	5.55e-05
TRINITY_DN3655_c1_g1_i11	3.79789	5.6e-05
TRINITY_DN108664_c0_g2_i1	-1.78434	5.61e-05
TRINITY_DN4474_c0_g1_i16	4.13316	5.63e-05
TRINITY_DN25244_c0_g2_i1	5.38965	5.65e-05
TRINITY_DN8857_c0_g2_i1	5.48951	5.65e-05
TRINITY_DN14962_c0_g1_i1	-6.92853	5.65e-05
TRINITY_DN3226_c0_g1_i1	4.28653	5.66e-05
TRINITY_DN11978_c0_g1_i21	4.91437	5.67e-05
TRINITY_DN2431_c0_g1_i17	4.36483	5.68e-05
TRINITY_DN15525_c0_g1_i1	0.77669	5.69e-05
TRINITY_DN16606_c0_g2_i3	-1.94542	5.7e-05
TRINITY_DN1409_c0_g1_i6	3.80291	5.71e-05
TRINITY_DN19584_c0_g1_i1	0.968466	5.8e-05
TRINITY_DN29148_c0_g1_i1	-2.873	5.8e-05
TRINITY_DN5730_c0_g2_i2	3.98386	5.83e-05
TRINITY_DN20934_c0_g1_i3	3.88187	5.84e-05
TRINITY_DN31222_c0_g1_i1	-7.16615	5.88e-05
TRINITY_DN10329_c0_g1_i11	5.41076	5.88e-05
TRINITY_DN13091_c0_g1_i8	-1.66727	5.9e-05
TRINITY_DN4812_c0_g1_i11	3.70748	5.9e-05
TRINITY_DN10171_c0_g2_i1	2.96164	5.9e-05
TRINITY_DN22649_c0_g1_i1	4.02464	5.92e-05
TRINITY_DN5843_c0_g2_i3	-0.87093	5.93e-05
TRINITY_DN13224_c0_g1_i7	4.46727	5.97e-05
TRINITY_DN6843_c0_g1_i6	4.52836	5.98e-05
TRINITY_DN15705_c0_g1_i4	5.13653	6e-05
TRINITY_DN2647_c2_g1_i1	-2.67767	6e-05
TRINITY_DN14138_c0_g1_i1	4.00744	6.01e-05
TRINITY_DN16585_c0_g1_i2	3.93173	6.02e-05
TRINITY_DN980_c0_g3_i7	3.14358	6.05e-05
TRINITY_DN4322_c0_g2_i1	3.56735	6.06e-05
TRINITY_DN3744_c0_g1_i8	4.41847	6.06e-05
TRINITY_DN17391_c0_g1_i1	5.85707	6.1e-05
TRINITY_DN62542_c0_g1_i2	-4.69692	6.1e-05
TRINITY_DN198_c0_g2_i2	2.34317	6.12e-05
TRINITY_DN17513_c0_g1_i9	4.27444	6.16e-05
TRINITY_DN19761_c0_g1_i30	5.09205	6.17e-05
TRINITY_DN12032_c0_g1_i22	5.85669	6.19e-05
TRINITY_DN12889_c0_g1_i1	3.51483	6.19e-05
TRINITY_DN3293_c0_g2_i1	3.89519	6.24e-05
TRINITY_DN129_c0_g2_i8	-1.05617	6.24e-05
TRINITY_DN24086_c0_g2_i1	-6.18905	6.25e-05
TRINITY_DN32617_c0_g1_i5	2.03591	6.27e-05
TRINITY_DN763_c0_g3_i1	-1.77842	6.29e-05
TRINITY_DN49966_c0_g1_i1	-6.34633	6.3e-05
TRINITY_DN15370_c0_g1_i1	-1.23795	6.36e-05
TRINITY_DN16777_c0_g2_i4	4.51793	6.38e-05
TRINITY_DN13784_c0_g2_i1	-1.72987	6.41e-05
TRINITY_DN290375_c0_g1_i1	-8.45601	6.46e-05
TRINITY_DN17222_c0_g1_i2	-1.51612	6.48e-05
TRINITY_DN10347_c0_g1_i2	5.89413	6.5e-05
TRINITY_DN52677_c0_g1_i1	-5.45385	6.55e-05
TRINITY_DN20551_c0_g1_i2	4.22747	6.56e-05
TRINITY_DN16658_c0_g2_i2	-1.03071	6.58e-05
TRINITY_DN52473_c0_g1_i1	-3.08271	6.6e-05
TRINITY_DN3514_c2_g1_i1	2.68664	6.61e-05
TRINITY_DN14031_c0_g1_i1	4.8591	6.66e-05
TRINITY_DN16031_c0_g2_i3	3.9714	6.67e-05
TRINITY_DN18280_c0_g1_i1	0.880935	6.71e-05
TRINITY_DN7485_c0_g2_i1	5.43193	6.74e-05
TRINITY_DN5357_c0_g1_i10	3.97363	6.75e-05
TRINITY_DN1708_c2_g2_i1	3.88736	6.78e-05
TRINITY_DN12576_c0_g1_i10	4.19189	6.78e-05
TRINITY_DN103046_c0_g1_i3	-6.75537	6.81e-05
TRINITY_DN23722_c0_g2_i1	3.83459	6.81e-05
TRINITY_DN16472_c0_g1_i1	1.38499	6.81e-05
TRINITY_DN21799_c0_g1_i1	-1.47391	6.85e-05
TRINITY_DN11142_c0_g1_i1	4.03587	6.85e-05
TRINITY_DN33095_c0_g1_i1	-4.75082	6.88e-05
TRINITY_DN16433_c0_g1_i4	-5.26646	6.9e-05
TRINITY_DN2631_c0_g1_i1	3.60289	6.91e-05
TRINITY_DN15066_c0_g1_i5	4.00915	6.92e-05
TRINITY_DN15653_c0_g1_i2	-2.85603	6.97e-05
TRINITY_DN48012_c0_g1_i1	4.40725	7.01e-05
TRINITY_DN917_c1_g5_i1	3.67657	7.01e-05
TRINITY_DN31863_c0_g1_i2	-2.78107	7.02e-05
TRINITY_DN5087_c0_g1_i8	-3.0974	7.02e-05
TRINITY_DN470_c0_g1_i6	4.08449	7.03e-05
TRINITY_DN6867_c1_g1_i2	-2.69333	7.05e-05
TRINITY_DN2387_c0_g1_i13	3.57448	7.08e-05
TRINITY_DN3760_c0_g1_i3	4.55592	7.12e-05
TRINITY_DN23811_c0_g1_i2	-1.9935	7.12e-05
TRINITY_DN5731_c0_g1_i1	3.42403	7.16e-05
TRINITY_DN3332_c0_g1_i6	3.47134	7.17e-05
TRINITY_DN802_c0_g1_i1	3.92757	7.19e-05
TRINITY_DN27436_c0_g1_i7	3.51956	7.21e-05
TRINITY_DN3145_c0_g1_i3	4.35929	7.24e-05
TRINITY_DN7896_c0_g1_i3	4.21094	7.24e-05
TRINITY_DN17654_c0_g3_i1	-5.37467	7.27e-05
TRINITY_DN8572_c0_g1_i9	-4.68323	7.3e-05
TRINITY_DN4738_c0_g1_i8	3.71272	7.31e-05
TRINITY_DN13984_c0_g1_i1	-1.26596	7.32e-05
TRINITY_DN14929_c0_g1_i14	4.87091	7.32e-05
TRINITY_DN13085_c0_g1_i1	5.32528	7.32e-05
TRINITY_DN1929_c0_g3_i3	-1.30052	7.35e-05
TRINITY_DN11376_c0_g1_i1	4.28528	7.36e-05
TRINITY_DN6664_c0_g1_i11	1.43397	7.37e-05
TRINITY_DN10719_c0_g1_i6	0.92038	7.4e-05
TRINITY_DN2495_c1_g1_i1	4.98579	7.41e-05
TRINITY_DN3354_c0_g1_i36	3.87543	7.42e-05
TRINITY_DN950_c0_g1_i4	3.79828	7.44e-05
TRINITY_DN2005_c4_g1_i1	4.18087	7.44e-05
TRINITY_DN5858_c0_g1_i1	4.35671	7.46e-05
TRINITY_DN6373_c0_g1_i8	4.08625	7.49e-05
TRINITY_DN6482_c0_g2_i2	-8.35868	7.49e-05
TRINITY_DN14288_c0_g1_i8	3.73787	7.5e-05
TRINITY_DN31084_c0_g1_i1	-4.43898	7.5e-05
TRINITY_DN4066_c0_g1_i1	4.18184	7.54e-05
TRINITY_DN15383_c1_g1_i2	-2.70062	7.59e-05
TRINITY_DN1473_c2_g1_i1	5.30107	7.61e-05
TRINITY_DN33221_c0_g2_i1	-5.60742	7.66e-05
TRINITY_DN2760_c0_g1_i1	-2.43352	7.72e-05
TRINITY_DN145_c1_g1_i10	-1.45663	7.73e-05
TRINITY_DN8643_c0_g1_i7	5.59654	7.75e-05
TRINITY_DN23196_c0_g1_i1	-1.8578	7.79e-05
TRINITY_DN4400_c0_g1_i2	-2.06644	7.83e-05
TRINITY_DN29551_c0_g2_i1	-6.75499	7.84e-05
TRINITY_DN3357_c0_g1_i27	3.95421	7.91e-05
TRINITY_DN3319_c0_g1_i6	3.40551	7.93e-05
TRINITY_DN14244_c0_g1_i2	3.19702	7.93e-05
TRINITY_DN22317_c0_g1_i9	3.87011	7.97e-05
TRINITY_DN12037_c0_g1_i2	-5.51466	7.97e-05
TRINITY_DN4811_c0_g2_i1	5.77394	8.02e-05
TRINITY_DN2150_c0_g3_i1	5.70945	8.02e-05
TRINITY_DN48100_c0_g1_i1	-6.06337	8.04e-05
TRINITY_DN15511_c0_g1_i11	3.91642	8.05e-05
TRINITY_DN2479_c0_g1_i5	3.96797	8.05e-05
TRINITY_DN13540_c0_g1_i1	3.88367	8.13e-05
TRINITY_DN24180_c0_g1_i1	3.60701	8.14e-05
TRINITY_DN415_c0_g1_i2	3.09556	8.19e-05
TRINITY_DN13430_c0_g2_i1	0.981058	8.22e-05
TRINITY_DN4295_c0_g1_i11	4.44178	8.25e-05
TRINITY_DN15254_c0_g1_i7	-4.67785	8.28e-05
TRINITY_DN3222_c0_g1_i3	4.53168	8.33e-05
TRINITY_DN40763_c0_g1_i1	-2.35096	8.34e-05
TRINITY_DN3573_c0_g2_i12	-2.85952	8.36e-05
TRINITY_DN8120_c0_g1_i29	3.93975	8.37e-05
TRINITY_DN11302_c0_g1_i16	3.81798	8.38e-05
TRINITY_DN12849_c0_g1_i1	3.48489	8.45e-05
TRINITY_DN6265_c0_g1_i15	4.31084	8.48e-05
TRINITY_DN2883_c0_g3_i1	4.0774	8.48e-05
TRINITY_DN20134_c0_g2_i26	5.62788	8.56e-05
TRINITY_DN33920_c0_g1_i12	4.08756	8.61e-05
TRINITY_DN5504_c0_g1_i6	3.90971	8.64e-05
TRINITY_DN17496_c0_g1_i2	3.59775	8.67e-05
TRINITY_DN18327_c0_g1_i2	3.92936	8.68e-05
TRINITY_DN21233_c0_g1_i1	5.68732	8.69e-05
TRINITY_DN23559_c0_g1_i1	-2.53713	8.7e-05
TRINITY_DN66731_c0_g1_i2	-6.1745	8.71e-05
TRINITY_DN3604_c0_g2_i2	4.04983	8.74e-05
TRINITY_DN5156_c0_g1_i2	3.94824	8.79e-05
TRINITY_DN20492_c0_g2_i8	-3.67925	8.82e-05
TRINITY_DN11891_c0_g1_i8	-1.93423	8.84e-05
TRINITY_DN13871_c0_g1_i3	3.9249	8.84e-05
TRINITY_DN3032_c0_g1_i7	4.53225	8.89e-05
TRINITY_DN17616_c0_g1_i1	-3.52071	8.92e-05
TRINITY_DN5388_c0_g1_i11	3.98224	8.94e-05
TRINITY_DN33602_c0_g1_i1	-5.91442	8.94e-05
TRINITY_DN14879_c0_g1_i7	-3.51643	8.97e-05
TRINITY_DN2390_c0_g2_i9	-0.84535	9e-05
TRINITY_DN6720_c0_g1_i15	4.04429	9.05e-05
TRINITY_DN13609_c0_g3_i2	-1.53342	9.06e-05
TRINITY_DN23113_c0_g2_i1	-2.08564	9.09e-05
TRINITY_DN372_c0_g1_i10	3.36424	9.11e-05
TRINITY_DN18953_c1_g1_i2	2.8732	9.11e-05
TRINITY_DN19389_c0_g1_i6	-0.975029	9.12e-05
TRINITY_DN17313_c0_g1_i6	4.15745	9.12e-05
TRINITY_DN16674_c0_g1_i4	-2.16597	9.13e-05
TRINITY_DN42955_c0_g1_i2	6.0296	9.13e-05
TRINITY_DN39990_c0_g1_i1	1.15822	9.14e-05
TRINITY_DN2107_c0_g1_i1	4.01007	9.16e-05
TRINITY_DN3248_c0_g2_i1	-0.705091	9.18e-05
TRINITY_DN8259_c0_g1_i6	4.24424	9.18e-05
TRINITY_DN58919_c0_g1_i2	3.52495	9.2e-05
TRINITY_DN12711_c0_g2_i2	1.62997	9.23e-05
TRINITY_DN63_c4_g2_i1	-1.96636	9.24e-05
TRINITY_DN969_c0_g2_i1	0.913259	9.27e-05
TRINITY_DN10590_c0_g1_i1	1.02452	9.28e-05
TRINITY_DN120454_c0_g1_i1	-6.56493	9.29e-05
TRINITY_DN8197_c0_g1_i24	-7.04249	9.34e-05
TRINITY_DN1745_c1_g1_i2	4.53525	9.36e-05
TRINITY_DN1963_c0_g2_i1	3.39841	9.38e-05
TRINITY_DN2368_c0_g1_i4	3.51491	9.42e-05
TRINITY_DN1601_c0_g1_i7	3.94478	9.45e-05
TRINITY_DN28314_c0_g1_i11	4.35563	9.47e-05
TRINITY_DN33018_c0_g1_i1	4.30246	9.49e-05
TRINITY_DN7976_c0_g1_i6	-2.50475	9.51e-05
TRINITY_DN18393_c0_g1_i14	3.99938	9.55e-05
TRINITY_DN1273_c0_g1_i6	4.72377	9.57e-05
TRINITY_DN1681_c0_g2_i1	3.80237	9.65e-05
TRINITY_DN381327_c0_g1_i1	-6.06854	9.7e-05
TRINITY_DN2565_c1_g1_i4	3.70515	9.75e-05
TRINITY_DN8220_c0_g1_i2	1.43844	9.83e-05
TRINITY_DN16198_c0_g1_i3	5.72769	9.86e-05
TRINITY_DN359_c0_g1_i8	3.89597	9.86e-05
TRINITY_DN30285_c0_g2_i1	-3.52314	9.88e-05
TRINITY_DN5315_c0_g1_i1	-1.02335	9.96e-05
TRINITY_DN8954_c0_g5_i1	-2.33245	9.98e-05
TRINITY_DN5146_c0_g2_i1	-5.8151	0.0001
TRINITY_DN291_c1_g2_i2	3.43026	0.000100218
TRINITY_DN7968_c0_g5_i1	0.680954	0.000100301
TRINITY_DN3785_c0_g1_i1	4.26931	0.000100469
TRINITY_DN21666_c0_g1_i4	-1.35466	0.000100536
TRINITY_DN59177_c0_g1_i1	0.831727	0.000100696
TRINITY_DN12437_c0_g1_i4	0.768258	0.000100754
TRINITY_DN15288_c0_g1_i4	0.834937	0.000101483
TRINITY_DN24665_c0_g1_i1	3.63799	0.000101697
TRINITY_DN7965_c0_g1_i7	-1.35426	0.000101833
TRINITY_DN5798_c0_g1_i1	-1.03084	0.000102045
TRINITY_DN34954_c0_g1_i1	-1.36771	0.000102289
TRINITY_DN422_c0_g1_i13	3.60125	0.000102324
TRINITY_DN335143_c0_g1_i1	6.83391	0.000102799
TRINITY_DN111587_c0_g2_i1	0.79701	0.000103488
TRINITY_DN443_c0_g1_i4	4.186	0.000104148
TRINITY_DN1402_c0_g1_i1	3.42503	0.000104272
TRINITY_DN879_c0_g1_i13	3.09375	0.000104847
TRINITY_DN30020_c0_g2_i2	-0.990297	0.00010511
TRINITY_DN3243_c3_g1_i1	3.95627	0.000105113
TRINITY_DN12052_c0_g1_i5	5.77791	0.000105141
TRINITY_DN1806_c0_g1_i10	3.50428	0.000105189
TRINITY_DN6593_c0_g2_i1	3.88165	0.000105503
TRINITY_DN11241_c0_g1_i1	3.23341	0.000105664
TRINITY_DN2021_c0_g1_i1	4.15833	0.000105924
TRINITY_DN2594_c0_g1_i7	4.24595	0.00010614
TRINITY_DN19084_c0_g2_i1	3.48586	0.000106293
TRINITY_DN20750_c0_g1_i1	3.58705	0.000106429
TRINITY_DN13599_c0_g1_i1	3.37299	0.000106615
TRINITY_DN29197_c0_g2_i1	4.26637	0.000107163
TRINITY_DN10766_c0_g1_i1	2.62609	0.000107195
TRINITY_DN10898_c0_g1_i5	0.997986	0.00010737
TRINITY_DN21279_c0_g1_i2	-1.02253	0.000107746
TRINITY_DN4798_c0_g1_i9	4.70016	0.000108007
TRINITY_DN3196_c0_g1_i2	4.19815	0.000108137
TRINITY_DN2615_c0_g2_i2	4.217	0.000108145
TRINITY_DN46948_c0_g1_i4	-1.16104	0.000108154
TRINITY_DN18956_c0_g1_i1	4.34883	0.000108193
TRINITY_DN3767_c0_g1_i8	3.58679	0.000108285
TRINITY_DN6736_c3_g1_i1	3.58209	0.000108749
TRINITY_DN11481_c0_g1_i12	1.79766	0.000108768
TRINITY_DN1598_c0_g1_i6	3.85108	0.000109222
TRINITY_DN6980_c0_g1_i3	-1.09189	0.000109418
TRINITY_DN4291_c0_g1_i6	-2.22535	0.000109591
TRINITY_DN12090_c0_g1_i4	3.54969	0.000109624
TRINITY_DN3648_c1_g1_i1	4.27453	0.000109853
TRINITY_DN34627_c0_g1_i1	-0.609883	0.000110119
TRINITY_DN9898_c0_g1_i12	3.47556	0.000110378
TRINITY_DN22272_c0_g1_i1	-1.3827	0.000110613
TRINITY_DN5136_c0_g1_i5	3.09338	0.000110705
TRINITY_DN10010_c0_g3_i1	3.27359	0.000111044
TRINITY_DN31676_c0_g1_i4	-6.21227	0.000111073
TRINITY_DN2614_c0_g2_i5	3.81428	0.000111304
TRINITY_DN30702_c0_g1_i11	4.30366	0.000111473
TRINITY_DN5249_c0_g2_i2	-2.65437	0.000111692
TRINITY_DN5442_c0_g1_i2	4.00073	0.000111871
TRINITY_DN1213_c0_g1_i5	4.94427	0.000111947
TRINITY_DN13119_c0_g1_i6	5.08861	0.000111962
TRINITY_DN166400_c0_g1_i1	3.79983	0.000111971
TRINITY_DN10214_c0_g1_i8	4.33778	0.000112047
TRINITY_DN54608_c0_g1_i1	-6.4049	0.000112235
TRINITY_DN47195_c0_g1_i1	2.37466	0.000112324
TRINITY_DN5059_c0_g1_i1	-1.11856	0.000112583
TRINITY_DN1414_c0_g1_i9	5.7393	0.000113142
TRINITY_DN5298_c2_g1_i1	6.10178	0.000113407
TRINITY_DN11044_c0_g2_i2	4.07306	0.000113436
TRINITY_DN2848_c1_g1_i1	2.71917	0.000113771
TRINITY_DN5960_c3_g1_i2	4.88958	0.00011389
TRINITY_DN5438_c0_g1_i1	4.93594	0.000114195
TRINITY_DN18889_c0_g2_i2	4.36833	0.000114504
TRINITY_DN3795_c0_g1_i2	4.12658	0.000114671
TRINITY_DN37309_c0_g1_i1	0.615645	0.000115982
TRINITY_DN26767_c0_g1_i6	5.64978	0.000116009
TRINITY_DN12145_c0_g1_i1	3.39393	0.000116271
TRINITY_DN11692_c0_g1_i2	1.33694	0.000116954
TRINITY_DN13054_c0_g1_i2	-1.49566	0.000117678
TRINITY_DN8761_c0_g1_i1	-0.938127	0.000118195
TRINITY_DN395_c0_g2_i3	3.88806	0.000118242
TRINITY_DN34601_c0_g1_i2	6.44556	0.000119624
TRINITY_DN5409_c0_g1_i8	4.65622	0.000119788
TRINITY_DN3636_c0_g1_i8	5.67307	0.000119864
TRINITY_DN12419_c0_g1_i1	3.38903	0.000120398
TRINITY_DN5011_c0_g1_i2	-2.80953	0.000120971
TRINITY_DN16983_c0_g1_i1	4.02422	0.000120984
TRINITY_DN374_c0_g2_i2	4.06107	0.000120993
TRINITY_DN48374_c0_g1_i2	-0.983359	0.000121197
TRINITY_DN3611_c0_g1_i2	3.77407	0.000121402
TRINITY_DN4718_c0_g1_i17	2.96276	0.000121456
TRINITY_DN7422_c0_g1_i3	3.82608	0.000121756
TRINITY_DN1949_c0_g1_i6	3.57291	0.000121857
TRINITY_DN18159_c0_g1_i1	3.06569	0.000121891
TRINITY_DN4538_c1_g2_i2	3.35953	0.000121967
TRINITY_DN717_c0_g2_i1	3.70628	0.000122251
TRINITY_DN50135_c0_g1_i3	-1.39012	0.000122431
TRINITY_DN1193_c0_g1_i20	4.04084	0.000122499
TRINITY_DN11256_c0_g1_i2	-1.23708	0.000122845
TRINITY_DN191579_c0_g1_i2	-1.11808	0.000123352
TRINITY_DN15338_c0_g1_i2	-2.65133	0.000123529
TRINITY_DN5596_c0_g1_i6	3.45067	0.000123538
TRINITY_DN26238_c0_g1_i1	2.20417	0.000123588
TRINITY_DN10954_c0_g4_i1	-3.59169	0.00012395
TRINITY_DN44434_c0_g1_i31	-7.06968	0.000124051
TRINITY_DN16000_c0_g1_i1	2.28409	0.000124523
TRINITY_DN6428_c0_g1_i1	5.72926	0.000124537
TRINITY_DN14492_c0_g2_i1	-2.75291	0.0001246
TRINITY_DN40265_c0_g1_i1	6.09364	0.00012468
TRINITY_DN22215_c0_g1_i1	6.03534	0.000125057
TRINITY_DN10882_c0_g1_i6	-1.79581	0.000125416
TRINITY_DN7234_c0_g2_i1	4.13458	0.000125761
TRINITY_DN922_c0_g1_i13	3.85245	0.00012629
TRINITY_DN1769_c1_g1_i4	3.39055	0.000126393
TRINITY_DN4372_c0_g1_i3	3.88642	0.000126654
TRINITY_DN24192_c0_g1_i19	3.6244	0.000127022
TRINITY_DN15042_c0_g1_i1	-2.11818	0.000128159
TRINITY_DN7964_c0_g1_i3	3.66211	0.00012875
TRINITY_DN12703_c0_g2_i1	-1.96361	0.000128998
TRINITY_DN15109_c0_g1_i7	4.76169	0.000129045
TRINITY_DN4396_c0_g1_i8	3.2512	0.000129101
TRINITY_DN2270_c0_g2_i1	4.1425	0.000129124
TRINITY_DN4851_c0_g1_i7	4.01248	0.000129134
TRINITY_DN1114_c0_g1_i12	-5.4217	0.000129488
TRINITY_DN6830_c0_g3_i1	3.63991	0.000129801
TRINITY_DN16921_c0_g2_i1	3.97059	0.000130505
TRINITY_DN5489_c0_g1_i29	4.12136	0.000130965
TRINITY_DN45427_c0_g2_i1	-1.23049	0.000131257
TRINITY_DN1480_c0_g1_i3	4.14349	0.000131942
TRINITY_DN20520_c0_g2_i6	-3.52798	0.000131984
TRINITY_DN6525_c0_g1_i1	5.04959	0.000133196
TRINITY_DN27623_c0_g1_i1	-2.08644	0.000134113
TRINITY_DN9960_c0_g1_i12	3.87288	0.000135925
TRINITY_DN941_c0_g1_i3	3.7357	0.000135939
TRINITY_DN9440_c0_g1_i6	-1.48085	0.000136036
TRINITY_DN550_c0_g1_i3	4.49557	0.000136319
TRINITY_DN39756_c0_g1_i1	3.84069	0.000136393
TRINITY_DN56061_c0_g1_i5	-3.54316	0.000136501
TRINITY_DN31117_c0_g1_i1	-1.16768	0.000136662
TRINITY_DN79772_c0_g1_i5	1.19564	0.000136763
TRINITY_DN19891_c0_g1_i9	4.04256	0.000136795
TRINITY_DN7655_c0_g1_i1	-1.70717	0.000136894
TRINITY_DN37372_c0_g1_i1	-4.0891	0.000137355
TRINITY_DN13557_c0_g1_i7	3.95104	0.00013795
TRINITY_DN12870_c0_g1_i3	-2.96976	0.000138325
TRINITY_DN19446_c0_g2_i1	3.54361	0.000138344
TRINITY_DN2005_c0_g1_i5	3.58684	0.000138396
TRINITY_DN29337_c0_g1_i16	4.06302	0.000139066
TRINITY_DN37415_c0_g1_i1	-6.11082	0.000139403
TRINITY_DN3805_c0_g1_i45	4.26921	0.000139828
TRINITY_DN2288_c0_g1_i16	3.37985	0.000139876
TRINITY_DN3894_c0_g2_i5	-3.6762	0.000140676
TRINITY_DN6327_c0_g1_i2	3.58933	0.000140753
TRINITY_DN9010_c0_g1_i7	1.42324	0.00014086
TRINITY_DN13919_c0_g1_i2	-1.89679	0.000141629
TRINITY_DN4897_c0_g1_i1	3.5572	0.00014211
TRINITY_DN13469_c0_g1_i1	3.97093	0.00014297
TRINITY_DN22201_c0_g1_i4	3.88589	0.000143026
TRINITY_DN2127_c0_g1_i10	2.58976	0.000143792
TRINITY_DN8973_c0_g1_i1	-1.81668	0.000144268
TRINITY_DN1200_c0_g1_i5	3.81845	0.000144298
TRINITY_DN2778_c0_g1_i2	3.40241	0.000146531
TRINITY_DN10552_c0_g2_i4	3.09245	0.000146534
TRINITY_DN2246_c0_g1_i3	-4.35717	0.000146711
TRINITY_DN29923_c0_g1_i5	-6.46746	0.00014701
TRINITY_DN8954_c0_g1_i6	-3.6826	0.000147079
TRINITY_DN76041_c0_g1_i1	-3.88103	0.000147383
TRINITY_DN24787_c0_g1_i2	-3.98962	0.000147557
TRINITY_DN3308_c0_g1_i4	4.01573	0.0001476
TRINITY_DN16415_c0_g1_i3	-4.22513	0.000148209
TRINITY_DN6201_c0_g1_i38	3.90137	0.000148221
TRINITY_DN37322_c0_g1_i1	-1.71391	0.000148591
TRINITY_DN31284_c0_g1_i5	-2.49715	0.000148618
TRINITY_DN15207_c0_g1_i3	-1.72991	0.000149174
TRINITY_DN5542_c0_g1_i24	4.15505	0.000149563
TRINITY_DN21132_c0_g1_i1	-2.55084	0.000149633
TRINITY_DN1894_c0_g1_i1	3.62687	0.000149642
TRINITY_DN3140_c0_g1_i9	4.32337	0.000149874
TRINITY_DN17081_c0_g1_i1	-1.34752	0.000150511
TRINITY_DN16254_c0_g2_i2	-1.70052	0.000150929
TRINITY_DN95443_c0_g1_i3	-1.10692	0.000150973
TRINITY_DN7607_c0_g1_i4	1.26224	0.000151056
TRINITY_DN2357_c0_g1_i7	3.76762	0.000151614
TRINITY_DN16150_c0_g1_i2	-4.80556	0.000151717
TRINITY_DN12204_c0_g1_i29	-2.45559	0.000153201
TRINITY_DN12476_c0_g1_i5	-1.82227	0.000153857
TRINITY_DN10725_c0_g1_i1	2.47403	0.000153921
TRINITY_DN81395_c0_g1_i1	4.06798	0.000153928
TRINITY_DN34537_c0_g1_i1	2.46352	0.000153969
TRINITY_DN6046_c0_g2_i1	3.77095	0.000154514
TRINITY_DN22792_c0_g1_i6	-6.35849	0.000154668
TRINITY_DN3955_c0_g1_i5	3.93904	0.000155313
TRINITY_DN15069_c0_g1_i1	-3.13803	0.000155581
TRINITY_DN6077_c0_g1_i2	-0.943419	0.000155894
TRINITY_DN5654_c1_g1_i7	-4.90815	0.000156611
TRINITY_DN6677_c0_g2_i1	3.72022	0.000156761
TRINITY_DN304_c0_g1_i2	4.05952	0.000157089
TRINITY_DN14143_c0_g1_i1	3.22948	0.000157362
TRINITY_DN1008_c0_g2_i3	4.06665	0.000157427
TRINITY_DN6126_c0_g1_i12	4.11507	0.000158167
TRINITY_DN12490_c0_g1_i18	4.47011	0.000158184
TRINITY_DN13593_c0_g1_i1	3.97044	0.000158375
TRINITY_DN249_c0_g1_i9	4.56578	0.000158871
TRINITY_DN11816_c0_g1_i2	-0.707154	0.0001592
TRINITY_DN396_c0_g1_i4	5.25653	0.000159308
TRINITY_DN3608_c0_g1_i14	4.00552	0.000159617
TRINITY_DN14329_c0_g5_i1	3.61591	0.000159898
TRINITY_DN339486_c0_g1_i1	2.7211	0.000160297
TRINITY_DN12570_c0_g1_i3	-1.75629	0.000162325
TRINITY_DN13674_c0_g1_i5	1.09161	0.000162498
TRINITY_DN16775_c0_g1_i4	-1.16381	0.000163522
TRINITY_DN616_c0_g1_i9	-1.39151	0.000163895
TRINITY_DN15588_c0_g1_i4	-1.21999	0.000164003
TRINITY_DN43323_c0_g1_i2	-5.20955	0.000165227
TRINITY_DN10592_c0_g1_i1	3.33937	0.000165552
TRINITY_DN2888_c0_g1_i1	4.36292	0.000166062
TRINITY_DN7534_c0_g1_i2	4.09894	0.000166103
TRINITY_DN8429_c0_g1_i27	-1.36392	0.000167174
TRINITY_DN18425_c1_g1_i4	-2.18532	0.00016719
TRINITY_DN24788_c0_g1_i2	-3.9562	0.000167268
TRINITY_DN13950_c0_g1_i3	-2.38893	0.000167612
TRINITY_DN206_c0_g3_i2	4.00943	0.000167996
TRINITY_DN4111_c0_g2_i1	-0.932421	0.000168018
TRINITY_DN2930_c0_g1_i1	4.56838	0.000168253
TRINITY_DN9095_c0_g1_i6	3.92572	0.000169018
TRINITY_DN19404_c0_g1_i1	-1.33641	0.000169245
TRINITY_DN28543_c0_g1_i2	-2.89389	0.000169469
TRINITY_DN10524_c0_g1_i1	4.34305	0.000170567
TRINITY_DN3221_c2_g1_i1	-1.932	0.000170964
TRINITY_DN19034_c0_g1_i1	5.70201	0.000171046
TRINITY_DN5180_c1_g1_i2	3.13043	0.000171221
TRINITY_DN24055_c0_g1_i2	3.88711	0.000171629
TRINITY_DN59973_c0_g1_i2	-7.12536	0.000171649
TRINITY_DN23799_c0_g2_i2	-1.4674	0.000171807
TRINITY_DN4264_c0_g3_i1	2.689	0.00017244
TRINITY_DN1242_c0_g1_i2	3.83947	0.000174332
TRINITY_DN5814_c0_g1_i7	3.89959	0.000174509
TRINITY_DN7534_c1_g2_i1	3.87441	0.000175317
TRINITY_DN74567_c0_g1_i3	-7.28732	0.000177727
TRINITY_DN13901_c0_g1_i1	5.09779	0.000177732
TRINITY_DN42130_c0_g1_i1	-0.875222	0.000178273
TRINITY_DN30933_c0_g1_i4	4.18989	0.000179245
TRINITY_DN1516_c0_g1_i4	4.37524	0.000180715
TRINITY_DN3594_c0_g1_i8	3.68913	0.000182959
TRINITY_DN2077_c0_g1_i6	3.60664	0.000183029
TRINITY_DN929_c0_g2_i1	4.11377	0.000183152
TRINITY_DN29790_c0_g1_i2	-5.45642	0.000183242
TRINITY_DN6260_c0_g1_i3	-2.21136	0.000183273
TRINITY_DN2555_c0_g1_i7	5.6894	0.000183319
TRINITY_DN2337_c0_g1_i21	3.99482	0.000183326
TRINITY_DN81_c0_g1_i1	3.72129	0.000184496
TRINITY_DN13202_c0_g3_i2	3.62456	0.00018485
TRINITY_DN147_c1_g2_i1	-1.18978	0.000184942
TRINITY_DN87932_c0_g1_i2	3.25263	0.000185176
TRINITY_DN9662_c0_g1_i1	0.943949	0.000185189
TRINITY_DN9726_c0_g1_i3	4.34112	0.00018521
TRINITY_DN12406_c0_g1_i1	0.984248	0.000185928
TRINITY_DN3106_c0_g2_i1	3.68	0.000187039
TRINITY_DN16924_c0_g2_i2	-0.660719	0.000187572
TRINITY_DN12676_c0_g2_i5	-0.937243	0.000187655
TRINITY_DN50605_c0_g1_i1	-3.93304	0.000187937
TRINITY_DN14358_c0_g1_i1	0.95383	0.000188391
TRINITY_DN4294_c0_g1_i1	3.7189	0.000188451
TRINITY_DN13034_c1_g1_i7	4.06253	0.000188857
TRINITY_DN1763_c0_g1_i2	4.66479	0.00018929
TRINITY_DN15124_c0_g2_i1	5.59838	0.000190283
TRINITY_DN11093_c0_g1_i11	-2.4188	0.000190374
TRINITY_DN46495_c0_g2_i2	3.91738	0.000190482
TRINITY_DN15679_c0_g1_i15	3.45254	0.000190761
TRINITY_DN6219_c0_g1_i10	-3.97039	0.000190781
TRINITY_DN24184_c0_g1_i30	4.20604	0.000191955
TRINITY_DN64031_c0_g1_i1	4.40544	0.00019242
TRINITY_DN20694_c0_g1_i1	-0.867576	0.000192599
TRINITY_DN8264_c0_g1_i16	3.6885	0.000193995
TRINITY_DN887_c0_g1_i3	3.76072	0.000195448
TRINITY_DN5130_c0_g1_i2	3.31145	0.000195769
TRINITY_DN1753_c0_g1_i10	4.34226	0.000195994
TRINITY_DN2538_c0_g1_i18	4.41389	0.000196684
TRINITY_DN19445_c1_g1_i1	2.35428	0.000196708
TRINITY_DN24273_c0_g1_i16	4.58653	0.00019688
TRINITY_DN2374_c0_g1_i3	3.73813	0.000196884
TRINITY_DN468_c0_g1_i10	3.99441	0.000196999
TRINITY_DN1797_c0_g1_i11	3.96856	0.000197206
TRINITY_DN3701_c0_g1_i2	4.46718	0.000197518
TRINITY_DN4938_c0_g1_i51	4.46171	0.000197634
TRINITY_DN10360_c0_g2_i1	3.36522	0.000197704
TRINITY_DN4401_c0_g2_i2	4.06979	0.000197947
TRINITY_DN24869_c0_g1_i1	2.58003	0.000198143
TRINITY_DN14257_c0_g1_i2	3.88032	0.000198427
TRINITY_DN1207_c0_g1_i41	5.36174	0.000200006
TRINITY_DN3835_c0_g1_i9	3.50155	0.000200407
TRINITY_DN22553_c0_g1_i7	3.59363	0.00020057
TRINITY_DN24682_c0_g1_i1	0.839067	0.000202193
TRINITY_DN66071_c0_g1_i26	-5.23717	0.000202604
TRINITY_DN700_c0_g2_i1	3.81022	0.000202814
TRINITY_DN25944_c0_g2_i1	3.46147	0.000203637
TRINITY_DN22205_c0_g1_i5	-1.05799	0.000204291
TRINITY_DN5510_c0_g1_i12	3.81982	0.0002048
TRINITY_DN10038_c0_g1_i2	3.63353	0.000204907
TRINITY_DN5447_c0_g1_i15	2.92649	0.000205462
TRINITY_DN10030_c0_g1_i2	-1.98562	0.000207856
TRINITY_DN10627_c0_g1_i2	4.05247	0.000207976
TRINITY_DN3445_c0_g1_i6	0.82295	0.000208118
TRINITY_DN16827_c0_g1_i28	3.92039	0.000208286
TRINITY_DN1777_c0_g2_i1	3.48377	0.000208511
TRINITY_DN32176_c0_g1_i12	2.85644	0.000209118
TRINITY_DN80677_c0_g1_i1	2.93267	0.000209453
TRINITY_DN8051_c0_g2_i2	4.4938	0.000209571
TRINITY_DN14705_c0_g1_i3	3.60829	0.000209606
TRINITY_DN403_c0_g1_i15	3.87854	0.000209932
TRINITY_DN71766_c0_g1_i1	-1.46686	0.000210046
TRINITY_DN24588_c0_g1_i5	3.55627	0.0002102
TRINITY_DN9370_c0_g1_i4	4.0122	0.000210409
TRINITY_DN11784_c0_g1_i11	4.69451	0.000210482
TRINITY_DN4395_c0_g1_i5	4.25656	0.000210485
TRINITY_DN6434_c0_g1_i21	3.8087	0.000210968
TRINITY_DN13367_c0_g1_i1	2.73763	0.000211362
TRINITY_DN24729_c0_g1_i1	-1.70456	0.000212306
TRINITY_DN10103_c0_g1_i4	3.97912	0.000212603
TRINITY_DN13177_c0_g4_i1	-2.78302	0.000213673
TRINITY_DN9019_c0_g1_i2	3.39058	0.000214007
TRINITY_DN1743_c0_g1_i3	4.4851	0.000214885
TRINITY_DN13663_c0_g1_i2	3.57041	0.00021519
TRINITY_DN22625_c0_g1_i2	4.81216	0.000215519
[truncated: 9,053 more rows]

## Sheet: Ⅱ_GY
Gene_ID	log2FoldChange	pvalue
TRINITY_DN4227_c0_g1_i10	6.8604	7.13e-61
TRINITY_DN18665_c0_g1_i33	4.99936	1.07e-41
TRINITY_DN5667_c0_g1_i1	3.83058	3.34e-41
TRINITY_DN19814_c0_g1_i4	6.25856	1.27e-38
TRINITY_DN6737_c0_g1_i3	5.30673	1.94e-37
TRINITY_DN200_c0_g2_i1	-7.75857	5.81e-36
TRINITY_DN1025_c0_g1_i5	6.85373	8.15e-36
TRINITY_DN1831_c1_g1_i1	4.43483	6.62e-35
TRINITY_DN10894_c0_g1_i1	6.82078	1.21e-34
TRINITY_DN6373_c2_g1_i3	5.02577	3.12e-34
TRINITY_DN6363_c0_g1_i15	8.11375	6.25e-34
TRINITY_DN34137_c1_g1_i1	3.8558	1.12e-33
TRINITY_DN21674_c0_g1_i7	-3.65441	2.27e-33
TRINITY_DN7153_c0_g1_i13	6.92054	4.54e-33
TRINITY_DN87172_c0_g1_i4	2.44875	1.1e-32
TRINITY_DN9677_c0_g1_i2	5.49506	1.81e-32
TRINITY_DN1657_c0_g1_i2	7.00219	3.82e-32
TRINITY_DN4901_c0_g2_i9	-4.19327	1.3e-31
TRINITY_DN16474_c0_g1_i3	8.75843	1.4e-31
TRINITY_DN20428_c0_g1_i1	6.17153	2.64e-31
TRINITY_DN37791_c0_g1_i4	6.33899	4.91e-31
TRINITY_DN4594_c0_g1_i2	-2.94019	1.03e-30
TRINITY_DN3098_c0_g1_i5	6.59468	4.08e-30
TRINITY_DN69226_c0_g3_i1	-6.41238	4.52e-30
TRINITY_DN17191_c0_g1_i8	-4.52631	1.24e-29
TRINITY_DN877_c0_g1_i7	8.23299	1.51e-29
TRINITY_DN8142_c0_g1_i32	13.2252	2.61e-29
TRINITY_DN2372_c0_g1_i20	6.28195	2.71e-29
TRINITY_DN6775_c0_g1_i33	7.09631	4.35e-29
TRINITY_DN3599_c0_g2_i1	6.15853	7.54e-29
TRINITY_DN4126_c0_g3_i5	8.25341	7.74e-29
TRINITY_DN1866_c0_g1_i1	4.83696	7.99e-29
TRINITY_DN23760_c0_g1_i7	6.16591	2.2e-28
TRINITY_DN16095_c0_g1_i4	3.96048	2.29e-28
TRINITY_DN10891_c0_g1_i1	-5.35114	2.74e-28
TRINITY_DN25002_c0_g1_i4	4.58727	5.83e-28
TRINITY_DN696_c0_g1_i2	4.08888	8.18e-28
TRINITY_DN15013_c0_g1_i18	6.5741	9.12e-28
TRINITY_DN36126_c0_g3_i1	4.6936	1.04e-27
TRINITY_DN6824_c1_g1_i26	5.44145	2.46e-27
TRINITY_DN7788_c1_g1_i1	-3.73107	2.47e-27
TRINITY_DN15111_c0_g2_i1	5.35838	7.78e-27
TRINITY_DN5501_c0_g1_i1	5.19074	1e-26
TRINITY_DN35505_c0_g1_i3	4.61138	1.84e-26
TRINITY_DN16382_c0_g1_i9	5.84927	2.83e-26
TRINITY_DN8988_c0_g1_i3	4.80993	6.72e-26
TRINITY_DN3943_c0_g1_i10	5.65681	6.83e-26
TRINITY_DN13444_c0_g1_i10	4.56159	3.42e-25
TRINITY_DN5530_c0_g2_i1	5.8529	1.77e-24
TRINITY_DN6676_c0_g1_i11	5.17938	1.95e-24
TRINITY_DN25489_c0_g1_i3	4.83067	2.47e-24
TRINITY_DN13023_c0_g1_i2	5.3352	2.97e-24
TRINITY_DN8572_c0_g1_i9	-9.57701	3.24e-24
TRINITY_DN4005_c0_g2_i3	7.47406	4.54e-24
TRINITY_DN1977_c0_g1_i9	-7.8348	5.82e-24
TRINITY_DN1508_c9_g1_i1	-4.14352	1.26e-23
TRINITY_DN13347_c1_g1_i1	4.30169	1.52e-23
TRINITY_DN2234_c0_g1_i9	-7.47111	2.09e-23
TRINITY_DN6549_c0_g1_i11	8.0342	2.66e-23
TRINITY_DN15852_c0_g1_i1	3.01002	7.58e-23
TRINITY_DN33030_c0_g1_i3	5.04157	9.17e-23
TRINITY_DN8827_c0_g1_i17	7.68421	9.79e-23
TRINITY_DN10194_c0_g1_i2	-5.6917	9.88e-23
TRINITY_DN10072_c0_g1_i1	-4.51609	1.12e-22
TRINITY_DN65316_c0_g1_i1	4.59039	1.15e-22
TRINITY_DN898_c0_g1_i4	4.36699	1.3e-22
TRINITY_DN5668_c0_g2_i2	6.11015	1.37e-22
TRINITY_DN31367_c0_g1_i1	-4.67747	2.27e-22
TRINITY_DN19052_c0_g3_i1	7.65404	2.51e-22
TRINITY_DN33749_c0_g1_i4	4.97548	3.07e-22
TRINITY_DN3957_c0_g1_i5	-7.53147	3.55e-22
TRINITY_DN2260_c0_g1_i11	5.86046	4.93e-22
TRINITY_DN1578_c0_g2_i1	4.75547	5.53e-22
TRINITY_DN16427_c0_g1_i4	-5.83952	5.59e-22
TRINITY_DN34176_c0_g2_i1	5.23075	8.14e-22
TRINITY_DN8270_c0_g1_i9	-4.14956	1.22e-21
TRINITY_DN4214_c0_g1_i7	5.44907	1.65e-21
TRINITY_DN64768_c0_g1_i4	3.8936	1.84e-21
TRINITY_DN4591_c0_g1_i9	-7.31419	1.84e-21
TRINITY_DN608_c0_g2_i1	5.5779	1.91e-21
TRINITY_DN26919_c0_g1_i14	5.80395	1.94e-21
TRINITY_DN402_c0_g1_i5	8.18836	1.98e-21
TRINITY_DN3463_c0_g3_i1	6.81462	2.19e-21
TRINITY_DN10187_c0_g1_i6	5.05868	2.83e-21
TRINITY_DN2031_c0_g1_i17	5.81096	4.11e-21
TRINITY_DN7554_c0_g1_i2	-3.54998	6.05e-21
TRINITY_DN8649_c0_g2_i1	6.61891	1.02e-20
TRINITY_DN1862_c0_g1_i4	-3.62579	1.2e-20
TRINITY_DN959_c0_g1_i12	4.61232	1.75e-20
TRINITY_DN18804_c0_g1_i10	5.67822	2.01e-20
TRINITY_DN10537_c0_g2_i4	-2.40235	2.09e-20
TRINITY_DN11335_c0_g1_i7	4.00404	3.04e-20
TRINITY_DN5743_c0_g1_i11	5.69941	3.59e-20
TRINITY_DN21453_c0_g2_i4	4.83641	3.79e-20
TRINITY_DN42620_c0_g1_i1	4.29895	4.55e-20
TRINITY_DN2300_c0_g1_i8	-4.8101	6.78e-20
TRINITY_DN21740_c0_g1_i4	4.31044	7.89e-20
TRINITY_DN6305_c0_g1_i4	5.49375	9.66e-20
TRINITY_DN50543_c1_g2_i1	-2.64922	9.7e-20
TRINITY_DN6577_c0_g2_i1	6.50361	1.02e-19
TRINITY_DN68981_c0_g2_i1	4.59567	1.12e-19
TRINITY_DN9344_c0_g1_i3	5.26148	1.15e-19
TRINITY_DN5311_c0_g1_i9	3.89859	1.3e-19
TRINITY_DN593_c0_g1_i1	-5.01272	1.36e-19
TRINITY_DN11991_c0_g2_i2	2.97147	1.49e-19
TRINITY_DN10413_c0_g1_i3	5.32492	1.68e-19
TRINITY_DN8249_c0_g1_i4	6.18855	1.91e-19
TRINITY_DN20746_c0_g1_i1	6.91265	1.91e-19
TRINITY_DN13345_c0_g1_i4	7.43342	1.98e-19
TRINITY_DN7788_c0_g1_i1	-11.9689	2.02e-19
TRINITY_DN57493_c0_g2_i2	5.91702	2.52e-19
TRINITY_DN10343_c0_g1_i3	4.31886	2.61e-19
TRINITY_DN11034_c0_g1_i4	7.21272	2.75e-19
TRINITY_DN7533_c0_g1_i5	-12.4718	3.39e-19
TRINITY_DN10935_c0_g1_i2	-1.69302	3.45e-19
TRINITY_DN169_c0_g1_i2	5.13347	4.08e-19
TRINITY_DN11270_c0_g3_i1	4.94651	6.9e-19
TRINITY_DN11310_c0_g1_i1	-5.09941	7.62e-19
TRINITY_DN4846_c0_g1_i24	4.99307	1e-18
TRINITY_DN7167_c0_g2_i1	-11.8819	1.12e-18
TRINITY_DN5550_c0_g1_i6	4.5012	1.17e-18
TRINITY_DN16396_c0_g1_i1	6.17303	1.27e-18
TRINITY_DN42180_c0_g2_i1	14.113	1.42e-18
TRINITY_DN1797_c0_g1_i11	7.16547	1.78e-18
TRINITY_DN19974_c0_g1_i4	5.34458	1.83e-18
TRINITY_DN7607_c1_g1_i2	-10.7827	2.04e-18
TRINITY_DN6428_c0_g1_i1	10.8338	2.1e-18
TRINITY_DN11196_c0_g1_i2	6.36378	2.63e-18
TRINITY_DN660_c0_g1_i1	1.39576	2.64e-18
TRINITY_DN120481_c0_g1_i1	-8.6291	3.4e-18
TRINITY_DN3443_c0_g2_i2	-1.7811	3.56e-18
TRINITY_DN8326_c0_g1_i2	6.09179	4.23e-18
TRINITY_DN4109_c1_g1_i18	3.80826	4.45e-18
TRINITY_DN46452_c0_g1_i43	5.89051	4.46e-18
TRINITY_DN4872_c0_g1_i10	4.79787	5.13e-18
TRINITY_DN12318_c0_g1_i6	5.20693	5.68e-18
TRINITY_DN4502_c0_g1_i20	-8.24682	6.29e-18
TRINITY_DN23592_c0_g1_i1	5.98996	7.21e-18
TRINITY_DN257535_c0_g1_i1	-5.22881	8.4e-18
TRINITY_DN7915_c0_g1_i1	4.40265	8.7e-18
TRINITY_DN6130_c0_g1_i1	7.11935	9.33e-18
TRINITY_DN24938_c0_g1_i13	5.97763	9.42e-18
TRINITY_DN16601_c0_g1_i1	4.62257	1.19e-17
TRINITY_DN1226_c0_g1_i11	6.26687	1.2e-17
TRINITY_DN6758_c0_g1_i12	5.40289	1.2e-17
TRINITY_DN41409_c0_g2_i1	5.80647	1.25e-17
TRINITY_DN25066_c0_g2_i1	5.16834	1.3e-17
TRINITY_DN23296_c0_g2_i2	6.27624	1.32e-17
TRINITY_DN50285_c0_g1_i1	-4.65175	1.44e-17
TRINITY_DN19704_c0_g1_i30	5.9969	1.47e-17
TRINITY_DN8139_c1_g1_i1	5.31787	1.6e-17
TRINITY_DN5611_c0_g1_i1	7.42493	1.72e-17
TRINITY_DN8895_c0_g2_i2	6.23895	1.89e-17
TRINITY_DN12732_c0_g1_i6	-7.77932	1.99e-17
TRINITY_DN4020_c0_g1_i7	5.90294	2.05e-17
TRINITY_DN2551_c1_g1_i33	5.60989	2.09e-17
TRINITY_DN2500_c0_g1_i12	7.60958	2.16e-17
TRINITY_DN6715_c0_g1_i1	-3.13478	2.17e-17
TRINITY_DN12503_c0_g1_i8	9.55253	2.19e-17
TRINITY_DN22061_c0_g1_i1	5.03095	2.73e-17
TRINITY_DN1373_c0_g2_i4	5.18091	2.77e-17
TRINITY_DN20464_c0_g1_i1	6.37154	2.77e-17
TRINITY_DN675_c0_g2_i5	12.1377	2.94e-17
TRINITY_DN21937_c0_g1_i1	1.77265	3.3e-17
TRINITY_DN5449_c0_g1_i15	4.9845	3.45e-17
TRINITY_DN12237_c1_g1_i2	5.07961	3.7e-17
TRINITY_DN10862_c0_g2_i1	6.11674	4e-17
TRINITY_DN4010_c0_g1_i2	10.4516	4.35e-17
TRINITY_DN21498_c0_g1_i5	5.1228	4.81e-17
TRINITY_DN4927_c0_g1_i1	-7.07236	5.3e-17
TRINITY_DN3026_c0_g1_i3	4.67389	5.33e-17
TRINITY_DN2327_c0_g1_i3	6.01853	5.99e-17
TRINITY_DN5189_c0_g2_i1	5.88346	6.42e-17
TRINITY_DN5198_c0_g1_i8	4.30865	6.78e-17
TRINITY_DN9183_c0_g1_i1	3.57992	7.1e-17
TRINITY_DN12032_c0_g1_i22	10.5015	7.47e-17
TRINITY_DN6616_c0_g2_i4	-4.51233	7.61e-17
TRINITY_DN8798_c0_g1_i3	2.90567	8.13e-17
TRINITY_DN10587_c0_g1_i5	7.0071	8.17e-17
TRINITY_DN17992_c0_g3_i1	6.52221	9.03e-17
TRINITY_DN4559_c1_g1_i2	5.46911	9.63e-17
TRINITY_DN13059_c0_g2_i1	6.4444	9.7e-17
TRINITY_DN7464_c0_g1_i4	8.21854	9.79e-17
TRINITY_DN47095_c0_g1_i2	4.00275	1e-16
TRINITY_DN9674_c0_g1_i39	5.31127	1.12e-16
TRINITY_DN5549_c0_g1_i2	5.54148	1.26e-16
TRINITY_DN9983_c0_g1_i9	5.48517	1.3e-16
TRINITY_DN155_c0_g2_i1	5.17814	1.37e-16
TRINITY_DN33_c0_g2_i5	-6.15373	1.53e-16
TRINITY_DN28156_c0_g1_i8	3.54074	1.68e-16
TRINITY_DN18381_c0_g1_i33	5.35896	1.77e-16
TRINITY_DN82012_c0_g1_i5	-6.41151	1.84e-16
TRINITY_DN5534_c0_g2_i1	5.40749	1.91e-16
TRINITY_DN1918_c0_g1_i7	4.39044	2.09e-16
TRINITY_DN23266_c0_g1_i20	6.13554	2.17e-16
TRINITY_DN20754_c0_g1_i3	5.06053	2.37e-16
TRINITY_DN4035_c0_g1_i2	4.20837	2.69e-16
TRINITY_DN6744_c1_g1_i2	4.98418	2.92e-16
TRINITY_DN19517_c0_g1_i2	4.81518	2.95e-16
TRINITY_DN10485_c0_g1_i7	5.43863	3.58e-16
TRINITY_DN8144_c0_g2_i1	1.79586	3.89e-16
TRINITY_DN3081_c0_g1_i33	8.63079	4.5e-16
TRINITY_DN11447_c0_g1_i4	4.88919	5.24e-16
TRINITY_DN3401_c0_g2_i1	-3.83279	5.31e-16
TRINITY_DN1638_c0_g1_i5	1.30849	5.69e-16
TRINITY_DN27255_c0_g2_i1	-7.35264	5.9e-16
TRINITY_DN3718_c0_g1_i2	-4.58173	5.98e-16
TRINITY_DN47639_c0_g1_i6	5.11199	6e-16
TRINITY_DN773_c0_g1_i1	5.06721	6.29e-16
TRINITY_DN18759_c0_g3_i2	6.08436	6.92e-16
TRINITY_DN7667_c0_g1_i4	5.80387	6.94e-16
TRINITY_DN1951_c0_g1_i1	-8.62808	7.14e-16
TRINITY_DN13919_c0_g1_i2	-3.2213	8.2e-16
TRINITY_DN27897_c0_g1_i45	5.53834	8.87e-16
TRINITY_DN19858_c0_g1_i7	4.41463	9.22e-16
TRINITY_DN7061_c0_g2_i1	5.23995	9.54e-16
TRINITY_DN11912_c0_g1_i2	5.5508	1.23e-15
TRINITY_DN4016_c0_g2_i2	5.16812	1.24e-15
TRINITY_DN14088_c0_g2_i1	-3.31253	1.34e-15
TRINITY_DN11825_c0_g1_i3	4.50907	1.35e-15
TRINITY_DN10956_c0_g2_i1	4.75397	1.5e-15
TRINITY_DN4382_c0_g1_i28	10.8033	1.77e-15
TRINITY_DN40602_c0_g1_i3	4.4291	2.01e-15
TRINITY_DN22498_c0_g1_i12	6.34036	2.06e-15
TRINITY_DN343_c0_g1_i37	8.25136	2.11e-15
TRINITY_DN15343_c0_g2_i1	10.3602	2.15e-15
TRINITY_DN19848_c0_g1_i1	1.2448	2.16e-15
TRINITY_DN336236_c0_g1_i1	9.62177	2.22e-15
TRINITY_DN44044_c0_g1_i7	4.65099	2.28e-15
TRINITY_DN853_c0_g1_i2	4.90479	2.29e-15
TRINITY_DN2308_c1_g4_i1	-5.61586	2.38e-15
TRINITY_DN18628_c0_g1_i2	-1.23557	2.61e-15
TRINITY_DN7381_c0_g1_i3	4.00553	2.67e-15
TRINITY_DN7009_c0_g2_i3	9.67631	2.89e-15
TRINITY_DN19548_c0_g2_i1	5.42614	3.19e-15
TRINITY_DN8825_c0_g1_i3	-14.9818	3.34e-15
TRINITY_DN5244_c0_g1_i20	7.28829	3.73e-15
TRINITY_DN3771_c0_g1_i11	-10.8473	3.97e-15
TRINITY_DN13328_c0_g1_i2	-2.78573	4.04e-15
TRINITY_DN1324_c0_g1_i12	5.46743	4.08e-15
TRINITY_DN4084_c0_g1_i2	8.92363	4.17e-15
TRINITY_DN647_c0_g1_i3	9.68319	4.47e-15
TRINITY_DN14047_c0_g2_i4	6.13257	4.77e-15
TRINITY_DN19125_c0_g3_i1	3.79766	4.79e-15
TRINITY_DN7167_c0_g1_i2	-10.6642	4.96e-15
TRINITY_DN1218_c0_g1_i6	6.06765	5.86e-15
TRINITY_DN7889_c0_g1_i4	4.90697	5.92e-15
TRINITY_DN32930_c0_g2_i7	10.2237	6.23e-15
TRINITY_DN8182_c0_g1_i25	5.12729	6.38e-15
TRINITY_DN9985_c0_g1_i3	10.0241	6.42e-15
TRINITY_DN5478_c0_g2_i1	3.89245	6.85e-15
TRINITY_DN18140_c0_g1_i1	-6.61283	6.86e-15
TRINITY_DN8380_c0_g1_i1	5.19799	7e-15
TRINITY_DN17593_c0_g1_i1	4.75058	7.34e-15
TRINITY_DN1920_c0_g1_i3	2.98843	7.38e-15
TRINITY_DN8912_c0_g1_i7	10.1124	7.64e-15
TRINITY_DN210696_c0_g1_i1	-3.08178	8.04e-15
TRINITY_DN7395_c1_g1_i1	6.6559	8.3e-15
TRINITY_DN14100_c0_g2_i1	5.64634	8.67e-15
TRINITY_DN6741_c1_g1_i5	2.2273	8.78e-15
TRINITY_DN15410_c0_g3_i1	-6.8717	9.5e-15
TRINITY_DN12343_c0_g1_i21	6.44479	9.59e-15
TRINITY_DN27749_c0_g2_i5	4.5396	1.03e-14
TRINITY_DN292_c0_g1_i1	7.5097	1.04e-14
TRINITY_DN795_c0_g1_i7	5.95969	1.04e-14
TRINITY_DN6706_c0_g1_i3	9.64858	1.24e-14
TRINITY_DN2670_c0_g2_i1	-3.1246	1.35e-14
TRINITY_DN8530_c0_g2_i4	-9.7182	1.41e-14
TRINITY_DN19537_c0_g1_i2	-8.46542	1.47e-14
TRINITY_DN21911_c0_g2_i7	3.85999	1.49e-14
TRINITY_DN4462_c0_g1_i8	4.29665	1.51e-14
TRINITY_DN6229_c0_g1_i18	5.46781	1.59e-14
TRINITY_DN24536_c0_g1_i1	-1.75823	1.6e-14
TRINITY_DN25667_c0_g1_i7	9.95563	1.65e-14
TRINITY_DN5982_c0_g1_i8	5.8781	1.89e-14
TRINITY_DN30134_c0_g2_i1	-1.8627	1.93e-14
TRINITY_DN9404_c0_g1_i3	-3.69715	1.94e-14
TRINITY_DN778_c0_g1_i3	6.42436	1.98e-14
TRINITY_DN22707_c0_g1_i2	-1.63214	2.1e-14
TRINITY_DN23622_c0_g1_i2	-1.85101	2.16e-14
TRINITY_DN12290_c0_g1_i1	9.67575	2.29e-14
TRINITY_DN1925_c0_g1_i100	5.18889	2.54e-14
TRINITY_DN12272_c0_g1_i7	-4.99895	2.57e-14
TRINITY_DN14568_c0_g1_i4	4.74705	2.7e-14
TRINITY_DN232_c0_g2_i1	5.21564	2.78e-14
TRINITY_DN2578_c1_g1_i6	10.7555	2.85e-14
TRINITY_DN33324_c0_g2_i3	4.48197	3.45e-14
TRINITY_DN23280_c0_g1_i1	-9.33692	3.49e-14
TRINITY_DN30596_c0_g1_i26	8.38738	3.56e-14
TRINITY_DN24366_c0_g1_i15	9.84597	3.65e-14
TRINITY_DN8305_c0_g1_i7	10.442	3.78e-14
TRINITY_DN5021_c0_g3_i1	3.42374	3.9e-14
TRINITY_DN26098_c0_g1_i1	5.29263	3.9e-14
TRINITY_DN3721_c0_g1_i21	6.94995	3.99e-14
TRINITY_DN38963_c0_g1_i3	4.94053	4.03e-14
TRINITY_DN2951_c0_g2_i1	7.23759	4.13e-14
TRINITY_DN3240_c0_g1_i1	4.55407	4.23e-14
TRINITY_DN9780_c0_g1_i5	-2.35411	4.27e-14
TRINITY_DN16546_c0_g1_i2	5.37305	4.34e-14
TRINITY_DN3585_c0_g2_i4	5.3575	4.41e-14
TRINITY_DN6520_c0_g1_i4	7.03923	4.67e-14
TRINITY_DN12779_c0_g2_i3	-3.27237	4.8e-14
TRINITY_DN15490_c0_g1_i1	-6.56865	4.95e-14
TRINITY_DN6904_c0_g1_i1	5.72429	5.28e-14
TRINITY_DN3213_c0_g1_i4	7.01422	5.38e-14
TRINITY_DN140433_c0_g1_i1	5.36422	6.41e-14
TRINITY_DN16012_c0_g2_i1	5.66335	6.5e-14
TRINITY_DN16006_c0_g1_i1	-8.30324	6.61e-14
TRINITY_DN528_c0_g1_i2	5.13316	6.9e-14
TRINITY_DN16688_c0_g1_i20	3.94688	7.53e-14
TRINITY_DN8216_c0_g1_i4	4.35134	7.9e-14
TRINITY_DN31526_c0_g1_i7	5.63924	8.08e-14
TRINITY_DN16522_c0_g1_i5	-9.9148	8.11e-14
TRINITY_DN6439_c0_g1_i6	5.66941	9.27e-14
TRINITY_DN686_c0_g2_i1	9.30187	9.66e-14
TRINITY_DN17711_c0_g1_i7	4.23568	1.01e-13
TRINITY_DN14833_c1_g2_i6	5.79748	1.02e-13
TRINITY_DN45094_c0_g4_i2	4.27473	1.05e-13
TRINITY_DN30015_c0_g1_i1	5.63063	1.07e-13
TRINITY_DN24603_c0_g2_i1	5.56718	1.1e-13
TRINITY_DN62542_c0_g1_i2	-6.44551	1.12e-13
TRINITY_DN713_c0_g1_i3	9.17241	1.12e-13
TRINITY_DN9251_c0_g2_i1	4.60369	1.17e-13
TRINITY_DN6981_c0_g2_i1	6.71186	1.2e-13
TRINITY_DN2027_c0_g2_i2	-2.34809	1.23e-13
TRINITY_DN6879_c0_g1_i6	5.03171	1.29e-13
TRINITY_DN2539_c0_g1_i1	9.19572	1.3e-13
TRINITY_DN12139_c0_g1_i1	5.34852	1.34e-13
TRINITY_DN8701_c0_g1_i2	4.58902	1.37e-13
TRINITY_DN15433_c0_g1_i10	-2.6186	1.53e-13
TRINITY_DN20093_c0_g3_i5	6.20179	1.53e-13
TRINITY_DN4941_c0_g1_i3	-3.63614	1.56e-13
TRINITY_DN8271_c0_g6_i1	4.92874	1.61e-13
TRINITY_DN35844_c0_g1_i3	7.12449	1.63e-13
TRINITY_DN7157_c0_g1_i5	5.04119	1.7e-13
TRINITY_DN5299_c0_g2_i1	5.15757	1.7e-13
TRINITY_DN29633_c0_g1_i7	4.37095	1.74e-13
TRINITY_DN35293_c0_g2_i1	-8.21996	1.74e-13
TRINITY_DN35422_c0_g2_i1	6.26303	1.76e-13
TRINITY_DN16883_c0_g1_i2	-4.60185	1.8e-13
TRINITY_DN12160_c0_g1_i4	-9.53397	1.9e-13
TRINITY_DN31043_c0_g3_i2	5.92296	1.92e-13
TRINITY_DN18304_c0_g1_i2	-5.21933	1.99e-13
TRINITY_DN18238_c0_g1_i1	4.93027	2.02e-13
TRINITY_DN12958_c0_g1_i1	-6.57118	2.06e-13
TRINITY_DN15568_c0_g1_i2	-2.40352	2.33e-13
TRINITY_DN4550_c0_g1_i1	5.5914	2.34e-13
TRINITY_DN8876_c0_g1_i11	6.62188	2.4e-13
TRINITY_DN29630_c0_g1_i1	-2.99743	2.46e-13
TRINITY_DN114407_c0_g1_i4	-10.3529	2.46e-13
TRINITY_DN22660_c0_g1_i3	-9.71341	2.49e-13
TRINITY_DN3620_c0_g2_i2	6.17242	2.6e-13
TRINITY_DN723_c0_g2_i3	10.1218	2.62e-13
TRINITY_DN587_c0_g1_i2	8.3932	2.65e-13
TRINITY_DN10017_c0_g1_i1	-9.10523	2.7e-13
TRINITY_DN16255_c0_g2_i2	4.71966	2.98e-13
TRINITY_DN7413_c0_g1_i1	-8.0929	3.24e-13
TRINITY_DN9525_c0_g1_i2	8.95039	3.25e-13
TRINITY_DN5275_c0_g1_i5	3.31165	3.3e-13
TRINITY_DN3224_c0_g1_i8	6.92487	3.45e-13
TRINITY_DN9161_c0_g1_i12	6.78625	3.5e-13
TRINITY_DN4340_c0_g1_i81	4.94368	3.51e-13
TRINITY_DN3764_c0_g1_i1	-7.08741	3.62e-13
TRINITY_DN2327_c0_g3_i2	5.21872	3.92e-13
TRINITY_DN38684_c0_g1_i27	-3.63879	4.1e-13
TRINITY_DN2009_c1_g2_i2	9.32931	4.15e-13
TRINITY_DN792_c0_g1_i7	5.84324	4.51e-13
TRINITY_DN1453_c0_g1_i24	9.22245	4.77e-13
TRINITY_DN17580_c0_g1_i4	5.37397	4.99e-13
TRINITY_DN1398_c0_g1_i6	4.51667	5.14e-13
TRINITY_DN7546_c0_g1_i11	5.29229	5.21e-13
TRINITY_DN14482_c0_g1_i23	6.52779	5.26e-13
TRINITY_DN61235_c0_g1_i5	-2.03979	5.28e-13
TRINITY_DN34740_c0_g2_i1	9.64439	5.5e-13
TRINITY_DN10815_c0_g1_i17	6.47114	5.5e-13
TRINITY_DN6770_c0_g1_i2	6.14962	5.58e-13
TRINITY_DN15539_c0_g2_i1	8.91869	5.73e-13
TRINITY_DN15364_c0_g1_i2	5.16771	5.9e-13
TRINITY_DN1853_c0_g1_i2	5.3691	5.91e-13
TRINITY_DN902_c0_g1_i16	9.03409	5.96e-13
TRINITY_DN10369_c0_g2_i2	5.60131	5.98e-13
TRINITY_DN32026_c0_g2_i3	6.4102	6.18e-13
TRINITY_DN4993_c0_g1_i2	8.90047	6.3e-13
TRINITY_DN4377_c0_g1_i5	4.19176	6.41e-13
TRINITY_DN42701_c0_g1_i1	-3.16444	6.48e-13
TRINITY_DN16119_c0_g1_i33	5.61957	6.78e-13
TRINITY_DN6524_c0_g1_i3	-7.2246	6.81e-13
TRINITY_DN22802_c0_g1_i9	6.13535	7.05e-13
TRINITY_DN14603_c0_g2_i2	1.58776	7.14e-13
TRINITY_DN15139_c0_g1_i50	-8.50656	7.16e-13
TRINITY_DN8514_c0_g1_i4	9.1267	7.17e-13
TRINITY_DN6932_c0_g1_i5	4.95178	7.27e-13
TRINITY_DN10265_c0_g1_i2	5.78285	8.12e-13
TRINITY_DN26151_c0_g1_i1	-9.85021	8.35e-13
TRINITY_DN2796_c0_g2_i10	5.81911	8.49e-13
TRINITY_DN1639_c0_g1_i3	4.87435	8.52e-13
TRINITY_DN12078_c1_g1_i1	6.46743	8.61e-13
TRINITY_DN22751_c0_g1_i10	5.91549	8.96e-13
TRINITY_DN12749_c0_g1_i1	2.91534	9e-13
TRINITY_DN6452_c0_g1_i6	-10.9428	9.15e-13
TRINITY_DN10468_c0_g1_i1	-2.66752	9.29e-13
TRINITY_DN22962_c0_g1_i1	5.18471	9.37e-13
TRINITY_DN10398_c0_g1_i2	4.80205	9.52e-13
TRINITY_DN15489_c0_g1_i8	2.71651	9.54e-13
TRINITY_DN18429_c0_g1_i1	6.2285	9.72e-13
TRINITY_DN9581_c0_g2_i1	5.17296	1.02e-12
TRINITY_DN34940_c0_g1_i2	6.50563	1.06e-12
TRINITY_DN9001_c0_g1_i8	3.89816	1.09e-12
TRINITY_DN1804_c1_g1_i7	5.75857	1.09e-12
TRINITY_DN11367_c0_g1_i11	9.43696	1.13e-12
TRINITY_DN11346_c0_g2_i4	-2.55921	1.15e-12
TRINITY_DN3821_c0_g2_i3	4.28449	1.16e-12
TRINITY_DN16558_c0_g1_i1	4.77418	1.2e-12
TRINITY_DN4631_c0_g1_i7	-12.3438	1.23e-12
TRINITY_DN214_c0_g1_i7	9.27918	1.24e-12
TRINITY_DN6696_c0_g1_i4	8.88638	1.24e-12
TRINITY_DN738_c0_g1_i3	4.96614	1.29e-12
TRINITY_DN27005_c0_g1_i11	8.91936	1.3e-12
TRINITY_DN23226_c0_g2_i2	5.02803	1.3e-12
TRINITY_DN8097_c0_g1_i5	4.70578	1.31e-12
TRINITY_DN68556_c0_g3_i1	4.75617	1.34e-12
TRINITY_DN2554_c1_g1_i1	6.05962	1.45e-12
TRINITY_DN25441_c0_g1_i1	-8.7362	1.46e-12
TRINITY_DN27619_c0_g1_i1	-4.14461	1.48e-12
TRINITY_DN7511_c0_g1_i11	8.77758	1.49e-12
TRINITY_DN11596_c0_g2_i2	3.84655	1.52e-12
TRINITY_DN21025_c0_g1_i2	7.64054	1.58e-12
TRINITY_DN16458_c0_g3_i1	-3.17158	1.59e-12
TRINITY_DN5162_c0_g1_i3	4.30117	1.59e-12
TRINITY_DN1962_c0_g1_i6	8.88265	1.61e-12
TRINITY_DN7199_c0_g1_i6	6.30481	1.67e-12
TRINITY_DN4448_c0_g2_i1	4.21014	1.67e-12
TRINITY_DN19532_c0_g1_i2	-8.47078	1.72e-12
TRINITY_DN18527_c0_g2_i1	8.80832	1.82e-12
TRINITY_DN83799_c0_g1_i4	3.30282	1.82e-12
TRINITY_DN15212_c0_g1_i3	6.32347	1.83e-12
TRINITY_DN7726_c0_g1_i4	9.0529	1.92e-12
TRINITY_DN24977_c1_g2_i1	-9.38005	1.94e-12
TRINITY_DN10347_c0_g1_i2	8.71542	1.94e-12
TRINITY_DN6128_c0_g1_i10	8.96481	1.97e-12
TRINITY_DN8453_c0_g1_i10	5.75566	2e-12
TRINITY_DN3032_c0_g2_i3	-9.1762	2.01e-12
TRINITY_DN5671_c0_g1_i4	5.09416	2.1e-12
TRINITY_DN13445_c0_g1_i2	4.47957	2.21e-12
TRINITY_DN4454_c0_g1_i2	-5.50756	2.21e-12
TRINITY_DN876_c0_g1_i8	5.73603	2.23e-12
TRINITY_DN54648_c0_g1_i1	-2.34403	2.26e-12
TRINITY_DN10030_c0_g1_i2	-3.12062	2.38e-12
TRINITY_DN9289_c1_g1_i2	4.71158	2.42e-12
TRINITY_DN2879_c0_g1_i24	1.83018	2.43e-12
TRINITY_DN9581_c0_g1_i10	6.20692	2.48e-12
TRINITY_DN4463_c0_g1_i8	-3.09081	2.53e-12
TRINITY_DN18734_c0_g1_i1	-5.98846	2.59e-12
TRINITY_DN22400_c0_g1_i1	5.01563	2.6e-12
TRINITY_DN5094_c3_g1_i1	-5.47309	2.64e-12
TRINITY_DN4304_c0_g1_i9	5.29582	2.73e-12
TRINITY_DN1355_c2_g1_i6	9.51144	2.8e-12
TRINITY_DN23222_c0_g4_i1	3.97163	2.83e-12
TRINITY_DN6643_c0_g1_i2	-7.27963	2.85e-12
TRINITY_DN46902_c0_g1_i4	5.87622	2.85e-12
TRINITY_DN93761_c0_g1_i1	-1.4175	2.93e-12
TRINITY_DN10137_c0_g1_i16	4.87269	2.94e-12
TRINITY_DN2143_c0_g1_i2	-3.40323	2.98e-12
TRINITY_DN35649_c0_g1_i3	-9.6121	3.11e-12
TRINITY_DN51572_c0_g1_i1	4.35166	3.15e-12
TRINITY_DN1366_c0_g1_i33	8.75081	3.28e-12
TRINITY_DN2221_c0_g1_i5	8.69163	3.4e-12
TRINITY_DN77983_c0_g1_i11	-2.71052	3.5e-12
TRINITY_DN17997_c0_g1_i8	6.32857	3.55e-12
TRINITY_DN15393_c0_g1_i4	5.71549	3.58e-12
TRINITY_DN35893_c0_g1_i1	8.81494	3.59e-12
TRINITY_DN1058_c1_g1_i1	9.63621	3.65e-12
TRINITY_DN3355_c2_g1_i2	5.69379	3.71e-12
TRINITY_DN4923_c1_g1_i1	3.46075	3.75e-12
TRINITY_DN3446_c0_g1_i4	8.95808	3.76e-12
TRINITY_DN16830_c0_g2_i1	4.36007	3.8e-12
TRINITY_DN5851_c0_g1_i4	-3.84449	3.81e-12
TRINITY_DN8510_c0_g1_i4	5.54807	3.84e-12
TRINITY_DN6803_c0_g1_i22	4.05343	4.04e-12
TRINITY_DN45505_c0_g1_i2	-5.87238	4.06e-12
TRINITY_DN7208_c0_g2_i1	7.64994	4.07e-12
TRINITY_DN23230_c0_g1_i1	9.01403	4.16e-12
TRINITY_DN889_c0_g1_i7	8.65096	4.27e-12
TRINITY_DN872_c0_g1_i38	9.22565	4.32e-12
TRINITY_DN9011_c0_g1_i39	8.59586	4.38e-12
TRINITY_DN83_c0_g1_i25	4.69644	4.43e-12
TRINITY_DN2014_c0_g1_i3	9.01995	4.48e-12
TRINITY_DN2978_c0_g4_i1	8.88949	4.56e-12
TRINITY_DN867_c0_g1_i4	6.65835	4.57e-12
TRINITY_DN22402_c0_g1_i2	-6.66789	4.65e-12
TRINITY_DN9349_c1_g4_i1	2.1423	4.67e-12
TRINITY_DN22895_c0_g1_i2	5.63459	4.74e-12
TRINITY_DN9148_c0_g2_i4	4.77654	4.75e-12
TRINITY_DN7339_c0_g1_i45	7.02261	4.79e-12
TRINITY_DN3174_c0_g1_i12	6.26306	5.12e-12
TRINITY_DN384_c0_g1_i20	7.7443	5.17e-12
TRINITY_DN14064_c0_g1_i1	-1.20686	5.22e-12
TRINITY_DN120_c1_g1_i5	2.96066	5.33e-12
TRINITY_DN2085_c6_g1_i2	-6.45006	5.33e-12
TRINITY_DN54044_c0_g1_i3	4.40892	5.42e-12
TRINITY_DN4776_c0_g1_i12	4.49842	5.46e-12
TRINITY_DN2603_c0_g2_i7	6.24913	5.47e-12
TRINITY_DN32132_c0_g1_i2	-2.64573	5.47e-12
TRINITY_DN14285_c0_g1_i10	3.15965	5.54e-12
TRINITY_DN14673_c0_g1_i6	-6.94407	5.58e-12
TRINITY_DN8127_c0_g1_i5	8.50689	5.64e-12
TRINITY_DN5214_c0_g2_i1	8.71407	5.76e-12
TRINITY_DN1017_c0_g1_i2	8.64605	5.82e-12
TRINITY_DN131705_c1_g2_i1	8.69284	5.92e-12
TRINITY_DN13398_c4_g1_i1	-9.9446	6.34e-12
TRINITY_DN10450_c0_g1_i5	-2.55241	6.43e-12
TRINITY_DN28891_c0_g1_i9	9.70196	6.59e-12
TRINITY_DN5901_c0_g1_i9	4.1647	6.73e-12
TRINITY_DN220_c0_g2_i1	7.68928	6.79e-12
TRINITY_DN9655_c0_g1_i14	4.92133	7.05e-12
TRINITY_DN16971_c0_g2_i1	-4.52319	7.06e-12
TRINITY_DN15267_c0_g1_i1	4.92343	7.06e-12
TRINITY_DN5057_c0_g1_i2	2.02315	7.07e-12
TRINITY_DN20945_c0_g2_i1	6.70656	7.16e-12
TRINITY_DN15207_c0_g1_i3	-2.37553	7.42e-12
TRINITY_DN43542_c0_g1_i2	-4.59826	7.51e-12
TRINITY_DN1310_c0_g1_i3	9.04282	7.74e-12
TRINITY_DN8941_c0_g1_i1	9.97055	7.85e-12
TRINITY_DN5506_c0_g1_i8	8.5157	7.85e-12
TRINITY_DN4270_c0_g1_i14	8.95848	8.14e-12
TRINITY_DN2086_c0_g1_i24	4.63957	8.19e-12
TRINITY_DN20225_c0_g1_i6	8.85221	8.19e-12
TRINITY_DN14408_c0_g1_i1	-4.54412	8.29e-12
TRINITY_DN9030_c0_g1_i12	-2.5382	8.82e-12
TRINITY_DN5387_c0_g1_i38	6.56072	8.88e-12
TRINITY_DN67819_c0_g1_i1	-9.04699	9.23e-12
TRINITY_DN13853_c0_g1_i1	8.74281	9.26e-12
TRINITY_DN14981_c0_g1_i3	5.83581	9.49e-12
TRINITY_DN217_c0_g1_i6	6.67058	9.51e-12
TRINITY_DN11578_c0_g1_i13	5.0449	9.77e-12
TRINITY_DN7736_c0_g1_i21	-4.37171	9.89e-12
TRINITY_DN1565_c0_g2_i1	8.4525	1.02e-11
TRINITY_DN13775_c0_g1_i1	-4.25594	1.03e-11
TRINITY_DN13051_c0_g1_i1	-4.06073	1.04e-11
TRINITY_DN5202_c0_g1_i6	6.15141	1.05e-11
TRINITY_DN31588_c0_g2_i1	4.21976	1.06e-11
TRINITY_DN88840_c0_g1_i12	4.66739	1.07e-11
TRINITY_DN19662_c0_g2_i1	-6.82303	1.08e-11
TRINITY_DN28388_c0_g1_i1	4.80553	1.09e-11
TRINITY_DN15770_c0_g1_i2	9.45743	1.11e-11
TRINITY_DN17372_c0_g1_i1	4.91048	1.14e-11
TRINITY_DN2399_c0_g1_i2	4.81653	1.17e-11
TRINITY_DN15001_c0_g2_i1	8.46011	1.19e-11
TRINITY_DN7747_c0_g1_i1	5.94572	1.2e-11
TRINITY_DN29148_c0_g1_i1	-4.24379	1.2e-11
TRINITY_DN6042_c0_g1_i3	-7.66475	1.21e-11
TRINITY_DN18962_c0_g1_i4	4.01902	1.26e-11
TRINITY_DN2645_c0_g1_i5	5.7361	1.29e-11
TRINITY_DN16659_c0_g2_i1	4.60777	1.29e-11
TRINITY_DN1558_c0_g1_i4	5.22104	1.3e-11
TRINITY_DN8333_c0_g1_i5	5.63408	1.31e-11
TRINITY_DN7705_c0_g1_i2	7.35471	1.35e-11
TRINITY_DN21940_c0_g1_i4	4.89092	1.36e-11
TRINITY_DN8123_c0_g1_i1	8.44236	1.36e-11
TRINITY_DN16703_c0_g1_i1	6.61934	1.42e-11
TRINITY_DN5648_c0_g1_i7	6.38281	1.43e-11
TRINITY_DN7243_c1_g1_i9	6.60389	1.44e-11
TRINITY_DN71441_c0_g1_i1	5.18869	1.46e-11
TRINITY_DN21695_c0_g1_i1	3.5514	1.5e-11
TRINITY_DN41019_c0_g1_i4	-8.89255	1.52e-11
TRINITY_DN17905_c0_g1_i5	8.38167	1.55e-11
TRINITY_DN1226_c0_g2_i1	8.54822	1.55e-11
TRINITY_DN2288_c0_g1_i16	4.9086	1.57e-11
TRINITY_DN11890_c0_g1_i2	6.23389	1.57e-11
TRINITY_DN18488_c0_g1_i3	8.50152	1.57e-11
TRINITY_DN4301_c0_g1_i1	8.44453	1.65e-11
TRINITY_DN14656_c0_g1_i6	4.24774	1.65e-11
TRINITY_DN6526_c0_g1_i15	4.06265	1.65e-11
TRINITY_DN8684_c0_g1_i13	5.50595	1.67e-11
TRINITY_DN10999_c0_g1_i1	-4.24149	1.67e-11
TRINITY_DN3456_c1_g2_i1	8.44509	1.68e-11
TRINITY_DN21514_c0_g2_i2	6.24143	1.68e-11
TRINITY_DN5091_c0_g3_i1	4.74473	1.78e-11
TRINITY_DN9357_c0_g1_i1	-0.860349	1.78e-11
TRINITY_DN4175_c0_g1_i1	2.65968	1.79e-11
TRINITY_DN498_c0_g1_i9	8.46091	1.8e-11
TRINITY_DN22523_c0_g1_i4	-3.60752	1.81e-11
TRINITY_DN73387_c0_g1_i1	-3.02932	1.82e-11
TRINITY_DN6335_c0_g1_i5	-13.0627	1.84e-11
TRINITY_DN2639_c0_g1_i2	-2.80504	1.88e-11
TRINITY_DN5836_c0_g1_i6	8.81953	1.91e-11
TRINITY_DN6093_c0_g1_i2	5.15562	1.91e-11
TRINITY_DN798_c0_g1_i3	8.36457	1.93e-11
TRINITY_DN22885_c0_g1_i2	4.37507	1.94e-11
TRINITY_DN17741_c0_g1_i3	6.39469	1.96e-11
TRINITY_DN30058_c0_g1_i7	5.53852	1.99e-11
TRINITY_DN3787_c0_g1_i10	5.10776	2e-11
TRINITY_DN15383_c1_g1_i2	-5.21095	2.05e-11
TRINITY_DN6970_c0_g1_i4	3.99556	2.08e-11
TRINITY_DN53131_c0_g1_i1	5.53787	2.22e-11
TRINITY_DN12587_c0_g1_i2	5.79915	2.22e-11
TRINITY_DN2437_c0_g1_i2	4.89593	2.25e-11
TRINITY_DN14495_c0_g1_i5	5.2415	2.29e-11
TRINITY_DN17701_c0_g1_i1	-9.39234	2.32e-11
TRINITY_DN8085_c0_g1_i1	-12.5305	2.45e-11
TRINITY_DN16177_c0_g1_i5	3.07807	2.45e-11
TRINITY_DN8718_c0_g2_i1	5.62845	2.5e-11
TRINITY_DN3700_c0_g2_i1	5.76785	2.5e-11
TRINITY_DN22890_c0_g1_i1	5.66912	2.58e-11
TRINITY_DN19166_c0_g1_i3	4.64516	2.59e-11
TRINITY_DN19808_c0_g3_i1	8.35337	2.6e-11
TRINITY_DN6411_c0_g1_i1	4.68296	2.66e-11
TRINITY_DN20939_c0_g1_i2	-2.23108	2.68e-11
TRINITY_DN9092_c0_g1_i4	2.97888	2.69e-11
TRINITY_DN9751_c0_g1_i3	-3.19503	2.71e-11
TRINITY_DN10588_c0_g1_i9	8.50336	2.81e-11
TRINITY_DN20254_c0_g1_i3	-2.75248	2.88e-11
TRINITY_DN10814_c0_g2_i1	5.22563	2.93e-11
TRINITY_DN13422_c0_g1_i3	8.63967	2.95e-11
TRINITY_DN32878_c0_g1_i2	5.492	2.95e-11
TRINITY_DN19121_c0_g1_i14	2.63144	2.96e-11
TRINITY_DN12534_c0_g1_i2	8.42091	2.97e-11
TRINITY_DN2092_c0_g1_i5	8.49412	2.98e-11
TRINITY_DN33817_c0_g1_i2	4.14176	3e-11
TRINITY_DN8037_c0_g1_i4	-3.73637	3e-11
TRINITY_DN9957_c0_g1_i1	3.71472	3.02e-11
TRINITY_DN11933_c0_g1_i1	-5.93352	3.16e-11
TRINITY_DN9066_c2_g1_i1	6.02246	3.19e-11
TRINITY_DN2279_c0_g1_i11	5.69879	3.19e-11
TRINITY_DN2016_c0_g1_i2	7.41354	3.19e-11
TRINITY_DN13491_c0_g2_i2	5.48949	3.29e-11
TRINITY_DN4305_c0_g1_i3	5.52238	3.31e-11
TRINITY_DN8164_c0_g1_i2	6.26307	3.31e-11
TRINITY_DN7789_c0_g1_i6	-10.0717	3.38e-11
TRINITY_DN15114_c0_g1_i2	-2.81138	3.46e-11
TRINITY_DN17941_c0_g1_i13	4.45329	3.51e-11
TRINITY_DN2805_c0_g1_i6	8.88256	3.56e-11
TRINITY_DN2636_c0_g2_i1	7.46077	3.58e-11
TRINITY_DN1392_c0_g1_i9	7.61757	3.6e-11
TRINITY_DN33213_c0_g2_i2	8.68842	3.65e-11
TRINITY_DN117891_c1_g3_i2	6.18485	3.72e-11
TRINITY_DN8001_c0_g1_i14	5.48963	3.82e-11
TRINITY_DN2692_c0_g1_i3	9.07313	3.9e-11
TRINITY_DN16290_c0_g1_i2	-5.97636	3.98e-11
TRINITY_DN2139_c0_g1_i7	6.22106	3.99e-11
TRINITY_DN4269_c0_g1_i4	4.88213	4.09e-11
TRINITY_DN1749_c0_g1_i10	5.33077	4.1e-11
TRINITY_DN17869_c0_g2_i1	-10.4885	4.11e-11
TRINITY_DN9896_c0_g2_i2	6.14733	4.19e-11
TRINITY_DN2943_c0_g1_i12	-4.40658	4.3e-11
TRINITY_DN60994_c0_g1_i5	6.19022	4.49e-11
TRINITY_DN531_c0_g1_i3	8.21861	4.54e-11
TRINITY_DN1610_c0_g1_i7	8.5934	4.56e-11
TRINITY_DN1214_c1_g1_i2	4.33235	4.64e-11
TRINITY_DN14883_c0_g1_i1	-2.53118	4.72e-11
TRINITY_DN7804_c0_g1_i8	8.31364	4.74e-11
TRINITY_DN7949_c0_g1_i18	4.51637	4.83e-11
TRINITY_DN16231_c0_g1_i6	6.4919	4.84e-11
TRINITY_DN7894_c0_g1_i3	4.20874	4.88e-11
TRINITY_DN10246_c0_g1_i1	8.2838	5.08e-11
TRINITY_DN5076_c0_g1_i2	-4.28249	5.18e-11
TRINITY_DN16090_c0_g1_i18	4.39421	5.22e-11
TRINITY_DN3865_c0_g1_i29	8.31175	5.27e-11
TRINITY_DN10126_c0_g1_i2	-3.45725	5.38e-11
TRINITY_DN4450_c0_g1_i1	4.74354	5.38e-11
TRINITY_DN1276_c0_g2_i1	8.29308	5.44e-11
TRINITY_DN2308_c1_g1_i1	-9.68212	5.66e-11
TRINITY_DN3366_c0_g2_i2	-2.42974	5.68e-11
TRINITY_DN628_c0_g1_i3	4.54183	5.84e-11
TRINITY_DN1533_c0_g2_i2	6.51034	5.87e-11
TRINITY_DN3699_c0_g1_i1	3.71135	5.91e-11
TRINITY_DN11271_c0_g1_i1	4.93126	6.07e-11
TRINITY_DN13830_c0_g1_i6	5.32581	6.2e-11
TRINITY_DN20959_c0_g2_i1	6.01641	6.22e-11
TRINITY_DN729_c0_g1_i11	8.41949	6.24e-11
TRINITY_DN22253_c0_g1_i1	8.22768	6.28e-11
TRINITY_DN23056_c0_g1_i16	-5.84953	6.37e-11
TRINITY_DN2308_c1_g2_i1	-5.42823	6.38e-11
TRINITY_DN137372_c0_g1_i5	-9.10391	6.39e-11
TRINITY_DN3347_c0_g1_i2	4.55732	6.4e-11
TRINITY_DN4524_c0_g1_i7	5.38587	6.43e-11
TRINITY_DN9894_c2_g1_i8	5.4822	6.45e-11
TRINITY_DN4639_c0_g1_i15	8.16466	6.49e-11
TRINITY_DN6998_c0_g1_i5	8.3636	6.58e-11
TRINITY_DN8548_c0_g1_i2	5.40556	6.6e-11
TRINITY_DN5957_c0_g1_i3	8.45688	6.68e-11
TRINITY_DN2368_c0_g1_i4	5.80019	6.69e-11
TRINITY_DN16480_c0_g1_i9	5.98855	6.72e-11
TRINITY_DN5060_c0_g4_i1	4.79389	6.93e-11
TRINITY_DN12571_c0_g1_i2	4.83857	7.07e-11
TRINITY_DN1291_c0_g1_i2	1.77296	7.07e-11
TRINITY_DN22390_c0_g1_i8	-8.5901	7.08e-11
TRINITY_DN22252_c0_g2_i2	-3.70895	7.1e-11
TRINITY_DN6355_c0_g1_i3	-7.42328	7.25e-11
TRINITY_DN2132_c0_g2_i1	1.53234	7.29e-11
TRINITY_DN8186_c0_g1_i10	5.77554	7.37e-11
TRINITY_DN19287_c0_g2_i1	5.97463	7.37e-11
TRINITY_DN5028_c0_g1_i5	4.20197	7.45e-11
TRINITY_DN4910_c0_g1_i2	8.23156	7.51e-11
TRINITY_DN53093_c0_g4_i1	8.19488	7.59e-11
TRINITY_DN11185_c0_g1_i4	5.13627	7.74e-11
TRINITY_DN11938_c0_g1_i22	5.50187	7.77e-11
TRINITY_DN47136_c0_g3_i1	3.25623	7.8e-11
TRINITY_DN349_c0_g1_i3	8.24004	7.81e-11
TRINITY_DN33324_c0_g1_i5	3.00736	7.83e-11
TRINITY_DN23682_c0_g1_i4	8.19438	7.84e-11
TRINITY_DN27467_c0_g1_i2	-1.15446	8.08e-11
TRINITY_DN2493_c0_g1_i3	4.73704	8.09e-11
TRINITY_DN22200_c0_g2_i3	6.14098	8.09e-11
TRINITY_DN1444_c0_g1_i4	5.53294	8.18e-11
TRINITY_DN6348_c0_g1_i11	9.14148	8.32e-11
TRINITY_DN9971_c0_g1_i1	4.995	8.39e-11
TRINITY_DN9583_c0_g1_i2	5.90787	8.4e-11
TRINITY_DN2707_c0_g1_i11	5.9708	8.47e-11
TRINITY_DN47591_c0_g2_i1	-8.19993	8.59e-11
TRINITY_DN17570_c0_g1_i1	-7.61013	8.98e-11
TRINITY_DN12811_c0_g3_i1	4.50282	9.41e-11
TRINITY_DN4053_c0_g1_i6	8.34956	9.43e-11
TRINITY_DN7756_c0_g1_i3	7.72966	9.47e-11
TRINITY_DN4029_c0_g1_i15	5.34585	9.59e-11
TRINITY_DN6710_c0_g1_i3	5.85175	9.63e-11
TRINITY_DN8166_c0_g1_i1	2.86382	9.67e-11
TRINITY_DN2754_c0_g1_i5	8.26128	9.82e-11
TRINITY_DN121249_c0_g1_i2	-6.54221	9.96e-11
TRINITY_DN2677_c0_g1_i7	5.57825	1.02e-10
TRINITY_DN11701_c0_g1_i2	-6.002	1.02e-10
TRINITY_DN14270_c0_g1_i1	-5.19114	1.02e-10
TRINITY_DN14260_c0_g1_i10	8.34252	1.03e-10
TRINITY_DN4609_c0_g3_i1	5.22963	1.03e-10
TRINITY_DN24853_c0_g1_i1	-2.86412	1.04e-10
TRINITY_DN10248_c0_g1_i1	-2.32591	1.06e-10
TRINITY_DN3513_c1_g1_i21	8.29715	1.06e-10
TRINITY_DN9341_c0_g1_i11	6.26776	1.07e-10
TRINITY_DN1647_c0_g1_i1	4.83953	1.11e-10
TRINITY_DN19141_c1_g1_i1	-5.87121	1.12e-10
TRINITY_DN4442_c0_g2_i1	8.43152	1.13e-10
TRINITY_DN34000_c0_g1_i3	4.66226	1.13e-10
TRINITY_DN6962_c0_g1_i76	5.31209	1.18e-10
TRINITY_DN110984_c0_g1_i5	6.32879	1.2e-10
TRINITY_DN63094_c0_g1_i1	8.5204	1.21e-10
TRINITY_DN21424_c0_g1_i1	-1.70256	1.21e-10
TRINITY_DN91057_c0_g1_i4	-8.58046	1.22e-10
TRINITY_DN2328_c0_g1_i5	3.95885	1.24e-10
TRINITY_DN22563_c0_g1_i1	4.93651	1.25e-10
TRINITY_DN1872_c0_g2_i2	6.05401	1.27e-10
TRINITY_DN9630_c0_g1_i1	4.489	1.27e-10
TRINITY_DN1227_c0_g1_i8	8.10248	1.31e-10
TRINITY_DN2591_c1_g1_i3	7.03294	1.31e-10
TRINITY_DN1320_c0_g1_i4	8.9966	1.32e-10
TRINITY_DN7013_c0_g1_i52	4.69479	1.35e-10
TRINITY_DN13351_c0_g1_i2	2.20508	1.35e-10
TRINITY_DN521_c0_g1_i15	4.15438	1.43e-10
TRINITY_DN1045_c0_g1_i1	6.08242	1.44e-10
TRINITY_DN2564_c0_g1_i4	8.11352	1.47e-10
TRINITY_DN15518_c0_g1_i1	7.54089	1.48e-10
TRINITY_DN27747_c0_g1_i5	-3.83088	1.48e-10
TRINITY_DN8375_c0_g3_i1	8.22975	1.49e-10
TRINITY_DN12639_c0_g1_i3	5.2536	1.5e-10
TRINITY_DN45049_c0_g2_i3	8.32009	1.52e-10
TRINITY_DN28020_c0_g2_i5	5.19349	1.52e-10
TRINITY_DN14805_c0_g2_i3	9.85977	1.53e-10
TRINITY_DN5136_c0_g1_i5	4.86853	1.55e-10
TRINITY_DN14256_c0_g2_i1	3.13144	1.55e-10
TRINITY_DN9488_c0_g1_i2	8.17048	1.56e-10
TRINITY_DN4003_c0_g1_i23	8.04163	1.59e-10
TRINITY_DN62508_c0_g2_i1	4.45495	1.59e-10
TRINITY_DN5324_c0_g1_i7	8.26311	1.6e-10
TRINITY_DN6393_c0_g1_i1	5.71821	1.62e-10
TRINITY_DN53996_c0_g1_i7	-7.88551	1.62e-10
TRINITY_DN26039_c0_g1_i1	-8.41403	1.63e-10
TRINITY_DN10115_c0_g1_i2	9.7271	1.63e-10
TRINITY_DN6844_c0_g1_i8	5.36887	1.65e-10
TRINITY_DN10263_c0_g1_i5	5.56636	1.66e-10
TRINITY_DN6765_c0_g2_i1	8.22188	1.66e-10
TRINITY_DN9233_c0_g1_i2	4.36374	1.67e-10
TRINITY_DN5767_c0_g1_i2	4.67565	1.68e-10
TRINITY_DN38138_c0_g1_i4	-4.92019	1.69e-10
TRINITY_DN25205_c0_g1_i2	4.22789	1.7e-10
TRINITY_DN3883_c0_g1_i2	3.52639	1.72e-10
TRINITY_DN1588_c1_g1_i90	4.69544	1.72e-10
TRINITY_DN6801_c0_g1_i1	7.92919	1.73e-10
TRINITY_DN14286_c0_g2_i1	6.32652	1.8e-10
TRINITY_DN2851_c1_g1_i2	5.69654	1.81e-10
TRINITY_DN18343_c0_g1_i2	5.27266	1.81e-10
TRINITY_DN21742_c0_g1_i4	8.09627	1.81e-10
TRINITY_DN21856_c0_g1_i2	-2.49234	1.88e-10
TRINITY_DN11022_c1_g1_i2	8.7483	1.95e-10
TRINITY_DN17738_c1_g3_i1	8.06542	1.96e-10
TRINITY_DN9726_c0_g1_i3	6.10576	1.96e-10
TRINITY_DN27549_c0_g1_i2	5.88986	1.98e-10
TRINITY_DN8099_c0_g1_i2	5.66263	2e-10
TRINITY_DN28023_c0_g1_i1	5.27416	2.01e-10
TRINITY_DN12052_c0_g1_i5	7.09714	2.04e-10
TRINITY_DN10667_c0_g2_i2	5.12278	2.05e-10
TRINITY_DN27215_c0_g2_i1	-8.38399	2.07e-10
TRINITY_DN1621_c0_g1_i20	4.58001	2.08e-10
TRINITY_DN20444_c0_g1_i1	-5.22897	2.1e-10
TRINITY_DN7276_c0_g1_i2	-7.64123	2.11e-10
TRINITY_DN16785_c0_g2_i2	3.86997	2.13e-10
TRINITY_DN6136_c0_g1_i5	3.84453	2.16e-10
TRINITY_DN20847_c0_g1_i6	5.72992	2.19e-10
TRINITY_DN13311_c0_g1_i2	8.03213	2.23e-10
TRINITY_DN8995_c0_g1_i11	4.30674	2.35e-10
TRINITY_DN20462_c0_g2_i1	8.00515	2.38e-10
TRINITY_DN46557_c0_g1_i2	-2.66771	2.45e-10
TRINITY_DN3320_c0_g2_i1	8.47498	2.45e-10
TRINITY_DN584_c0_g2_i1	8.04612	2.46e-10
TRINITY_DN255_c0_g1_i8	8.09043	2.48e-10
TRINITY_DN4456_c0_g1_i12	5.85176	2.48e-10
TRINITY_DN16336_c0_g1_i3	8.1286	2.48e-10
TRINITY_DN1419_c0_g1_i9	6.03223	2.52e-10
TRINITY_DN12055_c0_g2_i1	6.37504	2.54e-10
TRINITY_DN27612_c0_g1_i1	-1.53518	2.54e-10
TRINITY_DN6782_c0_g1_i3	-3.76174	2.58e-10
TRINITY_DN67104_c0_g1_i1	-9.72444	2.59e-10
TRINITY_DN114_c0_g3_i1	4.66701	2.61e-10
TRINITY_DN16078_c0_g1_i12	-7.93368	2.62e-10
TRINITY_DN57193_c0_g1_i11	8.0717	2.64e-10
TRINITY_DN1460_c0_g1_i16	5.25358	2.66e-10
TRINITY_DN6079_c0_g1_i1	5.17885	2.68e-10
TRINITY_DN7419_c2_g1_i1	4.66528	2.71e-10
TRINITY_DN2488_c0_g1_i1	8.1735	2.71e-10
TRINITY_DN6700_c0_g1_i5	-6.7221	2.72e-10
TRINITY_DN1186_c0_g3_i2	5.91908	2.73e-10
TRINITY_DN19267_c0_g1_i1	5.19199	2.85e-10
TRINITY_DN2974_c0_g1_i32	6.12884	2.86e-10
TRINITY_DN20622_c0_g1_i2	8.15044	2.89e-10
TRINITY_DN4851_c0_g1_i7	6.22112	2.89e-10
TRINITY_DN11831_c0_g2_i1	-1.27887	2.91e-10
TRINITY_DN33987_c0_g1_i3	8.08866	2.93e-10
TRINITY_DN20533_c0_g1_i2	6.0467	3.01e-10
TRINITY_DN3037_c1_g1_i6	8.00552	3.02e-10
TRINITY_DN8146_c0_g2_i3	10.0008	3.04e-10
TRINITY_DN19917_c0_g1_i1	4.56041	3.07e-10
TRINITY_DN13539_c0_g2_i1	7.93991	3.09e-10
TRINITY_DN9997_c0_g1_i2	8.07671	3.11e-10
TRINITY_DN14354_c0_g1_i4	4.03317	3.14e-10
TRINITY_DN10868_c0_g1_i11	4.45392	3.14e-10
TRINITY_DN33003_c0_g1_i4	5.09857	3.16e-10
TRINITY_DN10446_c0_g1_i2	8.04079	3.23e-10
TRINITY_DN7502_c0_g1_i3	4.66068	3.33e-10
TRINITY_DN944_c0_g4_i1	-6.6736	3.44e-10
TRINITY_DN2109_c1_g1_i1	-4.22367	3.47e-10
TRINITY_DN23618_c0_g1_i12	-6.84747	3.47e-10
TRINITY_DN281_c0_g1_i4	11.3129	3.49e-10
TRINITY_DN42348_c0_g1_i3	-2.70708	3.58e-10
TRINITY_DN4433_c0_g1_i4	4.52279	3.63e-10
TRINITY_DN4839_c0_g1_i19	4.52202	3.67e-10
TRINITY_DN29445_c0_g1_i1	2.47152	3.71e-10
TRINITY_DN405_c0_g1_i1	-3.33449	3.76e-10
TRINITY_DN1608_c0_g1_i1	5.49746	3.78e-10
TRINITY_DN9955_c0_g1_i2	-1.51573	3.8e-10
TRINITY_DN3331_c0_g1_i4	2.07563	3.83e-10
TRINITY_DN50902_c0_g1_i2	7.85711	3.86e-10
TRINITY_DN9077_c0_g1_i3	-1.23327	3.86e-10
TRINITY_DN19221_c0_g1_i6	3.86798	3.9e-10
TRINITY_DN28939_c0_g1_i1	5.44046	3.93e-10
TRINITY_DN38274_c0_g1_i1	7.7961	3.97e-10
TRINITY_DN616_c0_g1_i9	-1.55794	3.99e-10
TRINITY_DN72_c0_g1_i1	4.98195	4.03e-10
TRINITY_DN2262_c0_g2_i5	2.38969	4.05e-10
TRINITY_DN16905_c0_g1_i2	8.56438	4.07e-10
TRINITY_DN2482_c1_g1_i13	6.08211	4.09e-10
TRINITY_DN2068_c0_g1_i2	4.25034	4.2e-10
TRINITY_DN2005_c4_g1_i1	5.82491	4.25e-10
TRINITY_DN4117_c0_g4_i1	5.31998	4.27e-10
TRINITY_DN249000_c0_g1_i1	5.39364	4.27e-10
TRINITY_DN2270_c0_g2_i1	5.83669	4.29e-10
TRINITY_DN12078_c0_g2_i1	5.35144	4.31e-10
TRINITY_DN31863_c0_g1_i2	-3.74787	4.31e-10
TRINITY_DN7710_c0_g1_i40	7.15672	4.37e-10
TRINITY_DN11702_c0_g1_i1	-2.91508	4.37e-10
TRINITY_DN15556_c0_g1_i2	7.81412	4.44e-10
TRINITY_DN1284_c0_g2_i3	7.91529	4.46e-10
TRINITY_DN744_c0_g1_i10	7.1191	4.49e-10
TRINITY_DN8537_c0_g1_i5	3.93711	4.53e-10
TRINITY_DN3021_c1_g1_i6	4.80093	4.53e-10
TRINITY_DN1652_c0_g1_i1	5.1361	4.66e-10
TRINITY_DN5995_c0_g2_i1	7.97825	4.66e-10
TRINITY_DN22426_c0_g1_i1	-7.85607	4.71e-10
TRINITY_DN49403_c0_g1_i3	-4.77132	4.77e-10
TRINITY_DN1344_c0_g3_i2	8.37485	4.81e-10
TRINITY_DN6748_c1_g2_i2	3.71536	4.81e-10
TRINITY_DN26216_c0_g1_i5	-8.73098	4.84e-10
TRINITY_DN22078_c0_g1_i1	-3.82146	4.84e-10
TRINITY_DN10454_c0_g1_i3	4.508	4.85e-10
TRINITY_DN746_c2_g1_i6	4.12677	5.03e-10
TRINITY_DN23211_c0_g1_i3	8.4683	5.06e-10
TRINITY_DN11759_c0_g1_i2	3.99909	5.09e-10
TRINITY_DN14327_c0_g1_i2	6.0241	5.11e-10
TRINITY_DN4116_c0_g1_i3	8.01626	5.13e-10
TRINITY_DN9333_c0_g1_i10	2.22556	5.16e-10
TRINITY_DN1159_c0_g2_i1	8.40246	5.29e-10
TRINITY_DN24564_c0_g2_i1	5.77768	5.37e-10
TRINITY_DN2788_c0_g4_i1	-4.79747	5.38e-10
TRINITY_DN10414_c1_g2_i1	12.6226	5.39e-10
TRINITY_DN1963_c0_g2_i1	4.94213	5.42e-10
TRINITY_DN77_c0_g3_i1	4.36377	5.47e-10
TRINITY_DN13738_c0_g3_i1	5.05496	5.48e-10
TRINITY_DN28864_c0_g1_i9	-3.97245	5.5e-10
TRINITY_DN21637_c0_g2_i1	4.69045	5.54e-10
TRINITY_DN3020_c1_g3_i3	-4.86467	5.63e-10
TRINITY_DN18560_c0_g2_i1	5.24863	5.63e-10
TRINITY_DN61179_c0_g1_i2	4.98995	5.73e-10
TRINITY_DN1066_c0_g1_i1	8.05854	5.75e-10
TRINITY_DN35539_c0_g1_i1	5.47933	5.79e-10
TRINITY_DN6_c0_g1_i9	6.81838	5.82e-10
TRINITY_DN7613_c0_g1_i4	8.85662	5.83e-10
TRINITY_DN24_c0_g2_i1	4.484	5.89e-10
TRINITY_DN256_c0_g1_i16	4.45087	5.89e-10
TRINITY_DN12174_c0_g1_i2	-5.35765	5.94e-10
TRINITY_DN65768_c0_g2_i4	7.84941	5.99e-10
TRINITY_DN19045_c0_g1_i3	4.96166	6.01e-10
TRINITY_DN7764_c0_g1_i26	7.28938	6.06e-10
TRINITY_DN5642_c0_g1_i1	2.52152	6.07e-10
TRINITY_DN11392_c0_g1_i8	5.77905	6.16e-10
TRINITY_DN25340_c0_g1_i1	8.78371	6.31e-10
TRINITY_DN9511_c0_g1_i1	7.67608	6.34e-10
TRINITY_DN2606_c1_g2_i4	4.21166	6.34e-10
TRINITY_DN5559_c1_g1_i8	6.16521	6.43e-10
TRINITY_DN3603_c0_g1_i1	8.47427	6.45e-10
TRINITY_DN10429_c0_g2_i1	4.13261	6.45e-10
TRINITY_DN11068_c0_g2_i1	-7.84788	6.48e-10
TRINITY_DN15761_c0_g1_i1	5.1432	6.56e-10
TRINITY_DN10801_c0_g1_i6	7.28416	6.6e-10
TRINITY_DN24573_c0_g1_i9	-5.7336	6.6e-10
TRINITY_DN6948_c0_g1_i5	7.84853	6.69e-10
TRINITY_DN1985_c0_g1_i12	8.26222	6.7e-10
TRINITY_DN1758_c0_g2_i1	7.82819	6.71e-10
TRINITY_DN8384_c1_g1_i5	10.0951	6.78e-10
TRINITY_DN1513_c0_g3_i2	6.38248	6.79e-10
TRINITY_DN26664_c0_g2_i1	6.80452	6.89e-10
TRINITY_DN15410_c0_g1_i1	-4.90892	6.94e-10
TRINITY_DN4528_c0_g1_i3	8.15655	7.02e-10
TRINITY_DN405_c0_g2_i1	-4.00958	7.04e-10
TRINITY_DN48904_c0_g1_i1	4.37311	7.2e-10
TRINITY_DN8784_c0_g1_i4	8.07476	7.2e-10
TRINITY_DN4811_c0_g2_i1	8.61906	7.21e-10
TRINITY_DN3578_c0_g1_i2	-2.70195	7.28e-10
TRINITY_DN8346_c0_g1_i1	6.72214	7.31e-10
TRINITY_DN23744_c0_g1_i1	2.14493	7.34e-10
TRINITY_DN6762_c0_g1_i1	8.05453	7.44e-10
TRINITY_DN11243_c0_g2_i3	5.06096	7.47e-10
TRINITY_DN8968_c0_g1_i2	-3.01462	7.49e-10
TRINITY_DN1207_c0_g1_i41	7.60692	7.56e-10
TRINITY_DN8954_c0_g5_i1	-6.27439	7.65e-10
TRINITY_DN22286_c0_g1_i6	5.71862	7.7e-10
TRINITY_DN4659_c0_g1_i10	4.35955	7.72e-10
TRINITY_DN757_c0_g1_i3	8.15639	7.76e-10
TRINITY_DN20110_c0_g2_i7	7.80125	7.93e-10
TRINITY_DN9709_c0_g1_i7	-6.51836	7.94e-10
TRINITY_DN6918_c0_g2_i1	8.06753	7.95e-10
TRINITY_DN101_c0_g1_i4	7.64766	8.01e-10
TRINITY_DN6425_c0_g1_i8	4.7121	8.03e-10
TRINITY_DN2679_c0_g1_i30	7.76098	8.06e-10
TRINITY_DN13181_c0_g2_i1	8.01993	8.26e-10
TRINITY_DN18611_c0_g1_i5	3.43235	8.26e-10
TRINITY_DN4762_c0_g2_i2	6.06454	8.28e-10
TRINITY_DN205_c1_g3_i1	8.42357	8.33e-10
TRINITY_DN9601_c0_g1_i2	7.93672	8.34e-10
TRINITY_DN13144_c0_g1_i39	3.32769	8.42e-10
TRINITY_DN5425_c0_g1_i2	3.8222	8.65e-10
TRINITY_DN6042_c1_g1_i1	-9.02619	8.71e-10
TRINITY_DN1326_c0_g1_i1	5.42071	8.72e-10
TRINITY_DN33592_c0_g1_i1	-3.94226	8.78e-10
TRINITY_DN756_c0_g1_i3	7.81232	8.79e-10
TRINITY_DN25453_c0_g1_i10	7.76577	8.91e-10
TRINITY_DN26052_c0_g1_i2	4.4614	8.93e-10
TRINITY_DN76039_c1_g1_i1	3.35422	8.96e-10
TRINITY_DN42985_c0_g1_i1	8.95173	9.02e-10
TRINITY_DN9367_c0_g1_i2	4.94396	9.05e-10
TRINITY_DN95010_c2_g1_i1	2.91957	9.15e-10
TRINITY_DN9448_c0_g1_i2	3.666	9.21e-10
TRINITY_DN12580_c0_g1_i1	2.57087	9.22e-10
TRINITY_DN751_c0_g1_i5	7.75428	9.3e-10
TRINITY_DN44677_c0_g1_i2	5.082	9.33e-10
TRINITY_DN7934_c0_g1_i4	5.45225	9.34e-10
TRINITY_DN504_c0_g1_i4	8.05319	9.35e-10
TRINITY_DN19105_c0_g2_i4	-7.79338	9.4e-10
TRINITY_DN24843_c0_g1_i3	-1.93962	9.46e-10
TRINITY_DN3947_c0_g1_i5	7.92773	9.63e-10
TRINITY_DN22749_c0_g1_i1	-4.07677	9.63e-10
TRINITY_DN22171_c2_g2_i1	3.64427	9.72e-10
TRINITY_DN22960_c0_g1_i1	5.29876	9.72e-10
TRINITY_DN7688_c0_g1_i4	8.37035	9.74e-10
TRINITY_DN3834_c0_g3_i4	5.05645	9.75e-10
TRINITY_DN2150_c0_g3_i1	8.06218	9.76e-10
TRINITY_DN10041_c0_g1_i2	6.67093	9.81e-10
TRINITY_DN4350_c0_g1_i1	8.01293	9.91e-10
TRINITY_DN7876_c0_g1_i5	-5.1335	9.94e-10
TRINITY_DN6375_c0_g1_i10	3.32001	9.99e-10
TRINITY_DN10038_c0_g1_i2	6.13932	1.01e-09
TRINITY_DN76355_c0_g1_i1	7.56238	1.02e-09
TRINITY_DN6533_c0_g1_i24	8.38758	1.02e-09
TRINITY_DN103111_c0_g1_i3	5.71642	1.02e-09
TRINITY_DN4645_c0_g1_i3	7.83232	1.02e-09
TRINITY_DN10378_c0_g1_i3	4.59157	1.03e-09
TRINITY_DN1816_c0_g1_i52	7.85753	1.03e-09
TRINITY_DN13020_c0_g1_i3	4.65792	1.05e-09
TRINITY_DN26478_c0_g2_i1	4.65053	1.06e-09
TRINITY_DN41386_c1_g2_i6	5.20937	1.06e-09
TRINITY_DN5113_c0_g1_i2	8.02653	1.07e-09
TRINITY_DN20477_c0_g1_i3	6.0113	1.08e-09
TRINITY_DN17057_c0_g2_i3	4.05666	1.09e-09
TRINITY_DN24013_c0_g1_i5	-7.62596	1.11e-09
TRINITY_DN813_c0_g1_i1	8.55518	1.12e-09
TRINITY_DN9260_c4_g1_i1	-7.99385	1.13e-09
TRINITY_DN4748_c0_g1_i7	4.29126	1.13e-09
TRINITY_DN11161_c0_g1_i11	5.05416	1.13e-09
TRINITY_DN3387_c0_g1_i8	4.32275	1.14e-09
TRINITY_DN2461_c1_g3_i1	5.59208	1.14e-09
TRINITY_DN11612_c0_g2_i2	5.12416	1.15e-09
TRINITY_DN30304_c0_g1_i1	5.32732	1.15e-09
TRINITY_DN13728_c0_g3_i1	7.80372	1.16e-09
TRINITY_DN24012_c0_g2_i1	-2.58835	1.18e-09
TRINITY_DN19892_c0_g1_i3	7.77323	1.19e-09
TRINITY_DN6796_c0_g1_i2	-12.8523	1.2e-09
TRINITY_DN13540_c0_g1_i1	5.64204	1.2e-09
TRINITY_DN12265_c1_g1_i1	7.9797	1.2e-09
TRINITY_DN16349_c0_g1_i1	1.85527	1.21e-09
TRINITY_DN8835_c0_g1_i3	7.69295	1.22e-09
TRINITY_DN13294_c0_g1_i1	-1.98087	1.24e-09
TRINITY_DN14327_c0_g2_i1	8.02979	1.24e-09
TRINITY_DN8072_c0_g1_i2	5.38418	1.24e-09
TRINITY_DN14931_c0_g1_i5	4.88884	1.27e-09
TRINITY_DN22231_c0_g1_i12	4.26782	1.28e-09
TRINITY_DN16606_c0_g2_i3	-4.17694	1.3e-09
TRINITY_DN11249_c0_g1_i6	-5.7377	1.32e-09
TRINITY_DN6384_c0_g1_i6	4.0069	1.33e-09
TRINITY_DN8803_c1_g1_i2	4.08839	1.33e-09
TRINITY_DN8408_c0_g1_i1	4.59393	1.36e-09
TRINITY_DN678_c0_g3_i6	5.0199	1.36e-09
TRINITY_DN26374_c2_g4_i1	2.37934	1.37e-09
TRINITY_DN97515_c0_g1_i1	5.29138	1.4e-09
TRINITY_DN3115_c0_g2_i4	-8.33498	1.4e-09
TRINITY_DN3789_c0_g2_i1	4.95924	1.4e-09
TRINITY_DN5184_c0_g1_i4	-3.5018	1.41e-09
TRINITY_DN529_c0_g1_i11	5.13475	1.41e-09
TRINITY_DN13622_c0_g2_i1	7.71046	1.43e-09
TRINITY_DN9038_c0_g1_i14	-11.7144	1.43e-09
TRINITY_DN41393_c0_g1_i2	-5.11425	1.46e-09
TRINITY_DN13878_c0_g1_i15	4.15382	1.46e-09
TRINITY_DN8752_c0_g1_i4	4.62824	1.47e-09
TRINITY_DN7054_c0_g1_i1	-2.36779	1.47e-09
TRINITY_DN14834_c0_g1_i2	7.66172	1.48e-09
TRINITY_DN5205_c0_g1_i10	7.05986	1.5e-09
TRINITY_DN3605_c0_g2_i2	8.13254	1.5e-09
TRINITY_DN35449_c0_g1_i1	-10.0934	1.5e-09
TRINITY_DN7152_c0_g1_i2	5.31076	1.5e-09
TRINITY_DN12686_c0_g1_i2	-2.46911	1.52e-09
TRINITY_DN34058_c0_g2_i1	-5.23384	1.52e-09
TRINITY_DN20184_c0_g1_i1	4.9693	1.52e-09
TRINITY_DN2551_c0_g1_i9	7.99912	1.54e-09
TRINITY_DN6040_c0_g1_i22	-3.48294	1.56e-09
TRINITY_DN3298_c0_g1_i8	7.90825	1.56e-09
TRINITY_DN3465_c0_g1_i8	-2.66304	1.56e-09
TRINITY_DN17139_c0_g1_i3	-1.77257	1.58e-09
TRINITY_DN101042_c0_g1_i2	7.81069	1.61e-09
TRINITY_DN7128_c0_g1_i11	4.15534	1.62e-09
TRINITY_DN8557_c0_g1_i6	4.41482	1.63e-09
TRINITY_DN11882_c0_g1_i48	4.70184	1.71e-09
TRINITY_DN16283_c0_g1_i5	5.74375	1.71e-09
TRINITY_DN15694_c0_g1_i3	-3.61168	1.73e-09
TRINITY_DN7699_c0_g2_i2	5.10701	1.73e-09
TRINITY_DN2208_c0_g1_i15	5.58988	1.73e-09
TRINITY_DN12938_c0_g1_i1	5.18713	1.74e-09
TRINITY_DN8916_c0_g1_i3	5.71461	1.74e-09
TRINITY_DN8045_c0_g1_i1	7.55331	1.74e-09
TRINITY_DN1680_c0_g2_i2	4.13657	1.74e-09
TRINITY_DN18953_c1_g1_i2	4.26006	1.75e-09
TRINITY_DN44785_c0_g1_i1	6.7458	1.76e-09
TRINITY_DN10233_c0_g1_i6	4.75957	1.76e-09
TRINITY_DN18254_c0_g1_i20	-3.40428	1.76e-09
TRINITY_DN2013_c1_g1_i9	5.59416	1.77e-09
TRINITY_DN13728_c0_g2_i5	4.67087	1.79e-09
TRINITY_DN11801_c0_g1_i2	-3.91375	1.79e-09
TRINITY_DN10252_c0_g1_i2	8.22347	1.8e-09
TRINITY_DN1897_c0_g2_i1	6.03159	1.81e-09
TRINITY_DN7973_c2_g1_i1	4.25439	1.81e-09
TRINITY_DN5316_c0_g1_i9	7.02599	1.83e-09
TRINITY_DN49056_c0_g1_i3	7.70292	1.83e-09
TRINITY_DN6675_c0_g1_i5	-8.53948	1.84e-09
TRINITY_DN1233_c1_g2_i5	7.81547	1.86e-09
TRINITY_DN284_c0_g1_i4	7.47011	1.86e-09
TRINITY_DN3538_c0_g2_i1	-1.85159	1.86e-09
TRINITY_DN13976_c0_g1_i1	-3.43197	1.87e-09
TRINITY_DN88125_c0_g1_i2	-7.78775	1.87e-09
TRINITY_DN28011_c0_g1_i3	7.70818	1.89e-09
TRINITY_DN7812_c0_g2_i4	4.77096	1.89e-09
TRINITY_DN8011_c0_g1_i16	4.92419	1.89e-09
TRINITY_DN50111_c0_g1_i1	-6.61903	1.93e-09
TRINITY_DN10145_c0_g1_i3	5.38918	1.94e-09
TRINITY_DN10151_c0_g1_i1	-2.18996	1.95e-09
TRINITY_DN2054_c1_g1_i16	-3.38712	1.99e-09
TRINITY_DN52807_c0_g1_i1	-7.91774	2.03e-09
TRINITY_DN18152_c0_g1_i1	6.10027	2.05e-09
TRINITY_DN1060_c0_g1_i2	7.81499	2.06e-09
TRINITY_DN5466_c0_g2_i16	10.1623	2.08e-09
TRINITY_DN10912_c0_g1_i1	1.36013	2.12e-09
TRINITY_DN12145_c0_g1_i1	4.53314	2.16e-09
TRINITY_DN1372_c0_g1_i3	7.60787	2.16e-09
TRINITY_DN2759_c0_g2_i2	7.90958	2.19e-09
TRINITY_DN8031_c0_g2_i4	-6.87315	2.19e-09
TRINITY_DN8212_c0_g1_i10	-8.60304	2.21e-09
TRINITY_DN77965_c0_g1_i2	5.74062	2.23e-09
TRINITY_DN3482_c1_g1_i3	7.41333	2.23e-09
TRINITY_DN16964_c0_g1_i11	4.5301	2.26e-09
TRINITY_DN11670_c0_g2_i2	7.69095	2.3e-09
TRINITY_DN1972_c0_g2_i2	6.63489	2.32e-09
TRINITY_DN4051_c0_g1_i4	-2.91387	2.32e-09
TRINITY_DN7765_c0_g3_i3	5.49694	2.33e-09
TRINITY_DN17185_c0_g1_i11	4.20646	2.36e-09
TRINITY_DN491_c0_g1_i2	4.83165	2.36e-09
TRINITY_DN5165_c0_g2_i1	-3.05247	2.37e-09
TRINITY_DN2100_c0_g1_i3	3.87603	2.41e-09
TRINITY_DN8898_c0_g1_i11	4.48018	2.43e-09
TRINITY_DN8348_c0_g1_i8	4.70864	2.49e-09
TRINITY_DN1600_c0_g1_i1	7.79575	2.5e-09
TRINITY_DN24829_c0_g1_i1	-4.00012	2.51e-09
TRINITY_DN5563_c0_g2_i2	5.5805	2.53e-09
TRINITY_DN24085_c0_g1_i9	7.66439	2.54e-09
TRINITY_DN1192_c0_g1_i7	5.74896	2.55e-09
TRINITY_DN3136_c0_g1_i1	4.39687	2.55e-09
TRINITY_DN23272_c0_g1_i2	5.64006	2.57e-09
TRINITY_DN57_c0_g1_i12	6.25364	2.57e-09
TRINITY_DN56525_c0_g1_i1	1.22656	2.62e-09
TRINITY_DN59863_c0_g1_i1	7.43225	2.62e-09
TRINITY_DN607_c0_g1_i4	3.90492	2.66e-09
TRINITY_DN42066_c0_g1_i1	8.18068	2.66e-09
TRINITY_DN10_c2_g1_i2	-1.76103	2.69e-09
TRINITY_DN14513_c0_g1_i10	5.93565	2.71e-09
TRINITY_DN23897_c0_g1_i5	-7.51837	2.72e-09
TRINITY_DN26821_c0_g2_i8	8.00665	2.73e-09
TRINITY_DN86245_c0_g1_i4	-2.45754	2.73e-09
TRINITY_DN25687_c0_g1_i1	-8.85212	2.76e-09
TRINITY_DN25745_c0_g2_i1	6.56617	2.83e-09
TRINITY_DN17275_c1_g1_i1	5.77208	2.84e-09
TRINITY_DN5386_c0_g1_i8	4.18195	2.87e-09
TRINITY_DN7335_c0_g1_i22	4.72204	2.9e-09
TRINITY_DN109_c0_g4_i3	-5.68704	2.93e-09
TRINITY_DN9759_c1_g1_i1	7.76564	2.95e-09
TRINITY_DN2019_c0_g1_i3	7.97384	2.97e-09
TRINITY_DN8767_c0_g1_i1	5.76433	2.97e-09
TRINITY_DN7393_c0_g1_i7	6.70713	2.98e-09
TRINITY_DN13232_c0_g1_i1	-5.19235	3.03e-09
TRINITY_DN10914_c0_g1_i3	4.2309	3.04e-09
TRINITY_DN12768_c0_g1_i6	7.82631	3.05e-09
TRINITY_DN18701_c0_g1_i3	4.71144	3.11e-09
TRINITY_DN8053_c0_g1_i19	-4.45957	3.12e-09
TRINITY_DN600_c0_g1_i1	-4.12852	3.12e-09
TRINITY_DN2590_c3_g2_i1	7.62555	3.21e-09
TRINITY_DN4840_c0_g2_i3	6.48757	3.22e-09
TRINITY_DN3978_c0_g1_i16	7.90793	3.22e-09
TRINITY_DN12250_c0_g1_i1	6.50173	3.22e-09
TRINITY_DN10168_c0_g1_i2	8.5809	3.24e-09
TRINITY_DN3862_c0_g2_i1	6.60478	3.25e-09
TRINITY_DN33186_c0_g2_i1	4.32229	3.27e-09
TRINITY_DN2335_c0_g1_i5	5.20047	3.31e-09
TRINITY_DN1266_c0_g1_i6	7.6626	3.31e-09
TRINITY_DN1096_c0_g1_i3	7.68139	3.31e-09
TRINITY_DN10029_c0_g1_i7	-8.77297	3.37e-09
TRINITY_DN5289_c0_g1_i24	7.5438	3.37e-09
TRINITY_DN9762_c0_g1_i36	7.37535	3.38e-09
TRINITY_DN4642_c1_g1_i8	3.9692	3.39e-09
TRINITY_DN89_c2_g1_i3	6.66569	3.39e-09
TRINITY_DN8271_c0_g5_i3	7.00782	3.41e-09
TRINITY_DN517_c0_g1_i11	7.7952	3.43e-09
TRINITY_DN1673_c0_g2_i1	7.64709	3.46e-09
TRINITY_DN1413_c0_g1_i12	4.47131	3.47e-09
TRINITY_DN19553_c0_g1_i1	4.77574	3.47e-09
TRINITY_DN28887_c0_g1_i11	-3.01777	3.48e-09
TRINITY_DN4938_c0_g1_i51	5.45974	3.52e-09
TRINITY_DN19046_c0_g1_i2	-2.55359	3.54e-09
TRINITY_DN5426_c0_g1_i10	7.35139	3.55e-09
TRINITY_DN375_c1_g1_i3	8.15426	3.55e-09
TRINITY_DN23512_c0_g1_i15	-4.80775	3.55e-09
TRINITY_DN3401_c0_g1_i11	-3.31719	3.57e-09
TRINITY_DN6817_c0_g1_i8	-2.7665	3.58e-09
TRINITY_DN5223_c0_g1_i2	3.8267	3.61e-09
TRINITY_DN6230_c0_g1_i7	7.87454	3.63e-09
TRINITY_DN1641_c0_g1_i10	-10.1848	3.63e-09
TRINITY_DN29_c0_g1_i1	7.64309	3.63e-09
TRINITY_DN3195_c0_g1_i5	7.6737	3.64e-09
TRINITY_DN4576_c0_g1_i2	5.0965	3.67e-09
TRINITY_DN32162_c0_g1_i1	-4.81284	3.71e-09
TRINITY_DN5960_c4_g1_i14	4.6935	3.72e-09
TRINITY_DN5299_c0_g1_i4	6.6956	3.78e-09
TRINITY_DN17212_c0_g1_i1	3.7812	3.8e-09
TRINITY_DN6115_c0_g1_i2	-5.19466	3.81e-09
TRINITY_DN48782_c0_g2_i1	-9.32597	3.82e-09
TRINITY_DN13461_c0_g1_i1	7.52674	3.82e-09
TRINITY_DN2982_c0_g3_i1	3.85077	3.83e-09
TRINITY_DN28524_c0_g1_i2	5.04594	3.85e-09
TRINITY_DN155_c0_g1_i2	4.07926	3.85e-09
TRINITY_DN9066_c0_g1_i1	-7.1143	3.92e-09
TRINITY_DN139639_c0_g1_i1	8.78669	3.95e-09
TRINITY_DN13608_c0_g1_i1	5.45805	3.95e-09
TRINITY_DN6674_c0_g1_i2	-3.00554	3.96e-09
TRINITY_DN31627_c0_g1_i2	5.52544	4e-09
TRINITY_DN21459_c0_g1_i1	7.9935	4.02e-09
TRINITY_DN2786_c0_g1_i18	5.22226	4.05e-09
TRINITY_DN4107_c0_g2_i4	5.66505	4.05e-09
TRINITY_DN244_c0_g1_i1	7.56332	4.1e-09
TRINITY_DN2205_c0_g1_i5	7.79061	4.1e-09
TRINITY_DN16971_c0_g1_i1	-4.09563	4.14e-09
TRINITY_DN66012_c0_g2_i1	7.59259	4.15e-09
TRINITY_DN1603_c0_g1_i10	4.31726	4.17e-09
TRINITY_DN4680_c0_g2_i1	7.61564	4.27e-09
TRINITY_DN583_c0_g1_i29	5.71147	4.29e-09
TRINITY_DN21555_c0_g1_i9	6.0493	4.34e-09
TRINITY_DN15733_c0_g1_i4	6.59497	4.35e-09
TRINITY_DN137802_c0_g1_i2	5.44907	4.35e-09
TRINITY_DN1698_c0_g1_i7	7.55807	4.37e-09
TRINITY_DN5003_c0_g2_i1	8.32942	4.37e-09
TRINITY_DN6612_c0_g1_i28	3.47689	4.39e-09
TRINITY_DN8252_c1_g1_i1	4.45468	4.57e-09
TRINITY_DN19785_c0_g2_i1	5.49345	4.57e-09
TRINITY_DN692_c3_g1_i1	-1.73463	4.59e-09
TRINITY_DN16418_c0_g1_i4	7.47063	4.59e-09
TRINITY_DN6982_c0_g1_i12	6.76462	4.62e-09
TRINITY_DN4863_c0_g3_i1	4.24885	4.62e-09
TRINITY_DN13080_c0_g1_i7	4.65339	4.75e-09
TRINITY_DN7498_c0_g1_i1	5.1063	4.77e-09
TRINITY_DN10464_c0_g1_i2	-9.22413	4.78e-09
TRINITY_DN1616_c0_g1_i13	6.49949	4.79e-09
TRINITY_DN11282_c0_g1_i1	-3.97839	4.81e-09
TRINITY_DN2848_c2_g3_i1	5.07325	4.89e-09
TRINITY_DN17273_c0_g1_i1	-1.40862	4.91e-09
TRINITY_DN23526_c0_g1_i1	7.54183	4.91e-09
TRINITY_DN4612_c0_g1_i6	7.95095	4.93e-09
TRINITY_DN18461_c0_g1_i2	8.18634	4.93e-09
TRINITY_DN19352_c0_g1_i2	4.0586	4.95e-09
TRINITY_DN31760_c0_g2_i1	5.63698	4.95e-09
TRINITY_DN2272_c0_g1_i8	10.7848	4.97e-09
TRINITY_DN1354_c0_g1_i1	5.08234	4.98e-09
TRINITY_DN20419_c0_g2_i1	5.74746	5.07e-09
TRINITY_DN22576_c0_g1_i13	4.1876	5.07e-09
TRINITY_DN56916_c0_g1_i3	7.85892	5.09e-09
TRINITY_DN12185_c1_g1_i1	4.71576	5.1e-09
TRINITY_DN13694_c0_g1_i4	6.61765	5.1e-09
TRINITY_DN2936_c0_g1_i10	4.55136	5.15e-09
TRINITY_DN1860_c0_g1_i7	5.02485	5.22e-09
TRINITY_DN54420_c0_g1_i1	-3.73493	5.22e-09
TRINITY_DN8388_c0_g1_i3	5.60143	5.23e-09
TRINITY_DN8825_c1_g1_i7	4.80504	5.34e-09
TRINITY_DN10375_c0_g1_i4	4.55554	5.35e-09
TRINITY_DN1167_c0_g1_i3	-2.85663	5.37e-09
TRINITY_DN18806_c0_g1_i1	5.18246	5.39e-09
TRINITY_DN17549_c0_g1_i5	7.44166	5.45e-09
TRINITY_DN7697_c0_g1_i1	5.33006	5.46e-09
TRINITY_DN3271_c0_g1_i1	7.55744	5.49e-09
TRINITY_DN7253_c0_g1_i9	7.30167	5.5e-09
TRINITY_DN22770_c0_g1_i8	4.74676	5.55e-09
TRINITY_DN19302_c0_g1_i1	-2.18479	5.61e-09
TRINITY_DN6167_c0_g1_i2	7.5397	5.67e-09
TRINITY_DN5681_c0_g1_i3	7.47189	5.67e-09
TRINITY_DN8351_c0_g1_i11	7.48835	5.84e-09
TRINITY_DN2848_c1_g1_i1	3.99429	5.85e-09
TRINITY_DN24031_c1_g3_i1	7.49831	5.87e-09
TRINITY_DN97_c0_g1_i39	5.13449	5.88e-09
TRINITY_DN4981_c0_g1_i1	6.35606	5.93e-09
TRINITY_DN1143_c0_g3_i1	7.47014	5.94e-09
TRINITY_DN61968_c0_g1_i10	7.68124	5.95e-09
TRINITY_DN21531_c0_g1_i113	4.13111	5.99e-09
TRINITY_DN30400_c0_g1_i2	-1.98976	6.02e-09
TRINITY_DN1933_c0_g1_i11	7.43345	6.02e-09
TRINITY_DN166_c0_g1_i26	-3.87575	6.06e-09
TRINITY_DN3190_c2_g1_i3	7.66198	6.07e-09
TRINITY_DN100744_c0_g1_i1	4.66121	6.15e-09
TRINITY_DN1209_c0_g2_i1	4.55143	6.2e-09
TRINITY_DN19794_c0_g1_i1	7.52287	6.25e-09
TRINITY_DN6452_c0_g3_i2	-11.4897	6.31e-09
TRINITY_DN5209_c0_g3_i2	4.48959	6.34e-09
TRINITY_DN109150_c0_g1_i4	-3.22754	6.35e-09
TRINITY_DN4423_c0_g2_i5	3.01999	6.35e-09
TRINITY_DN9306_c0_g1_i2	7.45404	6.41e-09
TRINITY_DN13517_c0_g1_i3	3.79391	6.48e-09
TRINITY_DN28159_c0_g1_i1	3.67461	6.51e-09
TRINITY_DN8787_c0_g1_i1	-5.73523	6.51e-09
TRINITY_DN4702_c0_g1_i24	4.69729	6.53e-09
TRINITY_DN12564_c0_g1_i1	6.85924	6.53e-09
TRINITY_DN36201_c0_g3_i3	7.43421	6.57e-09
TRINITY_DN10630_c0_g1_i5	7.79765	6.65e-09
TRINITY_DN5353_c0_g2_i2	7.4134	6.65e-09
TRINITY_DN10566_c0_g1_i8	4.43324	6.72e-09
TRINITY_DN183017_c0_g1_i2	1.09007	6.75e-09
TRINITY_DN8663_c0_g1_i6	6.27488	6.76e-09
TRINITY_DN85_c0_g2_i1	5.39312	6.77e-09
TRINITY_DN30622_c0_g1_i1	5.01799	6.81e-09
TRINITY_DN9781_c0_g2_i2	6.63792	6.83e-09
TRINITY_DN10614_c0_g1_i3	-2.38039	6.86e-09
TRINITY_DN5269_c0_g1_i17	-7.3468	6.88e-09
TRINITY_DN10711_c0_g1_i9	3.32813	6.88e-09
TRINITY_DN16534_c0_g1_i4	7.45111	6.97e-09
TRINITY_DN21591_c0_g1_i3	4.91562	6.99e-09
TRINITY_DN48512_c0_g2_i1	7.4575	7.03e-09
TRINITY_DN18524_c0_g1_i1	7.62442	7.04e-09
TRINITY_DN17326_c0_g1_i2	6.92854	7.06e-09
TRINITY_DN9304_c0_g2_i6	5.3808	7.1e-09
TRINITY_DN692_c4_g1_i8	5.05214	7.14e-09
TRINITY_DN11182_c0_g1_i1	8.49475	7.17e-09
TRINITY_DN1499_c0_g1_i5	7.43529	7.19e-09
TRINITY_DN7880_c0_g1_i1	7.4541	7.19e-09
TRINITY_DN8725_c0_g1_i1	-2.70035	7.24e-09
TRINITY_DN30757_c0_g1_i1	5.70826	7.25e-09
TRINITY_DN4887_c0_g1_i9	7.70942	7.3e-09
TRINITY_DN7022_c0_g1_i3	7.53909	7.34e-09
TRINITY_DN21991_c0_g1_i2	-1.59844	7.36e-09
TRINITY_DN1843_c0_g1_i1	2.68351	7.4e-09
TRINITY_DN29147_c2_g6_i2	7.43179	7.4e-09
TRINITY_DN8807_c0_g2_i1	7.44846	7.41e-09
TRINITY_DN1924_c0_g2_i2	2.55573	7.43e-09
TRINITY_DN10487_c0_g1_i2	-1.8724	7.5e-09
TRINITY_DN9993_c0_g2_i9	5.26126	7.52e-09
TRINITY_DN10864_c0_g2_i5	7.12086	7.57e-09
TRINITY_DN15457_c0_g1_i2	5.25087	7.62e-09
TRINITY_DN37082_c0_g1_i4	-7.9664	7.64e-09
TRINITY_DN18162_c0_g1_i1	6.15723	7.64e-09
TRINITY_DN9414_c0_g1_i2	4.49885	7.65e-09
TRINITY_DN12328_c0_g1_i2	5.08077	7.65e-09
TRINITY_DN15835_c0_g1_i1	1.26224	7.67e-09
TRINITY_DN80_c0_g1_i3	5.00604	7.68e-09
TRINITY_DN16379_c0_g1_i3	6.3749	7.69e-09
TRINITY_DN22643_c0_g1_i1	-3.69846	7.82e-09
TRINITY_DN1842_c0_g2_i1	7.31788	8.01e-09
TRINITY_DN6625_c0_g1_i6	10.9186	8.04e-09
TRINITY_DN7540_c0_g2_i1	7.37543	8.08e-09
TRINITY_DN7852_c1_g1_i3	4.69339	8.09e-09
TRINITY_DN397_c0_g1_i2	7.66322	8.13e-09
TRINITY_DN13588_c0_g1_i3	-4.51525	8.17e-09
TRINITY_DN9103_c0_g1_i1	5.42311	8.17e-09
TRINITY_DN4953_c0_g1_i1	4.07099	8.18e-09
TRINITY_DN8522_c0_g1_i2	5.55402	8.2e-09
TRINITY_DN5445_c0_g2_i6	5.85422	8.35e-09
TRINITY_DN12781_c0_g1_i4	7.37372	8.36e-09
TRINITY_DN59428_c0_g1_i1	-2.5184	8.38e-09
TRINITY_DN18312_c0_g1_i5	3.70016	8.4e-09
TRINITY_DN9400_c0_g1_i1	7.70285	8.51e-09
TRINITY_DN3917_c1_g2_i1	7.37607	8.52e-09
TRINITY_DN28380_c0_g1_i3	5.03746	8.54e-09
TRINITY_DN7709_c0_g1_i1	-2.3378	8.55e-09
TRINITY_DN8326_c1_g1_i2	7.45517	8.56e-09
TRINITY_DN19776_c0_g2_i1	5.69232	8.58e-09
TRINITY_DN12061_c0_g1_i2	4.98417	8.59e-09
TRINITY_DN13008_c0_g1_i22	-4.24327	8.71e-09
TRINITY_DN7599_c0_g1_i5	7.21398	8.74e-09
TRINITY_DN8538_c0_g1_i11	6.33081	8.75e-09
TRINITY_DN9501_c0_g1_i4	5.86716	8.76e-09
TRINITY_DN16570_c0_g2_i1	6.5116	8.81e-09
TRINITY_DN2404_c0_g1_i4	7.52913	8.88e-09
TRINITY_DN6767_c0_g1_i2	7.46941	8.92e-09
TRINITY_DN1144_c0_g1_i3	7.65587	9e-09
TRINITY_DN10252_c1_g1_i4	4.51348	9.02e-09
TRINITY_DN4578_c1_g1_i6	7.35506	9.11e-09
TRINITY_DN4937_c0_g1_i5	6.32508	9.11e-09
TRINITY_DN9175_c0_g2_i2	3.00237	9.19e-09
TRINITY_DN165_c0_g1_i3	7.54594	9.2e-09
TRINITY_DN24675_c0_g1_i2	5.5716	9.3e-09
TRINITY_DN5495_c0_g1_i8	5.03045	9.31e-09
TRINITY_DN6524_c0_g2_i1	-6.67253	9.35e-09
TRINITY_DN26649_c0_g2_i1	-7.65966	9.35e-09
TRINITY_DN90_c0_g1_i1	6.52791	9.41e-09
TRINITY_DN3071_c0_g2_i19	8.28809	9.42e-09
TRINITY_DN14910_c0_g1_i2	4.48478	9.46e-09
TRINITY_DN6027_c0_g1_i4	5.35623	9.55e-09
TRINITY_DN29889_c0_g1_i1	2.86696	9.56e-09
TRINITY_DN14782_c0_g3_i1	7.60659	9.57e-09
TRINITY_DN11207_c0_g1_i8	4.0584	9.6e-09
TRINITY_DN17371_c0_g1_i1	3.22599	9.65e-09
TRINITY_DN8843_c0_g2_i1	7.6284	9.73e-09
TRINITY_DN6777_c2_g1_i11	7.4126	9.75e-09
TRINITY_DN2114_c0_g1_i70	5.84976	9.76e-09
TRINITY_DN8676_c0_g1_i1	7.17647	9.79e-09
TRINITY_DN705_c1_g1_i5	5.22248	9.79e-09
TRINITY_DN46494_c0_g1_i2	-10.1534	9.8e-09
TRINITY_DN10386_c0_g1_i1	8.69329	9.84e-09
TRINITY_DN11797_c0_g1_i1	5.64367	9.86e-09
TRINITY_DN20448_c0_g1_i1	7.50645	9.89e-09
TRINITY_DN34681_c0_g1_i4	6.0223	9.92e-09
TRINITY_DN14833_c0_g2_i2	4.2582	9.93e-09
TRINITY_DN15165_c0_g1_i3	6.33034	9.98e-09
TRINITY_DN9755_c0_g1_i2	7.76973	1.01e-08
TRINITY_DN3313_c0_g1_i5	-3.77606	1.01e-08
TRINITY_DN2238_c0_g1_i4	-1.93077	1.02e-08
TRINITY_DN25436_c0_g1_i1	5.76225	1.03e-08
TRINITY_DN23996_c0_g2_i3	5.31945	1.03e-08
TRINITY_DN9823_c0_g1_i10	7.33572	1.04e-08
TRINITY_DN15758_c0_g1_i2	7.33506	1.04e-08
TRINITY_DN6538_c0_g1_i5	-1.2973	1.05e-08
TRINITY_DN12493_c0_g1_i4	5.13954	1.05e-08
TRINITY_DN1768_c0_g1_i3	7.71492	1.06e-08
TRINITY_DN3807_c0_g1_i5	7.17585	1.07e-08
TRINITY_DN13865_c0_g1_i3	7.90509	1.07e-08
TRINITY_DN16941_c0_g1_i1	7.3759	1.07e-08
TRINITY_DN135_c0_g1_i2	7.55557	1.07e-08
TRINITY_DN37004_c0_g1_i3	5.97756	1.08e-08
TRINITY_DN10132_c0_g1_i1	7.3225	1.08e-08
TRINITY_DN97174_c0_g1_i1	4.14294	1.08e-08
TRINITY_DN112652_c0_g1_i1	5.48158	1.08e-08
TRINITY_DN6298_c0_g1_i7	7.82531	1.09e-08
TRINITY_DN17813_c0_g2_i1	5.63208	1.1e-08
TRINITY_DN1823_c0_g1_i2	6.45072	1.12e-08
TRINITY_DN3241_c0_g1_i8	4.85886	1.12e-08
TRINITY_DN1669_c0_g1_i1	6.3845	1.13e-08
TRINITY_DN8092_c0_g1_i2	-6.13963	1.13e-08
TRINITY_DN6658_c0_g1_i5	-1.43993	1.16e-08
TRINITY_DN7604_c0_g1_i1	7.46733	1.16e-08
TRINITY_DN14572_c0_g1_i2	6.57488	1.16e-08
TRINITY_DN31189_c0_g1_i1	8.36448	1.16e-08
TRINITY_DN8451_c0_g1_i15	9.50764	1.16e-08
TRINITY_DN38_c1_g1_i3	7.60663	1.17e-08
TRINITY_DN9505_c0_g1_i3	7.35558	1.17e-08
TRINITY_DN16585_c0_g1_i2	5.97432	1.17e-08
TRINITY_DN16394_c0_g1_i2	7.77589	1.18e-08
TRINITY_DN9498_c0_g1_i2	6.76705	1.18e-08
TRINITY_DN11264_c0_g1_i4	7.39375	1.19e-08
TRINITY_DN4134_c0_g1_i3	7.43142	1.2e-08
TRINITY_DN12609_c0_g1_i3	3.35326	1.2e-08
TRINITY_DN12142_c0_g1_i1	4.91387	1.2e-08
TRINITY_DN28245_c0_g1_i10	-3.89191	1.2e-08
TRINITY_DN27504_c0_g3_i1	4.80943	1.21e-08
TRINITY_DN197_c0_g1_i3	8.0912	1.23e-08
TRINITY_DN256655_c0_g1_i1	4.06912	1.23e-08
TRINITY_DN17866_c0_g1_i3	7.39629	1.23e-08
TRINITY_DN2527_c0_g1_i5	7.39808	1.24e-08
TRINITY_DN4030_c0_g1_i16	5.55795	1.24e-08
TRINITY_DN13100_c0_g1_i6	7.25747	1.24e-08
TRINITY_DN6110_c0_g1_i4	-4.5338	1.25e-08
TRINITY_DN1766_c0_g1_i40	6.35191	1.25e-08
TRINITY_DN22102_c0_g1_i14	3.84821	1.27e-08
TRINITY_DN19641_c0_g1_i1	7.14299	1.28e-08
TRINITY_DN1154_c0_g2_i1	7.8071	1.28e-08
TRINITY_DN127688_c0_g1_i1	-1.73901	1.28e-08
TRINITY_DN15600_c0_g1_i5	-2.42946	1.28e-08
TRINITY_DN9076_c0_g1_i7	7.45649	1.29e-08
TRINITY_DN15338_c0_g1_i2	-4.27132	1.29e-08
TRINITY_DN2136_c0_g1_i1	7.37778	1.3e-08
TRINITY_DN3795_c0_g1_i2	4.59144	1.3e-08
TRINITY_DN4168_c0_g1_i2	7.30752	1.3e-08
TRINITY_DN21364_c0_g1_i12	-7.24738	1.31e-08
TRINITY_DN1589_c0_g1_i1	-5.22023	1.31e-08
TRINITY_DN275_c0_g1_i5	7.28363	1.32e-08
TRINITY_DN16216_c0_g1_i2	5.28245	1.32e-08
TRINITY_DN164905_c0_g1_i3	4.53452	1.33e-08
TRINITY_DN21394_c0_g2_i1	5.55201	1.35e-08
TRINITY_DN1103_c0_g1_i4	7.35688	1.36e-08
TRINITY_DN29126_c0_g2_i1	-1.35683	1.36e-08
TRINITY_DN12581_c0_g1_i2	2.33363	1.39e-08
TRINITY_DN10492_c0_g1_i1	5.18449	1.39e-08
TRINITY_DN31000_c0_g1_i2	8.8299	1.4e-08
TRINITY_DN17187_c0_g1_i1	-2.04249	1.4e-08
TRINITY_DN7434_c0_g1_i36	-2.93147	1.4e-08
TRINITY_DN34929_c0_g1_i8	8.25176	1.41e-08
TRINITY_DN14741_c0_g1_i22	-3.98411	1.42e-08
TRINITY_DN45_c0_g2_i3	7.14139	1.42e-08
TRINITY_DN13347_c0_g1_i2	5.20968	1.42e-08
TRINITY_DN3540_c0_g1_i5	5.54566	1.43e-08
TRINITY_DN1403_c0_g1_i33	-2.53947	1.44e-08
TRINITY_DN18029_c0_g1_i2	7.74371	1.46e-08
TRINITY_DN5983_c1_g1_i4	7.28515	1.47e-08
TRINITY_DN5008_c0_g1_i21	7.54676	1.48e-08
TRINITY_DN30737_c0_g2_i1	6.43361	1.51e-08
TRINITY_DN227_c6_g1_i1	7.91382	1.51e-08
TRINITY_DN20417_c0_g1_i2	5.67877	1.51e-08
TRINITY_DN337326_c0_g1_i1	7.908	1.52e-08
TRINITY_DN8370_c0_g2_i7	7.85102	1.52e-08
TRINITY_DN5607_c0_g1_i5	6.58125	1.53e-08
TRINITY_DN13003_c0_g2_i2	7.77532	1.53e-08
TRINITY_DN38877_c0_g1_i1	7.38856	1.56e-08
TRINITY_DN1861_c0_g1_i1	-1.90564	1.57e-08
TRINITY_DN514_c0_g2_i1	7.77195	1.57e-08
TRINITY_DN3037_c2_g2_i1	5.13303	1.57e-08
TRINITY_DN11227_c0_g1_i1	4.75117	1.58e-08
TRINITY_DN11425_c0_g3_i1	7.44993	1.58e-08
TRINITY_DN19979_c0_g1_i1	4.29984	1.59e-08
TRINITY_DN14406_c0_g2_i2	6.32652	1.59e-08
TRINITY_DN25146_c0_g1_i1	3.42771	1.61e-08
TRINITY_DN11427_c0_g1_i1	5.51983	1.62e-08
TRINITY_DN7570_c0_g1_i1	3.5259	1.62e-08
TRINITY_DN15351_c0_g1_i4	-9.05365	1.63e-08
TRINITY_DN11241_c0_g1_i1	4.40117	1.65e-08
TRINITY_DN10490_c0_g1_i5	7.15807	1.65e-08
TRINITY_DN184_c0_g1_i3	7.51247	1.66e-08
TRINITY_DN6777_c0_g1_i4	7.2951	1.67e-08
TRINITY_DN4169_c0_g1_i6	1.15583	1.68e-08
TRINITY_DN944_c0_g3_i1	-5.59454	1.7e-08
TRINITY_DN54615_c0_g1_i1	5.23326	1.7e-08
TRINITY_DN11626_c0_g1_i7	7.59486	1.71e-08
TRINITY_DN2082_c0_g1_i1	-2.32996	1.71e-08
TRINITY_DN9212_c0_g2_i2	4.75138	1.72e-08
TRINITY_DN2051_c1_g1_i2	3.38874	1.73e-08
TRINITY_DN54609_c0_g1_i1	4.95304	1.73e-08
TRINITY_DN3293_c0_g2_i1	5.01979	1.74e-08
TRINITY_DN19839_c0_g1_i1	4.45501	1.75e-08
TRINITY_DN4393_c0_g2_i2	7.10675	1.75e-08
TRINITY_DN8263_c0_g1_i3	7.25227	1.76e-08
TRINITY_DN92868_c0_g2_i3	3.72004	1.77e-08
TRINITY_DN2407_c0_g1_i3	7.27479	1.77e-08
TRINITY_DN1300_c0_g1_i11	7.67266	1.78e-08
TRINITY_DN5243_c0_g1_i5	6.4711	1.8e-08
TRINITY_DN7615_c0_g2_i1	7.41	1.81e-08
TRINITY_DN25944_c0_g2_i1	4.7264	1.81e-08
TRINITY_DN9272_c0_g1_i7	4.28964	1.81e-08
TRINITY_DN30975_c0_g1_i16	5.5779	1.83e-08
TRINITY_DN1928_c0_g1_i1	7.314	1.83e-08
TRINITY_DN15022_c0_g1_i1	3.04232	1.84e-08
TRINITY_DN14831_c0_g1_i47	4.58376	1.85e-08
TRINITY_DN13390_c0_g1_i2	3.87397	1.89e-08
TRINITY_DN7316_c0_g1_i1	4.4252	1.9e-08
TRINITY_DN1043_c0_g1_i6	8.30343	1.9e-08
TRINITY_DN21311_c0_g1_i3	7.25107	1.91e-08
TRINITY_DN7098_c0_g1_i14	-4.74295	1.92e-08
TRINITY_DN11632_c0_g2_i1	7.25037	1.93e-08
TRINITY_DN10523_c0_g1_i1	7.23013	1.95e-08
TRINITY_DN14150_c0_g1_i2	6.53708	1.96e-08
TRINITY_DN22386_c0_g1_i1	3.04563	1.97e-08
TRINITY_DN5422_c0_g1_i15	7.45314	1.97e-08
TRINITY_DN1054_c0_g2_i1	6.24581	2e-08
TRINITY_DN5270_c0_g1_i38	5.17492	2.01e-08
TRINITY_DN4242_c0_g1_i11	5.09774	2.01e-08
TRINITY_DN15857_c0_g1_i9	7.31151	2.02e-08
TRINITY_DN13684_c0_g1_i1	7.41746	2.02e-08
TRINITY_DN84_c0_g1_i39	5.42041	2.02e-08
TRINITY_DN1622_c0_g2_i10	5.08195	2.04e-08
TRINITY_DN14084_c0_g1_i10	2.06213	2.05e-08
TRINITY_DN7078_c0_g1_i6	7.50758	2.06e-08
TRINITY_DN6678_c0_g1_i3	5.76604	2.07e-08
TRINITY_DN8682_c0_g1_i3	7.29698	2.09e-08
TRINITY_DN4515_c0_g1_i5	7.48381	2.11e-08
TRINITY_DN3732_c0_g1_i3	7.33289	2.12e-08
TRINITY_DN38611_c0_g2_i2	5.55438	2.14e-08
TRINITY_DN11412_c0_g1_i4	4.82741	2.14e-08
TRINITY_DN857_c0_g1_i1	4.75819	2.14e-08
TRINITY_DN9076_c0_g2_i1	4.19746	2.14e-08
TRINITY_DN10880_c0_g1_i2	3.87662	2.15e-08
TRINITY_DN1256_c0_g2_i3	7.1627	2.15e-08
TRINITY_DN11081_c0_g1_i5	5.40171	2.16e-08
TRINITY_DN9127_c0_g1_i1	7.62387	2.18e-08
TRINITY_DN382574_c0_g1_i1	7.20836	2.19e-08
TRINITY_DN7353_c0_g2_i1	7.74355	2.19e-08
TRINITY_DN4823_c0_g1_i15	4.9231	2.2e-08
TRINITY_DN16230_c0_g1_i1	5.75221	2.2e-08
TRINITY_DN14993_c0_g1_i2	-2.71892	2.21e-08
TRINITY_DN1401_c0_g1_i9	7.63133	2.23e-08
TRINITY_DN18341_c0_g1_i10	7.01634	2.23e-08
TRINITY_DN27746_c0_g1_i1	-7.45478	2.24e-08
TRINITY_DN11871_c0_g1_i16	6.27557	2.25e-08
TRINITY_DN19896_c0_g3_i1	6.29247	2.25e-08
TRINITY_DN28458_c0_g1_i1	5.10851	2.26e-08
TRINITY_DN2701_c0_g1_i1	4.70068	2.26e-08
TRINITY_DN4021_c2_g1_i10	7.20801	2.26e-08
TRINITY_DN6783_c0_g2_i1	-1.64843	2.27e-08
TRINITY_DN2447_c0_g1_i11	6.14571	2.27e-08
TRINITY_DN75115_c0_g2_i2	4.28051	2.29e-08
TRINITY_DN8588_c0_g1_i19	-1.8533	2.3e-08
TRINITY_DN8247_c0_g1_i3	7.22962	2.32e-08
TRINITY_DN305_c0_g1_i2	7.67111	2.33e-08
TRINITY_DN4421_c0_g1_i30	-4.64399	2.34e-08
TRINITY_DN10666_c0_g1_i4	7.33417	2.36e-08
TRINITY_DN18627_c0_g1_i1	7.27261	2.37e-08
TRINITY_DN22373_c0_g1_i4	-2.7209	2.38e-08
TRINITY_DN1753_c1_g1_i5	4.69187	2.38e-08
TRINITY_DN17795_c0_g2_i1	4.35156	2.38e-08
TRINITY_DN22516_c0_g1_i1	-5.69271	2.38e-08
TRINITY_DN78819_c0_g1_i2	4.94477	2.39e-08
TRINITY_DN6980_c0_g3_i1	2.58036	2.39e-08
TRINITY_DN4586_c0_g1_i7	7.76693	2.4e-08
TRINITY_DN14527_c0_g1_i4	-4.8243	2.43e-08
TRINITY_DN21651_c0_g1_i6	-3.00472	2.43e-08
TRINITY_DN2890_c0_g1_i5	8.02098	2.43e-08
TRINITY_DN5360_c0_g2_i2	-3.15811	2.44e-08
TRINITY_DN1091_c0_g1_i3	4.45377	2.44e-08
TRINITY_DN480_c0_g1_i11	4.68705	2.45e-08
TRINITY_DN9415_c0_g3_i1	-2.26533	2.47e-08
TRINITY_DN3514_c1_g1_i1	4.17748	2.53e-08
TRINITY_DN342700_c0_g1_i1	7.11665	2.53e-08
TRINITY_DN24320_c0_g1_i4	5.93101	2.56e-08
TRINITY_DN1209_c1_g1_i6	-2.54528	2.57e-08
TRINITY_DN35155_c0_g1_i1	-5.41022	2.57e-08
TRINITY_DN4628_c0_g3_i3	-2.39745	2.58e-08
TRINITY_DN1229_c0_g1_i15	4.89095	2.59e-08
TRINITY_DN9200_c0_g1_i1	-3.70448	2.59e-08
TRINITY_DN1038_c0_g1_i44	4.37818	2.62e-08
TRINITY_DN5718_c0_g1_i6	7.27091	2.62e-08
TRINITY_DN7786_c0_g1_i2	-4.19095	2.62e-08
TRINITY_DN13898_c0_g1_i3	4.73789	2.66e-08
TRINITY_DN510_c0_g1_i8	4.42189	2.66e-08
TRINITY_DN20246_c0_g1_i1	-0.806726	2.69e-08
TRINITY_DN1491_c1_g2_i1	4.25061	2.69e-08
TRINITY_DN30718_c0_g1_i1	-0.743745	2.72e-08
TRINITY_DN18767_c0_g1_i1	7.29021	2.74e-08
TRINITY_DN766_c1_g2_i1	7.31459	2.74e-08
TRINITY_DN15015_c0_g1_i4	1.4551	2.74e-08
TRINITY_DN13492_c0_g1_i1	4.97376	2.74e-08
TRINITY_DN310_c0_g1_i2	-12.4438	2.74e-08
TRINITY_DN2424_c0_g1_i7	4.92349	2.75e-08
TRINITY_DN14107_c0_g2_i1	3.8173	2.78e-08
TRINITY_DN1999_c0_g1_i4	5.25291	2.78e-08
TRINITY_DN1024_c0_g1_i23	4.74324	2.79e-08
TRINITY_DN31424_c1_g1_i1	5.39044	2.79e-08
TRINITY_DN38536_c0_g1_i1	4.70328	2.82e-08
TRINITY_DN3102_c0_g1_i7	7.20988	2.82e-08
TRINITY_DN15889_c0_g1_i7	6.21548	2.82e-08
TRINITY_DN3847_c0_g1_i30	4.68014	2.83e-08
TRINITY_DN54721_c0_g1_i5	-4.3885	2.83e-08
TRINITY_DN90559_c0_g2_i1	4.31026	2.84e-08
TRINITY_DN18393_c0_g1_i14	5.69587	2.84e-08
TRINITY_DN19534_c0_g1_i2	7.12588	2.87e-08
TRINITY_DN25379_c0_g2_i2	6.95262	2.87e-08
TRINITY_DN6882_c0_g1_i8	1.74715	2.88e-08
TRINITY_DN3823_c0_g1_i5	7.26936	2.9e-08
TRINITY_DN20376_c0_g1_i1	7.13082	2.94e-08
TRINITY_DN13244_c0_g2_i7	4.52641	2.94e-08
TRINITY_DN3433_c0_g2_i1	9.96148	2.96e-08
TRINITY_DN66517_c0_g1_i1	7.20549	2.98e-08
TRINITY_DN6055_c0_g1_i8	4.81289	2.98e-08
TRINITY_DN730_c0_g2_i1	-3.39578	2.99e-08
TRINITY_DN1096_c0_g2_i1	7.5189	2.99e-08
TRINITY_DN17085_c0_g2_i1	6.23133	3.02e-08
TRINITY_DN81357_c0_g2_i2	7.3965	3.02e-08
TRINITY_DN14549_c1_g2_i1	7.24816	3.04e-08
TRINITY_DN5970_c0_g3_i1	-7.88021	3.05e-08
TRINITY_DN3055_c0_g1_i1	7.60434	3.05e-08
TRINITY_DN10766_c0_g1_i1	3.47653	3.06e-08
TRINITY_DN68649_c0_g1_i1	-3.84052	3.06e-08
TRINITY_DN12395_c0_g1_i2	7.56689	3.07e-08
TRINITY_DN12002_c0_g1_i2	7.33079	3.08e-08
TRINITY_DN2097_c0_g1_i1	4.3443	3.1e-08
TRINITY_DN7751_c0_g1_i2	-3.87798	3.1e-08
TRINITY_DN3434_c0_g1_i3	4.75654	3.13e-08
TRINITY_DN35852_c0_g1_i11	8.62152	3.15e-08
TRINITY_DN14864_c0_g2_i5	-2.42723	3.16e-08
TRINITY_DN692_c0_g2_i2	5.23244	3.16e-08
TRINITY_DN2099_c0_g1_i2	-3.96616	3.18e-08
TRINITY_DN44443_c0_g1_i3	-6.31072	3.18e-08
TRINITY_DN2179_c0_g1_i19	4.89816	3.18e-08
TRINITY_DN12967_c0_g1_i5	7.0845	3.19e-08
TRINITY_DN1138_c0_g1_i9	4.95347	3.21e-08
TRINITY_DN184654_c0_g1_i2	-1.73066	3.23e-08
TRINITY_DN17036_c0_g1_i6	7.51415	3.25e-08
TRINITY_DN1938_c0_g1_i10	5.48563	3.25e-08
TRINITY_DN145744_c0_g1_i3	5.10703	3.26e-08
TRINITY_DN327_c0_g1_i17	4.63099	3.27e-08
TRINITY_DN2329_c0_g1_i3	4.75027	3.27e-08
TRINITY_DN33428_c0_g2_i1	7.13945	3.28e-08
TRINITY_DN17184_c0_g1_i8	-5.02955	3.29e-08
TRINITY_DN24750_c0_g1_i1	3.87799	3.31e-08
TRINITY_DN17488_c0_g1_i1	7.25447	3.32e-08
TRINITY_DN12428_c0_g1_i3	-6.1929	3.32e-08
TRINITY_DN2881_c0_g1_i5	4.90711	3.33e-08
TRINITY_DN18316_c0_g1_i2	7.48984	3.35e-08
TRINITY_DN6169_c0_g1_i4	7.3264	3.36e-08
TRINITY_DN9451_c0_g1_i1	4.13425	3.37e-08
TRINITY_DN9648_c0_g1_i2	4.89907	3.38e-08
TRINITY_DN2922_c0_g1_i8	5.01705	3.4e-08
TRINITY_DN26881_c0_g1_i1	5.69434	3.44e-08
TRINITY_DN2096_c0_g1_i11	4.82063	3.44e-08
TRINITY_DN7010_c0_g2_i1	3.5082	3.47e-08
TRINITY_DN961_c0_g1_i12	4.19336	3.49e-08
TRINITY_DN14005_c0_g3_i3	6.12452	3.53e-08
TRINITY_DN25799_c0_g1_i2	5.52636	3.58e-08
TRINITY_DN55319_c0_g1_i3	4.87466	3.6e-08
TRINITY_DN3419_c0_g1_i6	-2.66991	3.61e-08
TRINITY_DN15872_c0_g2_i1	6.43966	3.64e-08
TRINITY_DN7267_c0_g1_i2	5.39726	3.65e-08
TRINITY_DN2161_c0_g2_i2	6.91027	3.65e-08
TRINITY_DN2813_c2_g1_i2	-2.26134	3.65e-08
TRINITY_DN8779_c0_g1_i3	4.4749	3.68e-08
TRINITY_DN4369_c0_g1_i4	7.1827	3.69e-08
TRINITY_DN17616_c0_g1_i1	-8.87415	3.7e-08
TRINITY_DN25106_c1_g1_i8	7.44914	3.7e-08
TRINITY_DN4800_c0_g1_i14	4.69059	3.71e-08
TRINITY_DN3668_c3_g1_i1	7.33194	3.75e-08
TRINITY_DN3989_c0_g1_i5	3.89468	3.77e-08
TRINITY_DN14617_c0_g2_i9	4.92198	3.8e-08
TRINITY_DN1340_c0_g2_i3	7.25408	3.81e-08
TRINITY_DN18645_c0_g1_i1	4.901	3.84e-08
TRINITY_DN5134_c3_g1_i8	-7.0837	3.87e-08
TRINITY_DN7075_c0_g1_i16	7.71822	3.87e-08
TRINITY_DN2573_c2_g3_i1	1.90801	3.89e-08
TRINITY_DN22614_c0_g1_i2	5.53483	3.89e-08
TRINITY_DN5074_c0_g1_i5	7.18274	3.91e-08
TRINITY_DN4465_c0_g1_i1	7.04633	3.91e-08
TRINITY_DN63_c4_g2_i1	-2.29482	3.94e-08
TRINITY_DN40663_c0_g3_i3	3.79946	3.94e-08
TRINITY_DN32647_c0_g2_i2	-2.06448	3.95e-08
TRINITY_DN5740_c0_g1_i11	5.41137	3.96e-08
TRINITY_DN4925_c0_g1_i2	-5.26863	4.01e-08
TRINITY_DN13564_c0_g1_i1	7.36982	4.01e-08
TRINITY_DN12018_c0_g1_i7	-3.44626	4.02e-08
TRINITY_DN14157_c0_g1_i7	6.38575	4.03e-08
TRINITY_DN22753_c0_g1_i1	5.24504	4.04e-08
TRINITY_DN5700_c0_g1_i1	3.93166	4.07e-08
TRINITY_DN3226_c0_g1_i1	5.80057	4.1e-08
TRINITY_DN21122_c0_g1_i10	-7.74277	4.11e-08
TRINITY_DN42266_c1_g1_i1	6.29054	4.15e-08
TRINITY_DN14112_c0_g1_i4	4.17954	4.16e-08
TRINITY_DN8309_c0_g1_i1	7.33071	4.16e-08
TRINITY_DN4940_c0_g1_i7	-0.877558	4.16e-08
TRINITY_DN18994_c0_g1_i2	5.20096	4.19e-08
TRINITY_DN6244_c0_g1_i6	-4.44426	4.19e-08
TRINITY_DN1245_c0_g3_i3	-2.07678	4.2e-08
TRINITY_DN851_c0_g1_i6	7.20818	4.22e-08
TRINITY_DN1919_c0_g1_i1	-2.45376	4.22e-08
TRINITY_DN4147_c0_g1_i2	7.29841	4.24e-08
TRINITY_DN18123_c0_g1_i1	3.56966	4.27e-08
TRINITY_DN24300_c0_g1_i2	6.88154	4.29e-08
TRINITY_DN4233_c0_g1_i1	6.17967	4.29e-08
TRINITY_DN28285_c0_g2_i1	-3	4.3e-08
TRINITY_DN7872_c0_g1_i13	2.32186	4.35e-08
TRINITY_DN2647_c2_g1_i1	-4.17582	4.35e-08
TRINITY_DN11773_c0_g1_i1	8.76141	4.36e-08
TRINITY_DN3824_c0_g4_i1	7.20494	4.36e-08
TRINITY_DN13945_c0_g1_i2	4.77299	4.36e-08
TRINITY_DN2387_c0_g1_i13	4.36178	4.45e-08
TRINITY_DN790_c0_g1_i5	4.49497	4.45e-08
TRINITY_DN15847_c0_g2_i3	7.09339	4.45e-08
TRINITY_DN1929_c0_g2_i1	-2.08475	4.46e-08
TRINITY_DN369_c1_g1_i2	5.67497	4.46e-08
TRINITY_DN70079_c0_g1_i1	6.94873	4.47e-08
TRINITY_DN148697_c0_g1_i1	7.09118	4.47e-08
TRINITY_DN20794_c0_g3_i1	7.24829	4.5e-08
TRINITY_DN22651_c0_g1_i3	-7.25955	4.55e-08
TRINITY_DN1035_c0_g1_i2	-2.16128	4.55e-08
TRINITY_DN1718_c0_g2_i2	7.13736	4.56e-08
TRINITY_DN34646_c0_g1_i1	5.3433	4.6e-08
TRINITY_DN39165_c0_g1_i1	6.92478	4.62e-08
TRINITY_DN4411_c0_g1_i2	5.50353	4.66e-08
TRINITY_DN4771_c0_g1_i5	4.86918	4.66e-08
TRINITY_DN3159_c0_g1_i2	6.88377	4.66e-08
TRINITY_DN28910_c0_g2_i1	6.01171	4.67e-08
TRINITY_DN3107_c0_g2_i5	4.56316	4.68e-08
TRINITY_DN26918_c1_g1_i1	5.29002	4.74e-08
TRINITY_DN31138_c0_g2_i1	7.16068	4.78e-08
TRINITY_DN28673_c0_g1_i1	4.89038	4.78e-08
TRINITY_DN8470_c0_g1_i2	-3.68465	4.79e-08
TRINITY_DN21132_c0_g1_i1	-3.18156	4.8e-08
TRINITY_DN58382_c0_g1_i1	-3.40034	4.81e-08
TRINITY_DN4699_c0_g1_i3	6.90915	4.81e-08
TRINITY_DN10817_c0_g1_i2	5.20148	4.81e-08
TRINITY_DN8466_c0_g1_i1	-6.68948	4.84e-08
TRINITY_DN19113_c0_g1_i1	6.01035	4.84e-08
TRINITY_DN19446_c0_g2_i1	4.38429	4.86e-08
TRINITY_DN34582_c0_g1_i3	-3.71924	4.92e-08
TRINITY_DN16906_c0_g1_i1	7.11465	4.92e-08
TRINITY_DN13523_c0_g1_i1	-5.57829	4.92e-08
TRINITY_DN24277_c0_g1_i1	2.10678	4.95e-08
TRINITY_DN14546_c0_g1_i4	-9.49301	5e-08
TRINITY_DN10543_c1_g2_i1	4.64857	5.02e-08
TRINITY_DN20352_c0_g1_i6	7.14043	5.02e-08
TRINITY_DN12340_c0_g1_i3	6.8827	5.02e-08
TRINITY_DN4520_c0_g1_i2	1.09419	5.03e-08
TRINITY_DN4434_c0_g2_i1	-2.60256	5.09e-08
TRINITY_DN129115_c0_g4_i2	7.12922	5.15e-08
TRINITY_DN717_c0_g2_i1	4.47058	5.16e-08
TRINITY_DN11001_c0_g1_i8	7.33062	5.16e-08
TRINITY_DN77689_c0_g3_i1	-6.00619	5.25e-08
TRINITY_DN40063_c0_g1_i3	7.24906	5.26e-08
TRINITY_DN4480_c0_g2_i3	5.42847	5.26e-08
TRINITY_DN4419_c0_g1_i4	5.70761	5.26e-08
TRINITY_DN9901_c0_g2_i1	5.21391	5.26e-08
TRINITY_DN39561_c0_g4_i1	7.05351	5.29e-08
TRINITY_DN59605_c0_g1_i3	4.61377	5.29e-08
TRINITY_DN36172_c0_g2_i1	6.06835	5.3e-08
TRINITY_DN17_c0_g1_i2	6.1214	5.3e-08
TRINITY_DN11642_c0_g1_i7	7.45001	5.33e-08
TRINITY_DN6479_c0_g1_i2	4.31405	5.34e-08
TRINITY_DN28686_c0_g1_i1	6.14548	5.35e-08
TRINITY_DN32502_c0_g1_i2	-3.23947	5.39e-08
TRINITY_DN142_c1_g1_i1	4.97086	5.4e-08
TRINITY_DN2347_c0_g1_i2	4.65135	5.41e-08
TRINITY_DN2235_c0_g1_i9	7.56247	5.43e-08
TRINITY_DN638_c0_g1_i8	4.73839	5.45e-08
TRINITY_DN4311_c0_g1_i21	-3.64299	5.51e-08
TRINITY_DN50879_c0_g2_i3	-1.17272	5.55e-08
TRINITY_DN3356_c0_g3_i1	3.42516	5.56e-08
TRINITY_DN48241_c0_g1_i12	-5.10995	5.56e-08
TRINITY_DN1309_c0_g1_i13	6.8385	5.57e-08
TRINITY_DN17815_c1_g1_i1	7.80956	5.59e-08
TRINITY_DN22422_c0_g1_i5	7.40809	5.72e-08
TRINITY_DN1534_c0_g1_i23	5.1807	5.73e-08
TRINITY_DN3951_c0_g1_i1	4.70421	5.77e-08
TRINITY_DN59115_c0_g1_i6	-1.04947	5.78e-08
TRINITY_DN151_c0_g1_i4	7.22506	5.79e-08
TRINITY_DN9245_c0_g1_i1	-1.98874	5.79e-08
TRINITY_DN12483_c0_g1_i2	7.57626	5.83e-08
TRINITY_DN13370_c0_g2_i2	4.5232	5.85e-08
TRINITY_DN3731_c0_g1_i2	4.78539	5.86e-08
TRINITY_DN26746_c0_g1_i6	7.35409	5.87e-08
TRINITY_DN11034_c2_g1_i1	7.27845	5.88e-08
TRINITY_DN7852_c0_g2_i1	4.11196	5.88e-08
TRINITY_DN3859_c0_g2_i1	7.04279	5.88e-08
TRINITY_DN21529_c0_g1_i2	4.03138	5.89e-08
TRINITY_DN18028_c0_g1_i3	-1.44697	5.93e-08
TRINITY_DN12504_c0_g1_i8	7.04433	5.95e-08
TRINITY_DN11979_c0_g1_i5	3.67935	5.96e-08
TRINITY_DN7971_c0_g2_i1	7.07019	5.96e-08
TRINITY_DN11729_c0_g1_i1	4.58712	5.97e-08
TRINITY_DN2310_c0_g1_i4	4.53327	5.97e-08
TRINITY_DN28910_c0_g1_i5	5.50198	5.99e-08
TRINITY_DN16987_c0_g1_i1	1.01014	6.01e-08
TRINITY_DN2610_c0_g1_i4	7.271	6.02e-08
TRINITY_DN8488_c0_g1_i4	7.45462	6.03e-08
TRINITY_DN9298_c0_g1_i2	6.9344	6.05e-08
TRINITY_DN18891_c0_g1_i2	7.08963	6.08e-08
TRINITY_DN4170_c0_g1_i2	6.89305	6.08e-08
TRINITY_DN2750_c0_g1_i1	4.48289	6.09e-08
TRINITY_DN9470_c0_g1_i1	7.11924	6.12e-08
TRINITY_DN13845_c0_g1_i2	6.57893	6.24e-08
TRINITY_DN5273_c0_g1_i4	7.31028	6.26e-08
TRINITY_DN11117_c0_g1_i3	7.08967	6.27e-08
TRINITY_DN14448_c0_g1_i20	4.64645	6.29e-08
TRINITY_DN3225_c0_g1_i3	7.55224	6.32e-08
TRINITY_DN16674_c0_g1_i4	-3.65188	6.33e-08
TRINITY_DN33454_c0_g1_i1	6.01688	6.33e-08
TRINITY_DN3385_c0_g1_i3	7.06627	6.35e-08
TRINITY_DN17607_c0_g1_i1	5.58018	6.37e-08
TRINITY_DN526_c0_g1_i4	7.04206	6.39e-08
TRINITY_DN5267_c0_g1_i3	5.04102	6.41e-08
TRINITY_DN9177_c0_g1_i14	7.59074	6.41e-08
TRINITY_DN28894_c0_g1_i3	-8.02586	6.42e-08
TRINITY_DN4994_c0_g1_i13	7.07015	6.47e-08
TRINITY_DN65736_c0_g1_i2	4.0166	6.47e-08
TRINITY_DN2210_c0_g1_i3	4.52135	6.49e-08
TRINITY_DN56108_c0_g1_i1	4.00865	6.49e-08
TRINITY_DN64_c2_g2_i2	7.14269	6.49e-08
TRINITY_DN71816_c0_g1_i4	8.1675	6.54e-08
TRINITY_DN39789_c0_g1_i3	2.57109	6.56e-08
TRINITY_DN2044_c0_g1_i1	7.04284	6.57e-08
TRINITY_DN2822_c0_g1_i3	-6.56936	6.62e-08
TRINITY_DN52587_c0_g1_i10	-4.16205	6.62e-08
TRINITY_DN10231_c0_g1_i2	5.83384	6.66e-08
TRINITY_DN1080_c0_g1_i1	5.80134	6.68e-08
TRINITY_DN1913_c0_g1_i4	7.42162	6.71e-08
TRINITY_DN6700_c2_g1_i2	-4.49572	6.71e-08
TRINITY_DN11307_c0_g2_i1	-7.54232	6.74e-08
TRINITY_DN3013_c0_g1_i2	6.63792	6.79e-08
TRINITY_DN6990_c0_g1_i1	-5.20635	6.79e-08
TRINITY_DN11537_c0_g2_i1	5.24602	6.79e-08
TRINITY_DN54795_c0_g3_i7	3.70525	6.83e-08
TRINITY_DN4736_c0_g1_i4	6.10461	6.83e-08
TRINITY_DN21711_c0_g1_i1	-3.69002	6.85e-08
TRINITY_DN47589_c1_g4_i1	-1.48153	6.85e-08
TRINITY_DN5334_c0_g1_i1	6.85083	6.88e-08
TRINITY_DN68839_c1_g3_i1	11.6903	6.95e-08
TRINITY_DN1358_c0_g1_i3	4.39698	6.96e-08
TRINITY_DN2768_c0_g1_i9	6.68466	6.97e-08
TRINITY_DN40925_c0_g1_i2	3.57636	7.04e-08
TRINITY_DN15315_c0_g1_i1	-1.92597	7.06e-08
TRINITY_DN60728_c0_g1_i4	5.58578	7.07e-08
TRINITY_DN1092_c0_g1_i4	7.23272	7.1e-08
TRINITY_DN12769_c0_g1_i1	6.9882	7.11e-08
TRINITY_DN26865_c0_g1_i1	-4.55065	7.16e-08
TRINITY_DN20830_c0_g1_i7	7.64264	7.19e-08
TRINITY_DN3961_c0_g1_i13	4.57828	7.19e-08
TRINITY_DN18357_c0_g1_i1	7.18091	7.23e-08
TRINITY_DN3706_c0_g1_i8	-4.00043	7.25e-08
TRINITY_DN20812_c0_g2_i1	7.07098	7.31e-08
TRINITY_DN639_c0_g2_i1	7.09487	7.31e-08
TRINITY_DN8466_c1_g1_i2	7.19021	7.36e-08
TRINITY_DN17476_c0_g1_i1	-8.14621	7.4e-08
TRINITY_DN24_c0_g1_i2	2.69647	7.4e-08
TRINITY_DN301_c2_g1_i2	3.17205	7.45e-08
TRINITY_DN10443_c0_g1_i9	6.2196	7.52e-08
TRINITY_DN5620_c0_g1_i17	5.21594	7.52e-08
TRINITY_DN8650_c0_g1_i2	7.17142	7.53e-08
TRINITY_DN6983_c0_g2_i7	7.63843	7.53e-08
TRINITY_DN16350_c0_g1_i1	-5.25622	7.54e-08
TRINITY_DN27813_c0_g1_i4	4.03509	7.55e-08
TRINITY_DN5603_c0_g1_i2	-2.29955	7.55e-08
TRINITY_DN11222_c0_g1_i3	6.76362	7.57e-08
TRINITY_DN5716_c0_g1_i8	3.46705	7.63e-08
TRINITY_DN51966_c1_g3_i1	6.08797	7.63e-08
TRINITY_DN4228_c0_g2_i3	4.00053	7.64e-08
TRINITY_DN10953_c0_g1_i2	4.92173	7.65e-08
TRINITY_DN8190_c0_g1_i2	-0.917038	7.66e-08
TRINITY_DN17743_c0_g1_i13	5.13322	7.68e-08
TRINITY_DN24184_c0_g1_i30	5.53679	7.71e-08
TRINITY_DN11047_c0_g1_i2	6.41087	7.75e-08
TRINITY_DN7636_c0_g1_i4	4.01871	7.77e-08
TRINITY_DN369_c2_g1_i2	6.16061	7.79e-08
TRINITY_DN13429_c0_g1_i2	7.42785	7.85e-08
TRINITY_DN4249_c0_g1_i11	7.26697	7.86e-08
TRINITY_DN88296_c0_g4_i1	-1.80875	7.87e-08
TRINITY_DN6736_c3_g1_i1	4.88919	7.89e-08
TRINITY_DN8151_c0_g2_i1	8.14559	7.9e-08
TRINITY_DN19806_c0_g1_i1	1.0851	7.91e-08
TRINITY_DN18721_c0_g1_i19	7.26768	7.96e-08
TRINITY_DN16821_c0_g1_i1	6.97084	7.97e-08
TRINITY_DN12758_c0_g1_i2	6.94671	7.98e-08
TRINITY_DN30049_c0_g1_i2	6.19671	7.99e-08
TRINITY_DN16579_c0_g1_i2	7.67602	8.05e-08
TRINITY_DN23811_c0_g1_i2	-2.62959	8.07e-08
TRINITY_DN4657_c0_g1_i2	4.17803	8.09e-08
TRINITY_DN2406_c0_g1_i9	5.89055	8.12e-08
TRINITY_DN36517_c0_g1_i1	-5.39532	8.13e-08
TRINITY_DN7136_c0_g1_i11	3.99649	8.14e-08
TRINITY_DN492_c0_g1_i4	5.32268	8.15e-08
TRINITY_DN4435_c0_g1_i10	7.18913	8.18e-08
TRINITY_DN2953_c0_g1_i9	7.04447	8.19e-08
TRINITY_DN9694_c0_g1_i1	2.48411	8.19e-08
TRINITY_DN29678_c0_g1_i6	3.52523	8.19e-08
TRINITY_DN202640_c0_g1_i1	3.28488	8.2e-08
TRINITY_DN1284_c0_g1_i11	4.39042	8.22e-08
TRINITY_DN13083_c0_g1_i2	5.04086	8.33e-08
TRINITY_DN4532_c0_g1_i2	4.01437	8.39e-08
TRINITY_DN45341_c0_g1_i1	4.43951	8.41e-08
TRINITY_DN12315_c0_g1_i22	-5.90978	8.43e-08
TRINITY_DN13177_c0_g1_i3	-6.44896	8.51e-08
TRINITY_DN4799_c0_g1_i2	4.89684	8.69e-08
TRINITY_DN7095_c0_g1_i1	6.96607	8.79e-08
TRINITY_DN24882_c0_g1_i5	-1.82617	8.79e-08
TRINITY_DN10592_c0_g1_i1	4.66498	8.8e-08
TRINITY_DN13994_c0_g2_i1	8.26408	8.82e-08
TRINITY_DN10738_c1_g1_i3	-4.10332	8.82e-08
TRINITY_DN3237_c0_g2_i1	5.26506	8.83e-08
TRINITY_DN6932_c1_g1_i2	3.95665	8.84e-08
TRINITY_DN2842_c0_g1_i2	7.5035	8.85e-08
TRINITY_DN4824_c0_g1_i10	6.80769	8.88e-08
TRINITY_DN6943_c0_g1_i16	4.2235	8.93e-08
TRINITY_DN3755_c0_g1_i4	4.86319	8.96e-08
TRINITY_DN14952_c0_g1_i1	4.98316	8.98e-08
TRINITY_DN37148_c0_g1_i2	6.23812	8.99e-08
TRINITY_DN4034_c0_g1_i9	4.56465	9.01e-08
TRINITY_DN10913_c0_g1_i12	2.89227	9.03e-08
TRINITY_DN6525_c0_g1_i1	6.16272	9.03e-08
TRINITY_DN24528_c0_g2_i1	5.04423	9.08e-08
TRINITY_DN126_c0_g1_i1	7.01271	9.14e-08
TRINITY_DN25478_c0_g1_i1	6.82353	9.17e-08
TRINITY_DN7779_c0_g2_i4	7.26678	9.19e-08
TRINITY_DN640_c0_g1_i2	3.96079	9.21e-08
TRINITY_DN11876_c0_g1_i2	7.30036	9.23e-08
TRINITY_DN19324_c1_g1_i1	6.96774	9.25e-08
TRINITY_DN6392_c0_g1_i2	4.25796	9.31e-08
TRINITY_DN11160_c0_g1_i1	5.26739	9.32e-08
TRINITY_DN3205_c0_g1_i4	6.1897	9.41e-08
TRINITY_DN5585_c0_g1_i8	-3.68721	9.43e-08
TRINITY_DN3458_c0_g1_i4	-10.0784	9.59e-08
TRINITY_DN1704_c0_g1_i5	6.99327	9.63e-08
TRINITY_DN37_c0_g2_i2	7.38766	9.67e-08
TRINITY_DN3830_c0_g1_i1	6.99165	9.75e-08
TRINITY_DN28593_c0_g1_i1	6.05499	9.75e-08
TRINITY_DN3261_c0_g1_i5	7.20253	9.78e-08
TRINITY_DN1696_c1_g1_i4	3.96147	9.8e-08
TRINITY_DN6208_c0_g1_i9	3.79318	9.94e-08
TRINITY_DN7297_c0_g1_i4	6.35567	9.94e-08
TRINITY_DN13746_c0_g1_i7	3.3881	9.98e-08
TRINITY_DN543_c0_g1_i8	8.24727	1e-07
TRINITY_DN2883_c0_g3_i1	5.32181	1e-07
TRINITY_DN19825_c0_g2_i1	6.02061	1.01e-07
TRINITY_DN12958_c0_g5_i1	-4.43874	1.01e-07
TRINITY_DN4793_c0_g1_i5	6.76013	1.02e-07
TRINITY_DN17955_c0_g1_i1	5.97454	1.02e-07
TRINITY_DN7677_c0_g1_i4	5.50601	1.02e-07
TRINITY_DN17832_c0_g1_i6	7.01808	1.02e-07
TRINITY_DN16551_c0_g1_i1	7.73439	1.02e-07
TRINITY_DN27_c0_g1_i18	5.14103	1.03e-07
TRINITY_DN11802_c0_g1_i10	-2.46223	1.04e-07
TRINITY_DN24192_c0_g1_i19	4.90725	1.04e-07
TRINITY_DN180301_c0_g2_i3	5.9535	1.04e-07
TRINITY_DN3903_c0_g1_i14	7.06897	1.04e-07
TRINITY_DN7118_c0_g1_i1	5.62954	1.05e-07
TRINITY_DN32198_c0_g1_i1	4.57322	1.05e-07
TRINITY_DN6404_c0_g1_i4	7.16196	1.06e-07
TRINITY_DN46734_c0_g1_i1	7.40725	1.06e-07
TRINITY_DN1011_c0_g1_i15	6.94146	1.07e-07
TRINITY_DN16073_c0_g1_i1	5.94818	1.07e-07
TRINITY_DN5154_c0_g1_i1	7.43368	1.07e-07
TRINITY_DN4359_c0_g1_i1	-4.65059	1.07e-07
TRINITY_DN2178_c0_g1_i1	7.444	1.08e-07
TRINITY_DN17290_c0_g1_i2	6.8551	1.08e-07
TRINITY_DN3056_c0_g1_i2	6.8516	1.09e-07
TRINITY_DN41893_c0_g1_i11	7.4641	1.09e-07
TRINITY_DN2246_c0_g1_i3	4.92098	1.09e-07
TRINITY_DN8638_c0_g1_i1	4.13217	1.09e-07
TRINITY_DN25522_c0_g1_i1	7.13086	1.1e-07
TRINITY_DN473_c0_g1_i12	5.0217	1.1e-07
TRINITY_DN243417_c0_g1_i1	3.81819	1.1e-07
TRINITY_DN5919_c0_g1_i5	-3.54349	1.1e-07
TRINITY_DN2938_c0_g2_i1	7.34368	1.11e-07
TRINITY_DN34336_c0_g1_i1	-1.69659	1.11e-07
TRINITY_DN11043_c0_g1_i10	6.98579	1.11e-07
TRINITY_DN1627_c0_g2_i1	5.05653	1.12e-07
TRINITY_DN13708_c0_g1_i2	6.77872	1.13e-07
TRINITY_DN87_c0_g2_i1	6.93908	1.13e-07
TRINITY_DN34199_c0_g1_i4	-9.04046	1.13e-07
TRINITY_DN15153_c0_g1_i2	3.19277	1.13e-07
TRINITY_DN1102_c0_g1_i1	8.78159	1.14e-07
TRINITY_DN5050_c0_g1_i4	5.16106	1.14e-07
TRINITY_DN3655_c1_g1_i11	5.11341	1.14e-07
TRINITY_DN7043_c0_g2_i2	-2.74361	1.15e-07
TRINITY_DN1508_c2_g1_i19	-5.54884	1.15e-07
TRINITY_DN25077_c0_g1_i1	3.53616	1.16e-07
TRINITY_DN10131_c0_g1_i9	5.81403	1.16e-07
TRINITY_DN48012_c0_g1_i1	7.97508	1.16e-07
TRINITY_DN9710_c0_g2_i2	6.96434	1.17e-07
TRINITY_DN18942_c0_g1_i1	7.14635	1.18e-07
TRINITY_DN19891_c0_g1_i9	5.1546	1.19e-07
TRINITY_DN35363_c0_g1_i24	7.27309	1.19e-07
TRINITY_DN8120_c0_g1_i29	5.12476	1.21e-07
TRINITY_DN20934_c0_g1_i3	4.87604	1.21e-07
TRINITY_DN22599_c1_g3_i1	6.9132	1.21e-07
TRINITY_DN11416_c0_g2_i2	5.53953	1.22e-07
TRINITY_DN51714_c0_g1_i1	-3.49081	1.22e-07
[truncated: 13,356 more rows]

## Sheet: Ⅲ_GY
Gene_ID	log2FoldChange	pvalue
TRINITY_DN5070_c0_g1_i12	10.6155	2.18e-42
TRINITY_DN4382_c0_g1_i28	12.8885	5.36e-38
TRINITY_DN42180_c0_g2_i1	17.2313	2.16e-26
TRINITY_DN3313_c0_g1_i5	-11.8435	5.65e-26
TRINITY_DN48388_c1_g1_i1	29.932	1.98e-25
TRINITY_DN22938_c0_g5_i2	29.8385	5.2e-25
TRINITY_DN22181_c0_g1_i1	30	1.22e-24
TRINITY_DN91837_c0_g2_i1	30	3.71e-24
TRINITY_DN14285_c0_g1_i10	10.7298	2.24e-23
TRINITY_DN8146_c0_g2_i3	14.4092	5.33e-23
TRINITY_DN8384_c1_g1_i5	19.1157	9.24e-23
TRINITY_DN2096_c0_g1_i11	9.6506	1.89e-22
TRINITY_DN9209_c0_g2_i1	8.02666	2.96e-22
TRINITY_DN11741_c0_g1_i1	7.18401	1.04e-21
TRINITY_DN15557_c0_g1_i3	9.29103	2.35e-21
TRINITY_DN343_c0_g1_i37	12.3888	4.42e-21
TRINITY_DN3433_c0_g2_i1	14.8835	4.73e-20
TRINITY_DN27619_c0_g1_i1	-8.84684	7.44e-20
TRINITY_DN140433_c0_g1_i1	8.42184	1.67e-19
TRINITY_DN42154_c0_g3_i1	25.9628	2.46e-19
TRINITY_DN24787_c0_g1_i2	-10.311	3.04e-19
TRINITY_DN8142_c0_g1_i32	13.0419	7.28e-19
TRINITY_DN10891_c0_g1_i1	-7.2241	7.75e-19
TRINITY_DN19106_c0_g1_i5	8.67125	1.33e-18
TRINITY_DN704_c0_g1_i5	16.421	1.38e-18
TRINITY_DN1939_c0_g1_i17	7.2747	5.16e-18
TRINITY_DN12066_c0_g1_i4	-10.2353	5.41e-18
TRINITY_DN22222_c0_g1_i3	7.07737	6.22e-18
TRINITY_DN16703_c0_g1_i1	6.43117	6.61e-18
TRINITY_DN29540_c0_g2_i1	29.3973	7.37e-18
TRINITY_DN16427_c0_g1_i4	-10.9901	1.63e-17
TRINITY_DN200_c0_g2_i1	-9.64591	2.33e-17
TRINITY_DN22466_c0_g1_i2	8.94237	3.35e-17
TRINITY_DN69226_c0_g3_i1	-8.22498	4.42e-17
TRINITY_DN33736_c0_g2_i3	27.0892	6e-17
TRINITY_DN214118_c0_g1_i1	27.5877	6.26e-17
TRINITY_DN4031_c0_g1_i1	6.4825	6.93e-17
TRINITY_DN35645_c0_g1_i4	14.5581	7.41e-17
TRINITY_DN33_c0_g2_i5	-9.39705	8.03e-17
TRINITY_DN3673_c0_g1_i14	8.57186	1.04e-16
TRINITY_DN1585_c0_g1_i35	9.05081	3.6e-16
TRINITY_DN10754_c0_g1_i4	27.0124	4.88e-16
TRINITY_DN14270_c0_g1_i1	-6.65752	7.15e-16
TRINITY_DN8558_c0_g2_i1	8.82242	8.49e-16
TRINITY_DN5092_c0_g3_i1	26.1366	8.84e-16
TRINITY_DN1977_c0_g1_i9	-10.187	9.85e-16
TRINITY_DN54476_c0_g2_i1	26.2183	1.12e-15
TRINITY_DN2971_c2_g1_i1	25.9206	1.17e-15
TRINITY_DN8558_c0_g3_i1	10.2526	1.26e-15
TRINITY_DN5743_c0_g1_i11	9.75112	1.39e-15
TRINITY_DN14052_c0_g1_i1	9.59909	2.23e-15
TRINITY_DN163673_c0_g2_i2	26.2048	3.58e-15
TRINITY_DN94474_c0_g1_i3	-6.73009	4.45e-15
TRINITY_DN36372_c1_g1_i1	8.57123	4.64e-15
TRINITY_DN35196_c0_g1_i1	26.2843	4.99e-15
TRINITY_DN8572_c0_g1_i9	-9.39432	8.86e-15
TRINITY_DN1962_c0_g2_i1	25.2937	9.09e-15
TRINITY_DN51980_c1_g2_i4	25.7807	1.21e-14
TRINITY_DN6416_c0_g1_i1	25.7196	1.24e-14
TRINITY_DN23897_c0_g1_i5	-12.2362	1.26e-14
TRINITY_DN5051_c0_g2_i4	26.1228	1.44e-14
TRINITY_DN305861_c0_g1_i1	26.0847	1.48e-14
TRINITY_DN6074_c0_g2_i2	25.3282	1.55e-14
TRINITY_DN28617_c0_g1_i3	26.3819	1.63e-14
TRINITY_DN20444_c0_g1_i1	-10.5376	1.67e-14
TRINITY_DN71886_c0_g1_i1	25.9755	1.71e-14
TRINITY_DN53803_c0_g1_i1	25.8506	1.8e-14
TRINITY_DN246411_c0_g1_i1	25.3793	1.89e-14
TRINITY_DN3064_c0_g1_i6	25.5491	2e-14
TRINITY_DN12462_c1_g1_i1	25.679	2.16e-14
TRINITY_DN3081_c0_g1_i33	8.63514	2.25e-14
TRINITY_DN3578_c0_g1_i2	-5.1578	2.38e-14
TRINITY_DN36768_c0_g1_i2	25.0403	2.54e-14
TRINITY_DN17815_c1_g1_i1	10.3331	2.6e-14
TRINITY_DN23414_c1_g1_i1	25.2972	2.88e-14
TRINITY_DN52249_c0_g1_i11	25.9056	3.1e-14
TRINITY_DN34315_c0_g1_i5	25.887	3.13e-14
TRINITY_DN8466_c0_g1_i1	-12.329	4.22e-14
TRINITY_DN11344_c0_g2_i2	-7.66466	5.14e-14
TRINITY_DN35721_c0_g1_i1	5.16428	5.78e-14
TRINITY_DN9857_c0_g1_i1	13.1276	6.14e-14
TRINITY_DN12315_c0_g1_i22	-9.39352	7.63e-14
TRINITY_DN5648_c0_g1_i7	8.72374	7.96e-14
TRINITY_DN4497_c0_g1_i13	-9.06479	9.45e-14
TRINITY_DN8558_c0_g1_i8	5.87025	1.07e-13
TRINITY_DN42958_c0_g1_i1	6.29166	1.16e-13
TRINITY_DN10414_c1_g2_i1	14.3713	1.21e-13
TRINITY_DN7784_c1_g1_i1	13.778	1.29e-13
TRINITY_DN10566_c0_g1_i8	7.71905	1.58e-13
TRINITY_DN11423_c0_g1_i2	6.81448	1.61e-13
TRINITY_DN9603_c0_g1_i6	13.0749	1.61e-13
TRINITY_DN1472_c0_g1_i14	8.70788	1.72e-13
TRINITY_DN24546_c0_g1_i5	24.9257	1.81e-13
TRINITY_DN13916_c1_g2_i1	25.2683	1.82e-13
TRINITY_DN2234_c0_g1_i9	-7.23101	1.93e-13
TRINITY_DN17396_c0_g1_i1	-9.68128	2.25e-13
TRINITY_DN11760_c0_g2_i1	-6.66144	2.4e-13
TRINITY_DN2194_c0_g1_i5	5.56914	2.61e-13
TRINITY_DN242825_c0_g1_i1	25.1503	2.82e-13
TRINITY_DN32821_c0_g1_i1	10.1682	3.37e-13
TRINITY_DN37004_c0_g2_i1	-9.15228	3.57e-13
TRINITY_DN15383_c1_g1_i2	-10.5488	3.9e-13
TRINITY_DN5919_c0_g1_i5	-8.25445	4.63e-13
TRINITY_DN14477_c0_g3_i1	23.6271	5.08e-13
TRINITY_DN7188_c0_g1_i1	12.7049	5.11e-13
TRINITY_DN7533_c0_g1_i5	-9.12829	5.33e-13
TRINITY_DN18272_c0_g1_i4	5.96335	6.03e-13
TRINITY_DN7167_c0_g1_i2	-9.36398	6.5e-13
TRINITY_DN7607_c1_g1_i2	-12.2739	7.37e-13
TRINITY_DN11687_c0_g2_i1	8.91687	7.93e-13
TRINITY_DN13879_c0_g2_i1	7.24321	8.53e-13
TRINITY_DN12121_c0_g1_i4	5.87849	9.12e-13
TRINITY_DN6940_c0_g1_i3	4.95542	1.23e-12
TRINITY_DN14545_c0_g1_i1	5.04302	1.5e-12
TRINITY_DN7167_c0_g2_i1	-10.3011	1.7e-12
TRINITY_DN7450_c0_g1_i4	6.05671	2.19e-12
TRINITY_DN4925_c0_g1_i2	-9.96045	2.25e-12
TRINITY_DN19537_c0_g1_i2	-12.0244	2.37e-12
TRINITY_DN25519_c0_g1_i2	9.01466	2.82e-12
TRINITY_DN7625_c0_g2_i1	6.24247	2.89e-12
TRINITY_DN2272_c0_g1_i8	11.5505	3.34e-12
TRINITY_DN6625_c0_g1_i6	13.8269	3.57e-12
TRINITY_DN20204_c0_g2_i4	7.26308	3.72e-12
TRINITY_DN17580_c0_g1_i4	7.13154	3.88e-12
TRINITY_DN48782_c0_g1_i1	-7.30605	4.11e-12
TRINITY_DN3957_c0_g1_i5	-11.0324	4.17e-12
TRINITY_DN4502_c0_g1_i20	-9.09369	4.42e-12
TRINITY_DN67423_c0_g1_i1	14.159	4.54e-12
TRINITY_DN3026_c0_g1_i3	7.27283	4.89e-12
TRINITY_DN1676_c0_g1_i1	-11.1586	5.66e-12
TRINITY_DN11337_c0_g1_i1	-9.85888	5.69e-12
TRINITY_DN8825_c0_g1_i3	-13.2242	5.83e-12
TRINITY_DN7352_c0_g1_i14	-5.05985	6.31e-12
TRINITY_DN4454_c0_g1_i2	-7.47498	6.55e-12
TRINITY_DN27255_c0_g2_i1	-6.84824	7.04e-12
TRINITY_DN3027_c0_g2_i1	9.47528	7.05e-12
TRINITY_DN18059_c0_g1_i9	7.8977	8.73e-12
TRINITY_DN41393_c0_g1_i2	-7.07623	8.97e-12
TRINITY_DN603_c2_g1_i1	7.20319	1.11e-11
TRINITY_DN7625_c0_g1_i4	10.5451	1.15e-11
TRINITY_DN9581_c0_g1_i10	7.52555	1.2e-11
TRINITY_DN3979_c0_g1_i26	9.02976	1.2e-11
TRINITY_DN6110_c0_g1_i4	-8.14785	1.35e-11
TRINITY_DN5904_c0_g1_i3	-6.60324	1.44e-11
TRINITY_DN15294_c0_g1_i1	9.35244	1.54e-11
TRINITY_DN7360_c0_g2_i1	-5.82015	1.79e-11
TRINITY_DN46557_c0_g1_i2	-6.0633	1.95e-11
TRINITY_DN3401_c0_g2_i1	-7.29853	1.95e-11
TRINITY_DN2460_c0_g1_i5	-4.72015	2.16e-11
TRINITY_DN367_c0_g1_i8	-4.12225	2.18e-11
TRINITY_DN18304_c0_g1_i2	-9.88415	2.29e-11
TRINITY_DN12786_c0_g1_i1	-7.9675	2.5e-11
TRINITY_DN14678_c0_g1_i5	-7.95904	2.81e-11
TRINITY_DN29758_c0_g1_i1	8.90259	3.03e-11
TRINITY_DN19571_c0_g1_i1	8.35028	3.27e-11
TRINITY_DN11813_c0_g1_i16	-12.1749	3.27e-11
TRINITY_DN13059_c0_g2_i1	9.47504	3.48e-11
TRINITY_DN1172_c0_g2_i2	15.4971	3.55e-11
TRINITY_DN114407_c0_g1_i4	-9.05336	3.7e-11
TRINITY_DN6219_c0_g1_i10	-9.15908	3.76e-11
TRINITY_DN41409_c0_g2_i1	7.09834	3.9e-11
TRINITY_DN20926_c0_g1_i1	-6.24734	4.45e-11
TRINITY_DN24829_c0_g1_i1	-5.18494	4.65e-11
TRINITY_DN22402_c0_g1_i2	-6.72073	5e-11
TRINITY_DN778_c0_g1_i3	7.23315	5.18e-11
TRINITY_DN4927_c0_g1_i1	-8.67253	5.39e-11
TRINITY_DN8895_c0_g2_i2	8.17399	5.62e-11
TRINITY_DN60385_c0_g1_i2	-5.09638	6.15e-11
TRINITY_DN1229_c0_g1_i15	8.8571	6.79e-11
TRINITY_DN6668_c0_g1_i1	13.2151	7.38e-11
TRINITY_DN3943_c0_g1_i10	5.74823	7.64e-11
TRINITY_DN82012_c0_g1_i5	-10.0529	8.05e-11
TRINITY_DN1951_c0_g1_i1	-9.84964	8.99e-11
TRINITY_DN16209_c0_g2_i2	9.04258	9.03e-11
TRINITY_DN15139_c0_g1_i50	-9.86233	1.07e-10
TRINITY_DN34582_c0_g1_i3	-5.26425	1.29e-10
TRINITY_DN7788_c0_g1_i1	-9.72628	1.29e-10
TRINITY_DN10191_c0_g1_i1	6.02663	1.3e-10
TRINITY_DN6844_c0_g1_i8	7.09576	1.59e-10
TRINITY_DN7276_c0_g1_i2	-7.65173	1.65e-10
TRINITY_DN6524_c0_g1_i3	-10.1375	1.76e-10
TRINITY_DN22078_c0_g1_i1	-7.57683	1.83e-10
TRINITY_DN12732_c0_g1_i6	-8.54342	1.84e-10
TRINITY_DN4628_c0_g3_i3	-3.80107	1.94e-10
TRINITY_DN3771_c0_g1_i11	-9.21969	1.97e-10
TRINITY_DN8625_c0_g1_i8	12.9589	2.08e-10
TRINITY_DN3706_c0_g1_i8	-5.44891	2.16e-10
TRINITY_DN19105_c0_g1_i5	-8.66084	2.36e-10
TRINITY_DN43625_c0_g1_i1	-7.52476	2.41e-10
TRINITY_DN10232_c0_g1_i2	-7.15601	2.43e-10
TRINITY_DN9677_c0_g1_i2	5.57177	2.5e-10
TRINITY_DN944_c0_g4_i1	-10.1205	2.92e-10
TRINITY_DN17347_c0_g1_i1	11.7811	3.1e-10
TRINITY_DN18734_c0_g1_i1	-7.38881	3.13e-10
TRINITY_DN30239_c0_g1_i3	8.03651	3.19e-10
TRINITY_DN16006_c0_g1_i1	-8.58914	3.22e-10
TRINITY_DN1396_c0_g2_i1	4.73299	3.29e-10
TRINITY_DN2372_c0_g1_i20	7.10848	3.45e-10
TRINITY_DN593_c0_g1_i1	-6.66655	3.65e-10
TRINITY_DN15994_c0_g1_i4	-7.24098	3.69e-10
TRINITY_DN2308_c1_g4_i1	-6.70715	3.84e-10
TRINITY_DN5886_c0_g2_i1	8.8645	4.04e-10
TRINITY_DN6616_c0_g2_i4	-8.75637	4.19e-10
TRINITY_DN4419_c0_g1_i4	8.81964	4.31e-10
TRINITY_DN19052_c0_g3_i1	10.0668	4.32e-10
TRINITY_DN6524_c0_g2_i1	-8.52241	4.36e-10
TRINITY_DN7951_c1_g1_i3	-8.56608	4.61e-10
TRINITY_DN2950_c0_g1_i4	9.84336	5.36e-10
TRINITY_DN53980_c0_g1_i3	-7.82834	5.55e-10
TRINITY_DN20428_c0_g1_i1	5.17352	6e-10
TRINITY_DN1671_c0_g1_i1	-4.89169	6.06e-10
TRINITY_DN17191_c0_g1_i8	-5.15953	6.72e-10
TRINITY_DN11647_c0_g1_i2	-8.50736	6.78e-10
TRINITY_DN7876_c0_g1_i5	-9.68871	7.07e-10
TRINITY_DN11450_c0_g1_i31	-9.47848	7.1e-10
TRINITY_DN13398_c4_g1_i1	-10.1269	8.43e-10
TRINITY_DN350_c0_g1_i12	5.24291	8.54e-10
TRINITY_DN35293_c0_g2_i1	-8.22343	8.71e-10
TRINITY_DN16971_c0_g2_i1	-8.15129	9.38e-10
TRINITY_DN8391_c0_g1_i6	-7.91994	9.38e-10
TRINITY_DN44865_c0_g1_i2	5.93575	9.46e-10
TRINITY_DN13767_c1_g1_i5	11.1781	1.05e-09
TRINITY_DN6576_c0_g1_i9	-7.93271	1.12e-09
TRINITY_DN13609_c0_g3_i2	-2.88182	1.23e-09
TRINITY_DN32620_c0_g1_i1	-8.54852	1.28e-09
TRINITY_DN20583_c0_g1_i7	6.49	1.3e-09
TRINITY_DN25441_c0_g1_i1	-9.01524	1.32e-09
TRINITY_DN6100_c2_g1_i1	5.46809	1.36e-09
TRINITY_DN6984_c0_g1_i1	8.95126	1.5e-09
TRINITY_DN11161_c0_g1_i11	6.13884	1.56e-09
TRINITY_DN27979_c0_g1_i3	-6.63537	1.67e-09
TRINITY_DN41287_c0_g1_i5	-6.26955	1.67e-09
TRINITY_DN15410_c0_g3_i1	-8.71969	1.76e-09
TRINITY_DN7784_c0_g1_i6	7.00142	1.86e-09
TRINITY_DN5534_c0_g2_i1	7.35533	1.9e-09
TRINITY_DN10187_c0_g1_i6	5.70856	1.93e-09
TRINITY_DN23280_c0_g1_i1	-6.9893	1.94e-09
TRINITY_DN8333_c0_g1_i5	7.83935	1.96e-09
TRINITY_DN17184_c0_g1_i8	-7.02915	2.01e-09
TRINITY_DN10250_c0_g1_i4	-7.67864	2.03e-09
TRINITY_DN5087_c0_g1_i8	-8.17787	2.07e-09
TRINITY_DN210696_c0_g1_i1	-4.76546	2.09e-09
TRINITY_DN14673_c0_g1_i6	-10.0033	2.13e-09
TRINITY_DN33518_c0_g1_i2	-8.90556	2.2e-09
TRINITY_DN4631_c0_g1_i7	-10.6233	2.23e-09
TRINITY_DN12380_c1_g1_i6	-7.87836	2.25e-09
TRINITY_DN4795_c0_g1_i2	-9.94931	2.3e-09
TRINITY_DN12028_c0_g1_i1	-6.95876	2.32e-09
TRINITY_DN4462_c0_g1_i8	6.48437	2.33e-09
TRINITY_DN7606_c0_g1_i2	-7.82251	2.38e-09
TRINITY_DN2260_c0_g1_i11	7.05509	2.41e-09
TRINITY_DN6700_c0_g1_i5	-10.1585	2.45e-09
TRINITY_DN28245_c0_g1_i10	-8.23401	2.45e-09
TRINITY_DN37632_c0_g1_i7	5.96893	2.68e-09
TRINITY_DN6775_c0_g1_i33	5.74676	3.02e-09
TRINITY_DN33592_c0_g2_i1	6.99534	3.3e-09
TRINITY_DN9916_c0_g1_i4	-8.22915	3.31e-09
TRINITY_DN19814_c0_g1_i4	6.25536	3.35e-09
TRINITY_DN22643_c0_g1_i1	-8.01025	3.36e-09
TRINITY_DN13017_c0_g1_i12	9.94624	3.37e-09
TRINITY_DN28887_c0_g1_i11	-5.8429	3.5e-09
TRINITY_DN8530_c0_g2_i4	-8.14625	3.56e-09
TRINITY_DN16910_c0_g1_i4	7.7724	4.11e-09
TRINITY_DN11725_c0_g1_i12	-6.41841	4.46e-09
TRINITY_DN26098_c0_g1_i1	8.63078	4.63e-09
TRINITY_DN6452_c0_g1_i6	-9.2597	4.68e-09
TRINITY_DN13295_c0_g1_i1	-9.10781	4.85e-09
TRINITY_DN4949_c0_g1_i1	3.77532	4.88e-09
TRINITY_DN1897_c0_g2_i1	9.53545	4.93e-09
TRINITY_DN24882_c0_g1_i5	-5.44195	4.99e-09
TRINITY_DN18469_c0_g2_i1	-7.84491	5.07e-09
TRINITY_DN4463_c0_g1_i8	-5.49042	5.2e-09
TRINITY_DN9941_c0_g1_i2	-6.09902	5.36e-09
TRINITY_DN14088_c0_g2_i1	-4.57341	5.4e-09
TRINITY_DN44514_c0_g1_i1	7.36734	5.4e-09
TRINITY_DN11933_c0_g1_i1	-8.31482	5.47e-09
TRINITY_DN6121_c0_g1_i2	11.6375	5.71e-09
TRINITY_DN6425_c0_g1_i8	5.41665	5.74e-09
TRINITY_DN4872_c0_g1_i10	5.06856	5.75e-09
TRINITY_DN2053_c0_g1_i2	8.99588	5.89e-09
TRINITY_DN26014_c0_g1_i4	5.81296	6.13e-09
TRINITY_DN20762_c0_g2_i6	6.51794	6.23e-09
TRINITY_DN2031_c0_g1_i17	5.46003	6.77e-09
TRINITY_DN22660_c0_g1_i3	-8.09996	6.8e-09
TRINITY_DN37364_c0_g1_i2	7.71915	6.82e-09
TRINITY_DN39235_c0_g2_i1	11.0549	7.52e-09
TRINITY_DN14327_c0_g2_i1	10.5719	7.81e-09
TRINITY_DN12160_c0_g1_i4	-7.93356	7.92e-09
TRINITY_DN2969_c0_g1_i4	5.1145	7.95e-09
TRINITY_DN29148_c0_g1_i1	-5.87546	8.08e-09
TRINITY_DN14286_c0_g2_i1	9.62664	8.13e-09
TRINITY_DN2335_c0_g1_i5	7.40655	8.24e-09
TRINITY_DN16522_c0_g1_i5	-8.33784	8.35e-09
TRINITY_DN6335_c0_g1_i5	-11.3132	8.54e-09
TRINITY_DN1866_c0_g1_i1	6.52855	8.58e-09
TRINITY_DN8053_c0_g1_i19	-8.76233	8.61e-09
TRINITY_DN23376_c0_g1_i5	6.12365	8.69e-09
TRINITY_DN9251_c0_g2_i1	5.06511	8.96e-09
TRINITY_DN3456_c0_g1_i2	7.44314	9.08e-09
TRINITY_DN11701_c0_g1_i2	-6.53806	9.09e-09
TRINITY_DN5528_c0_g2_i29	-7.88414	9.26e-09
TRINITY_DN42639_c1_g1_i1	10.1891	9.63e-09
TRINITY_DN12958_c0_g1_i1	-8.18611	1.01e-08
TRINITY_DN19358_c0_g1_i6	-8.55003	1.02e-08
TRINITY_DN4145_c0_g1_i11	6.65359	1.06e-08
TRINITY_DN9130_c0_g1_i47	8.08877	1.06e-08
TRINITY_DN1155_c0_g2_i4	7.3435	1.09e-08
TRINITY_DN2639_c0_g1_i2	-4.77365	1.16e-08
TRINITY_DN6959_c0_g1_i3	-9.04034	1.21e-08
TRINITY_DN12482_c0_g1_i4	-3.44793	1.27e-08
TRINITY_DN19532_c0_g1_i2	-7.82713	1.28e-08
TRINITY_DN1216_c0_g1_i3	11.9709	1.36e-08
TRINITY_DN11749_c0_g1_i3	-9.6768	1.46e-08
TRINITY_DN4311_c0_g1_i21	-5.51838	1.55e-08
TRINITY_DN9378_c0_g1_i3	-6.30071	1.58e-08
TRINITY_DN13523_c0_g1_i1	-8.53094	1.59e-08
TRINITY_DN1392_c0_g1_i9	8.02397	1.59e-08
TRINITY_DN11474_c0_g1_i1	-6.89687	1.66e-08
TRINITY_DN69507_c0_g1_i1	-6.58708	1.7e-08
TRINITY_DN6758_c0_g1_i12	6.71511	1.74e-08
TRINITY_DN26151_c0_g1_i1	-8.2392	1.88e-08
TRINITY_DN15211_c0_g1_i1	-6.23122	1.97e-08
TRINITY_DN35649_c0_g1_i3	-6.36611	2.02e-08
TRINITY_DN20477_c0_g1_i3	6.29897	2.15e-08
TRINITY_DN10017_c0_g1_i1	-7.52465	2.15e-08
TRINITY_DN16360_c0_g1_i2	-4.62974	2.26e-08
TRINITY_DN21402_c0_g1_i1	-5.05952	2.29e-08
TRINITY_DN2210_c0_g1_i3	6.03882	2.33e-08
TRINITY_DN1753_c0_g1_i10	8.08966	2.4e-08
TRINITY_DN12576_c0_g1_i10	7.66344	2.42e-08
TRINITY_DN121249_c0_g1_i2	-8.8071	2.46e-08
TRINITY_DN6042_c1_g1_i1	-7.30964	2.47e-08
TRINITY_DN1192_c0_g1_i7	7.7938	2.6e-08
TRINITY_DN8787_c0_g1_i1	-5.74995	2.64e-08
TRINITY_DN3764_c0_g1_i1	-8.67212	2.67e-08
TRINITY_DN1589_c0_g1_i1	-7.1421	2.74e-08
TRINITY_DN27939_c0_g1_i1	-6.29988	2.83e-08
TRINITY_DN13870_c0_g1_i6	-3.57272	2.93e-08
TRINITY_DN118_c0_g2_i1	4.83598	3.19e-08
TRINITY_DN15912_c0_g1_i1	-6.21438	3.29e-08
TRINITY_DN1652_c0_g1_i1	7.48838	3.36e-08
TRINITY_DN19662_c0_g2_i1	-8.35867	3.4e-08
TRINITY_DN4359_c0_g1_i1	-6.04438	3.41e-08
TRINITY_DN8604_c1_g1_i1	-5.44914	3.47e-08
TRINITY_DN628_c0_g1_i3	5.13956	3.47e-08
TRINITY_DN13540_c0_g1_i1	8.88945	3.51e-08
TRINITY_DN6130_c0_g1_i1	7.10262	3.52e-08
TRINITY_DN244015_c0_g1_i1	6.43191	3.62e-08
TRINITY_DN6115_c0_g1_i2	-8.47112	3.76e-08
TRINITY_DN10398_c0_g1_i2	6.15928	3.77e-08
TRINITY_DN4242_c0_g1_i11	7.27381	3.78e-08
TRINITY_DN1236_c0_g1_i14	6.18396	3.85e-08
TRINITY_DN17909_c0_g1_i6	-5.93327	3.9e-08
TRINITY_DN7988_c0_g1_i4	8.68793	3.91e-08
TRINITY_DN62542_c0_g1_i2	-8.50319	3.98e-08
TRINITY_DN2551_c1_g1_i33	6.41791	4.02e-08
TRINITY_DN692_c4_g1_i8	6.93041	4.05e-08
TRINITY_DN16688_c0_g1_i20	5.37797	4.05e-08
TRINITY_DN22319_c0_g1_i7	-6.72712	4.07e-08
TRINITY_DN28864_c0_g1_i9	-6.52165	4.09e-08
TRINITY_DN10639_c0_g1_i5	-6.13018	4.11e-08
TRINITY_DN54420_c0_g1_i1	-5.25824	4.46e-08
TRINITY_DN9189_c0_g1_i4	-5.78068	4.59e-08
TRINITY_DN10952_c0_g1_i6	-4.64277	4.64e-08
TRINITY_DN543_c0_g1_i8	8.78028	4.83e-08
TRINITY_DN16433_c0_g1_i4	-9.09884	4.86e-08
TRINITY_DN22201_c0_g1_i4	6.99982	4.93e-08
TRINITY_DN12145_c0_g1_i1	6.79846	4.94e-08
TRINITY_DN23841_c1_g2_i1	9.01699	5.05e-08
TRINITY_DN4972_c0_g1_i5	-4.97209	5.09e-08
TRINITY_DN4711_c0_g1_i3	-5.16053	5.39e-08
TRINITY_DN50285_c0_g1_i1	-6.04205	5.39e-08
TRINITY_DN14408_c0_g1_i1	-7.59318	5.47e-08
TRINITY_DN163833_c0_g1_i1	-7.71881	5.53e-08
TRINITY_DN257535_c0_g1_i1	-5.13567	5.61e-08
TRINITY_DN35422_c0_g2_i1	8.58959	5.72e-08
TRINITY_DN9367_c0_g1_i2	8.07713	5.76e-08
TRINITY_DN1508_c2_g1_i19	-8.01719	5.89e-08
TRINITY_DN16971_c0_g1_i1	-8.39606	6e-08
TRINITY_DN19141_c1_g1_i1	-7.91748	6.03e-08
TRINITY_DN10450_c0_g1_i5	-4.28074	6.04e-08
TRINITY_DN1212_c0_g1_i7	7.12252	6.14e-08
TRINITY_DN6985_c0_g1_i3	-5.03468	6.18e-08
TRINITY_DN1398_c0_g1_i6	5.35908	6.27e-08
TRINITY_DN600_c0_g1_i1	-6.41914	6.41e-08
TRINITY_DN2085_c6_g1_i2	-5.69389	6.93e-08
TRINITY_DN22821_c0_g1_i1	8.28302	6.99e-08
TRINITY_DN9404_c0_g1_i3	-4.9344	7.05e-08
TRINITY_DN3599_c0_g2_i1	7.51331	7.11e-08
TRINITY_DN19371_c0_g1_i2	5.53954	7.15e-08
TRINITY_DN24977_c1_g2_i1	-7.79587	7.24e-08
TRINITY_DN10587_c0_g1_i5	9.63524	7.46e-08
TRINITY_DN31971_c0_g3_i1	-7.4456	7.9e-08
TRINITY_DN44609_c0_g1_i6	8.32284	7.93e-08
TRINITY_DN4630_c1_g1_i3	3.24378	7.94e-08
TRINITY_DN4559_c1_g1_i2	6.80095	7.98e-08
TRINITY_DN8085_c0_g1_i1	-9.16326	8e-08
TRINITY_DN5094_c3_g1_i1	-5.53963	8.23e-08
TRINITY_DN5162_c0_g1_i3	6.17623	8.3e-08
TRINITY_DN126_c0_g1_i1	10.1284	8.47e-08
TRINITY_DN9960_c0_g1_i12	6.10068	8.52e-08
TRINITY_DN9739_c1_g1_i3	7.97576	8.67e-08
TRINITY_DN19199_c0_g1_i4	-4.79025	8.79e-08
TRINITY_DN12804_c0_g1_i8	-6.26721	8.8e-08
TRINITY_DN8051_c0_g2_i2	7.39561	8.91e-08
TRINITY_DN12318_c0_g1_i6	6.47068	8.99e-08
TRINITY_DN578_c4_g1_i5	-6.9999	9.24e-08
TRINITY_DN43999_c0_g1_i3	-4.53274	9.32e-08
TRINITY_DN57251_c0_g1_i2	-4.95377	9.33e-08
TRINITY_DN52587_c0_g1_i10	-7.94726	9.43e-08
TRINITY_DN22761_c0_g1_i2	9.84754	9.69e-08
TRINITY_DN27425_c0_g1_i4	6.40915	9.69e-08
TRINITY_DN6355_c0_g1_i3	-8.23007	9.91e-08
TRINITY_DN5960_c4_g1_i14	6.0071	9.96e-08
TRINITY_DN11017_c0_g1_i3	-5.60492	9.98e-08
TRINITY_DN7747_c0_g1_i1	8.3701	9.99e-08
TRINITY_DN14044_c0_g2_i3	-8.8595	1.01e-07
TRINITY_DN22755_c0_g2_i1	-6.44891	1.01e-07
TRINITY_DN13502_c0_g1_i1	5.81133	1.04e-07
TRINITY_DN11200_c0_g1_i19	-9.42275	1.05e-07
TRINITY_DN4440_c0_g2_i24	-5.62109	1.05e-07
TRINITY_DN27211_c0_g1_i1	-7.37726	1.06e-07
TRINITY_DN26918_c1_g1_i1	6.85807	1.06e-07
TRINITY_DN3032_c0_g2_i3	-7.60148	1.06e-07
TRINITY_DN1816_c0_g1_i52	11.095	1.07e-07
TRINITY_DN11346_c0_g2_i4	-4.42036	1.08e-07
TRINITY_DN855_c0_g1_i6	7.79276	1.09e-07
TRINITY_DN3174_c0_g1_i12	6.36586	1.09e-07
TRINITY_DN9289_c1_g1_i2	6.58265	1.09e-07
TRINITY_DN21453_c0_g2_i4	5.69871	1.1e-07
TRINITY_DN23618_c0_g1_i12	-6.47935	1.16e-07
TRINITY_DN67819_c0_g1_i1	-7.43447	1.18e-07
TRINITY_DN15074_c0_g1_i2	-7.85218	1.21e-07
TRINITY_DN17869_c0_g2_i1	-8.84894	1.21e-07
TRINITY_DN19972_c0_g1_i2	-7.4471	1.23e-07
TRINITY_DN22715_c1_g1_i2	8.87338	1.24e-07
TRINITY_DN9655_c0_g1_i14	5.85287	1.26e-07
TRINITY_DN9692_c0_g1_i10	8.6829	1.26e-07
TRINITY_DN214_c0_g1_i7	10.2437	1.29e-07
TRINITY_DN23512_c0_g1_i15	-6.45296	1.31e-07
TRINITY_DN17107_c0_g1_i6	8.98959	1.31e-07
TRINITY_DN13738_c0_g3_i1	7.04363	1.32e-07
TRINITY_DN2943_c0_g1_i12	-7.08263	1.32e-07
TRINITY_DN4442_c0_g2_i1	10.4062	1.33e-07
TRINITY_DN3478_c0_g1_i1	6.57257	1.33e-07
TRINITY_DN9415_c0_g3_i1	-5.12154	1.45e-07
TRINITY_DN6898_c1_g1_i8	4.4516	1.47e-07
TRINITY_DN53996_c0_g1_i7	-8.71319	1.49e-07
TRINITY_DN5548_c0_g2_i2	5.63295	1.49e-07
TRINITY_DN1444_c0_g1_i4	6.52871	1.51e-07
TRINITY_DN5353_c1_g2_i3	6.10444	1.52e-07
TRINITY_DN9726_c0_g1_i3	9.28913	1.58e-07
TRINITY_DN7358_c0_g1_i1	-5.16864	1.59e-07
TRINITY_DN75038_c0_g1_i1	-5.34823	1.6e-07
TRINITY_DN2009_c1_g2_i2	10.7112	1.62e-07
TRINITY_DN11829_c1_g1_i4	-6.60612	1.62e-07
TRINITY_DN4474_c0_g1_i16	6.42322	1.63e-07
TRINITY_DN3772_c0_g1_i4	-7.30437	1.65e-07
TRINITY_DN85_c0_g2_i1	8.17258	1.67e-07
TRINITY_DN2270_c0_g2_i1	8.16414	1.69e-07
TRINITY_DN26076_c0_g1_i1	-8.34162	1.74e-07
TRINITY_DN12428_c0_g1_i3	-9.73985	1.77e-07
TRINITY_DN7751_c0_g1_i2	-5.90921	1.85e-07
TRINITY_DN24573_c0_g1_i9	-8.31934	1.89e-07
TRINITY_DN9290_c0_g1_i12	-2.96688	1.9e-07
TRINITY_DN6979_c0_g1_i11	9.03112	1.91e-07
TRINITY_DN86277_c0_g1_i1	-7.4937	1.96e-07
TRINITY_DN21856_c0_g1_i2	-7.08609	1.99e-07
TRINITY_DN22330_c0_g1_i2	-4.21243	2e-07
TRINITY_DN12052_c0_g1_i5	7.31078	2.11e-07
TRINITY_DN3462_c0_g1_i29	-7.08167	2.17e-07
TRINITY_DN2002_c0_g1_i7	9.55345	2.21e-07
TRINITY_DN5982_c0_g1_i8	8.35275	2.22e-07
TRINITY_DN12703_c0_g1_i1	-6.08474	2.3e-07
TRINITY_DN1200_c0_g1_i5	6.12542	2.4e-07
TRINITY_DN2448_c0_g2_i6	8.26034	2.44e-07
TRINITY_DN9455_c0_g1_i1	8.56312	2.48e-07
TRINITY_DN876_c0_g1_i8	6.29076	2.49e-07
TRINITY_DN19105_c0_g2_i4	-7.16572	2.52e-07
TRINITY_DN8249_c0_g1_i4	7.63057	2.52e-07
TRINITY_DN5609_c0_g1_i3	6.62467	2.53e-07
TRINITY_DN20020_c0_g1_i1	-7.9026	2.57e-07
TRINITY_DN4029_c0_g1_i15	6.46494	2.65e-07
TRINITY_DN5297_c1_g1_i7	6.81013	2.74e-07
TRINITY_DN21132_c0_g1_i1	-4.49609	2.76e-07
TRINITY_DN20417_c0_g1_i2	8.41639	2.87e-07
TRINITY_DN31627_c0_g1_i2	7.5029	2.89e-07
TRINITY_DN2308_c1_g1_i1	-8.06033	2.9e-07
TRINITY_DN24853_c0_g1_i1	-4.78621	2.91e-07
TRINITY_DN2424_c0_g1_i7	6.09638	2.98e-07
TRINITY_DN17701_c0_g1_i1	-7.80217	3e-07
TRINITY_DN13910_c0_g1_i4	-4.82957	3e-07
TRINITY_DN19246_c0_g1_i1	-6.02528	3.01e-07
TRINITY_DN20134_c0_g2_i26	7.73907	3.09e-07
TRINITY_DN1241_c0_g1_i12	6.13231	3.11e-07
TRINITY_DN1480_c0_g1_i3	7.13177	3.14e-07
TRINITY_DN10766_c0_g1_i1	3.95116	3.18e-07
TRINITY_DN13788_c0_g1_i6	5.78803	3.24e-07
TRINITY_DN97_c0_g1_i39	6.0223	3.24e-07
TRINITY_DN10614_c0_g1_i3	-4.55641	3.34e-07
TRINITY_DN3834_c0_g3_i4	7.04505	3.37e-07
TRINITY_DN9066_c0_g1_i1	-7.36537	3.42e-07
TRINITY_DN127977_c0_g1_i1	4.52711	3.48e-07
TRINITY_DN14448_c0_g1_i20	6.1051	3.5e-07
TRINITY_DN14851_c0_g2_i1	9.55893	3.57e-07
TRINITY_DN14191_c0_g1_i1	6.24837	3.64e-07
TRINITY_DN12630_c0_g3_i3	-2.65809	3.65e-07
TRINITY_DN27611_c0_g1_i1	7.04443	3.7e-07
TRINITY_DN5114_c0_g2_i1	6.50015	3.75e-07
TRINITY_DN4421_c0_g1_i30	-7.83133	3.75e-07
TRINITY_DN27504_c0_g3_i1	5.54232	3.76e-07
TRINITY_DN705_c1_g1_i5	6.70913	3.78e-07
TRINITY_DN16512_c0_g1_i2	8.20813	3.82e-07
TRINITY_DN9038_c0_g1_i14	-10.0004	3.83e-07
TRINITY_DN3177_c0_g1_i6	-4.92722	3.85e-07
TRINITY_DN34176_c0_g2_i1	6.40564	3.86e-07
TRINITY_DN2308_c1_g2_i1	-5.17574	3.86e-07
TRINITY_DN2746_c0_g2_i1	8.13453	3.95e-07
TRINITY_DN3643_c0_g1_i7	-4.38007	3.96e-07
TRINITY_DN24016_c0_g2_i1	-6.07438	4.01e-07
TRINITY_DN18659_c0_g1_i6	5.86432	4.03e-07
TRINITY_DN4228_c0_g2_i3	6.39228	4.08e-07
TRINITY_DN41019_c0_g1_i4	-7.31464	4.14e-07
TRINITY_DN169_c0_g1_i2	6.20646	4.28e-07
TRINITY_DN1005_c0_g1_i18	5.43789	4.29e-07
TRINITY_DN3869_c0_g1_i4	5.11253	4.29e-07
TRINITY_DN25232_c0_g2_i1	6.61478	4.31e-07
TRINITY_DN12636_c0_g1_i2	-4.70443	4.35e-07
TRINITY_DN1735_c0_g1_i13	8.9243	4.43e-07
TRINITY_DN1680_c0_g2_i2	5.29454	4.51e-07
TRINITY_DN6675_c0_g1_i5	-7.90243	4.56e-07
TRINITY_DN3000_c1_g2_i1	9.41822	4.66e-07
TRINITY_DN21651_c0_g1_i6	-4.776	4.68e-07
TRINITY_DN6423_c0_g1_i1	-4.84398	4.69e-07
TRINITY_DN6393_c0_g1_i1	6.62153	4.76e-07
TRINITY_DN6601_c0_g1_i2	-6.42838	4.81e-07
TRINITY_DN17476_c0_g1_i1	-8.90602	4.83e-07
TRINITY_DN8954_c0_g5_i1	-6.01736	4.83e-07
TRINITY_DN3292_c0_g1_i19	8.82605	4.89e-07
TRINITY_DN26649_c0_g2_i1	-7.89802	4.98e-07
TRINITY_DN4839_c0_g1_i19	6.38458	5e-07
TRINITY_DN22770_c0_g1_i8	5.54956	5e-07
TRINITY_DN69551_c0_g1_i1	-5.52173	5.04e-07
TRINITY_DN10226_c0_g1_i1	-5.85303	5.06e-07
TRINITY_DN67104_c0_g1_i1	-8.06254	5.18e-07
TRINITY_DN8011_c0_g1_i16	5.8509	5.21e-07
TRINITY_DN49403_c0_g1_i3	-6.84836	5.22e-07
TRINITY_DN6773_c0_g1_i3	-2.95739	5.22e-07
TRINITY_DN12870_c0_g1_i3	-5.53569	5.25e-07
TRINITY_DN11013_c0_g1_i1	-2.68435	5.26e-07
TRINITY_DN2848_c0_g1_i12	6.24158	5.29e-07
TRINITY_DN5143_c1_g1_i1	-6.32631	5.3e-07
TRINITY_DN454_c2_g1_i6	5.80871	5.34e-07
TRINITY_DN14614_c0_g1_i2	-5.04587	5.35e-07
TRINITY_DN16458_c0_g3_i1	-4.72744	5.37e-07
TRINITY_DN34058_c0_g2_i1	-6.14191	5.37e-07
TRINITY_DN38138_c0_g1_i4	-7.64778	5.38e-07
TRINITY_DN9799_c0_g1_i3	6.20013	5.38e-07
TRINITY_DN4550_c0_g1_i1	6.49942	5.4e-07
TRINITY_DN15769_c0_g1_i5	4.62425	5.4e-07
TRINITY_DN23811_c0_g1_i2	-5.17979	5.4e-07
TRINITY_DN81744_c2_g1_i1	10.0055	5.44e-07
TRINITY_DN1810_c0_g1_i14	6.57676	5.46e-07
TRINITY_DN5158_c0_g1_i9	4.27341	5.56e-07
TRINITY_DN18553_c0_g1_i2	13.9057	5.62e-07
TRINITY_DN9200_c0_g1_i1	-6.8313	5.65e-07
TRINITY_DN43323_c0_g2_i3	-7.29661	5.86e-07
TRINITY_DN10413_c0_g1_i3	5.65543	6.02e-07
TRINITY_DN3387_c0_g1_i8	6.12794	6.03e-07
TRINITY_DN27799_c0_g1_i2	-6.70185	6.04e-07
TRINITY_DN2013_c1_g1_i9	7.62451	6.11e-07
TRINITY_DN4604_c0_g1_i2	6.68846	6.11e-07
TRINITY_DN5233_c0_g1_i6	-4.81546	6.11e-07
TRINITY_DN792_c0_g1_i7	6.09402	6.18e-07
TRINITY_DN6593_c0_g2_i1	6.49637	6.23e-07
TRINITY_DN3354_c0_g1_i36	7.03328	6.26e-07
TRINITY_DN5146_c0_g1_i1	-3.78013	6.27e-07
TRINITY_DN8107_c0_g1_i2	6.92839	6.28e-07
TRINITY_DN24012_c0_g1_i8	-7.16804	6.37e-07
TRINITY_DN54615_c0_g1_i1	7.5798	6.38e-07
TRINITY_DN16659_c0_g2_i1	4.78484	6.41e-07
TRINITY_DN11290_c0_g1_i3	6.79034	6.41e-07
TRINITY_DN3727_c0_g1_i3	8.59063	6.6e-07
TRINITY_DN14604_c0_g1_i2	-3.88552	6.61e-07
TRINITY_DN1603_c0_g1_i10	5.3007	6.7e-07
TRINITY_DN9130_c1_g1_i1	7.83479	6.77e-07
TRINITY_DN751_c1_g1_i1	6.91285	6.89e-07
TRINITY_DN22842_c0_g1_i9	-7.53401	6.95e-07
TRINITY_DN10795_c0_g1_i8	-5.02547	6.95e-07
TRINITY_DN998_c0_g2_i1	-4.96981	6.99e-07
TRINITY_DN9480_c0_g1_i2	-7.12541	7.02e-07
TRINITY_DN372_c0_g1_i10	5.85516	7.08e-07
TRINITY_DN8201_c0_g1_i2	6.64127	7.12e-07
TRINITY_DN8701_c0_g1_i2	5.22997	7.17e-07
TRINITY_DN8092_c0_g1_i2	-4.67752	7.18e-07
TRINITY_DN644_c0_g1_i3	6.73226	7.3e-07
TRINITY_DN6243_c1_g1_i5	8.15867	7.34e-07
TRINITY_DN309_c0_g1_i2	8.6407	7.51e-07
TRINITY_DN24667_c0_g1_i36	-7.11762	7.71e-07
TRINITY_DN9408_c0_g1_i1	-5.65259	7.71e-07
TRINITY_DN15339_c0_g1_i16	-4.30946	7.75e-07
TRINITY_DN5134_c3_g1_i8	-7.91463	7.75e-07
TRINITY_DN10738_c1_g1_i3	-7.77323	7.79e-07
TRINITY_DN18140_c0_g1_i1	-6.95957	7.87e-07
TRINITY_DN8510_c0_g1_i4	5.05137	7.92e-07
TRINITY_DN4304_c0_g1_i9	7.219	7.92e-07
TRINITY_DN54796_c0_g1_i6	-5.55135	8e-07
TRINITY_DN25278_c0_g1_i1	-4.18774	8.24e-07
TRINITY_DN1488_c0_g1_i9	6.34109	8.31e-07
TRINITY_DN33592_c0_g1_i1	-6.00054	8.32e-07
TRINITY_DN3226_c0_g1_i1	7.55781	8.34e-07
TRINITY_DN6720_c0_g1_i15	6.11748	8.36e-07
TRINITY_DN18112_c0_g1_i2	8.07688	8.43e-07
TRINITY_DN590_c0_g2_i3	5.83098	8.51e-07
TRINITY_DN4174_c0_g1_i5	6.11688	8.63e-07
TRINITY_DN7789_c0_g1_i6	-6.96962	8.67e-07
TRINITY_DN7434_c0_g1_i36	-6.53186	8.67e-07
TRINITY_DN91057_c0_g1_i4	-6.96486	8.69e-07
TRINITY_DN6996_c0_g1_i2	-3.93122	8.73e-07
TRINITY_DN11068_c0_g2_i1	-7.87371	8.9e-07
TRINITY_DN1118_c1_g2_i1	5.97275	9.09e-07
TRINITY_DN403_c0_g1_i15	6.2399	9.15e-07
TRINITY_DN2143_c0_g1_i2	-5.69136	9.21e-07
TRINITY_DN4136_c0_g1_i1	-4.63136	9.39e-07
TRINITY_DN37794_c0_g1_i1	-4.4186	9.44e-07
TRINITY_DN6452_c0_g3_i2	-9.6802	9.48e-07
TRINITY_DN466_c1_g3_i2	7.09651	9.64e-07
TRINITY_DN8825_c1_g1_i7	5.55757	9.64e-07
TRINITY_DN30622_c0_g1_i1	5.52188	9.87e-07
TRINITY_DN30285_c0_g2_i1	-7.04334	1e-06
TRINITY_DN1114_c0_g1_i12	-7.1061	1e-06
TRINITY_DN5091_c0_g3_i1	6.09428	1e-06
TRINITY_DN8279_c0_g1_i5	10.4671	1.02e-06
TRINITY_DN2208_c0_g1_i15	5.55736	1.03e-06
TRINITY_DN2159_c0_g1_i9	7.04369	1.04e-06
TRINITY_DN8031_c0_g2_i4	-7.70448	1.04e-06
TRINITY_DN1138_c0_g1_i9	6.22673	1.04e-06
TRINITY_DN1173_c0_g1_i12	-5.31337	1.04e-06
TRINITY_DN33125_c0_g3_i1	-3.57493	1.05e-06
TRINITY_DN35449_c0_g1_i1	-8.39706	1.06e-06
TRINITY_DN12457_c0_g1_i1	10.4881	1.06e-06
TRINITY_DN3347_c0_g1_i2	7.08761	1.07e-06
TRINITY_DN11479_c0_g1_i3	-4.87216	1.07e-06
TRINITY_DN7786_c0_g1_i2	-6.81492	1.08e-06
TRINITY_DN2974_c0_g1_i32	8.1615	1.08e-06
TRINITY_DN2114_c0_g1_i70	6.85724	1.09e-06
TRINITY_DN22421_c0_g2_i2	-8.34323	1.09e-06
TRINITY_DN20587_c0_g1_i1	-4.38632	1.09e-06
TRINITY_DN23765_c0_g1_i5	-4.73006	1.11e-06
TRINITY_DN5328_c0_g1_i5	4.23368	1.12e-06
TRINITY_DN8097_c0_g1_i5	4.60333	1.12e-06
TRINITY_DN33577_c0_g1_i1	-4.74133	1.15e-06
TRINITY_DN15225_c1_g1_i2	5.04971	1.18e-06
TRINITY_DN9635_c0_g1_i1	4.01454	1.18e-06
TRINITY_DN11612_c0_g2_i2	6.36144	1.18e-06
TRINITY_DN390_c0_g1_i2	5.93164	1.19e-06
TRINITY_DN18393_c0_g1_i14	6.89839	1.19e-06
TRINITY_DN50111_c0_g1_i1	-7.46601	1.19e-06
TRINITY_DN9179_c0_g1_i4	-5.38534	1.21e-06
TRINITY_DN18857_c0_g1_i12	6.47849	1.22e-06
TRINITY_DN9633_c0_g1_i1	-4.66287	1.23e-06
TRINITY_DN1039_c0_g1_i1	-2.87953	1.23e-06
TRINITY_DN968_c0_g1_i7	8.00225	1.23e-06
TRINITY_DN22390_c0_g1_i8	-7.01008	1.27e-06
TRINITY_DN2736_c0_g1_i8	5.9699	1.27e-06
TRINITY_DN19704_c0_g1_i30	6.15451	1.28e-06
TRINITY_DN15376_c0_g1_i27	4.54653	1.3e-06
TRINITY_DN4609_c0_g3_i1	6.88254	1.3e-06
TRINITY_DN12090_c0_g1_i4	6.1257	1.31e-06
TRINITY_DN3129_c0_g1_i23	6.86538	1.32e-06
TRINITY_DN27746_c0_g1_i1	-6.15251	1.32e-06
TRINITY_DN26216_c0_g1_i5	-6.48092	1.33e-06
TRINITY_DN11249_c0_g1_i6	-7.79781	1.34e-06
TRINITY_DN6990_c0_g1_i1	-6.73496	1.35e-06
TRINITY_DN11520_c0_g1_i1	-5.85164	1.35e-06
TRINITY_DN1043_c0_g1_i6	9.43286	1.36e-06
TRINITY_DN3341_c0_g3_i1	7.00396	1.36e-06
TRINITY_DN9454_c0_g1_i9	-4.41883	1.38e-06
TRINITY_DN3797_c0_g1_i1	5.65861	1.38e-06
TRINITY_DN1879_c0_g1_i4	5.98402	1.39e-06
TRINITY_DN8973_c0_g1_i1	-5.78479	1.41e-06
TRINITY_DN14171_c0_g2_i4	6.76358	1.44e-06
TRINITY_DN2054_c1_g1_i16	-4.88867	1.47e-06
TRINITY_DN491_c0_g1_i2	5.7802	1.48e-06
TRINITY_DN3802_c0_g1_i4	7.64831	1.48e-06
TRINITY_DN2139_c0_g1_i7	7.51821	1.5e-06
TRINITY_DN37082_c0_g1_i4	-7.33597	1.5e-06
TRINITY_DN25667_c0_g1_i7	8.10498	1.5e-06
TRINITY_DN1379_c0_g2_i1	6.26218	1.53e-06
TRINITY_DN47591_c0_g2_i1	-6.61082	1.53e-06
TRINITY_DN4282_c0_g1_i15	-6.77652	1.53e-06
TRINITY_DN8052_c0_g1_i1	5.93984	1.61e-06
TRINITY_DN4033_c1_g1_i1	7.28495	1.63e-06
TRINITY_DN23327_c0_g1_i1	7.60607	1.64e-06
TRINITY_DN21232_c0_g1_i3	5.49664	1.65e-06
TRINITY_DN944_c0_g3_i1	-5.86846	1.66e-06
TRINITY_DN310_c0_g1_i2	-10.5927	1.66e-06
TRINITY_DN23564_c0_g1_i2	-5.67832	1.66e-06
TRINITY_DN1641_c0_g1_i10	-8.47467	1.68e-06
TRINITY_DN7554_c0_g1_i2	-4.3729	1.68e-06
TRINITY_DN3655_c1_g1_i11	6.51736	1.69e-06
TRINITY_DN8571_c0_g1_i4	-5.88604	1.69e-06
TRINITY_DN19891_c0_g1_i9	6.33757	1.69e-06
TRINITY_DN978_c0_g1_i2	-5.28748	1.74e-06
TRINITY_DN11142_c0_g1_i1	6.95668	1.75e-06
TRINITY_DN14492_c0_g2_i1	-5.9981	1.78e-06
TRINITY_DN4066_c0_g1_i1	6.41098	1.8e-06
TRINITY_DN39756_c0_g1_i1	6.90811	1.8e-06
TRINITY_DN10703_c0_g1_i16	5.99844	1.81e-06
TRINITY_DN1284_c0_g1_i11	5.41075	1.82e-06
TRINITY_DN18918_c0_g1_i1	5.85786	1.82e-06
TRINITY_DN16179_c0_g3_i1	5.31942	1.82e-06
TRINITY_DN1565_c0_g2_i1	10.1785	1.83e-06
TRINITY_DN13896_c0_g1_i1	6.46967	1.83e-06
TRINITY_DN25778_c0_g1_i8	-4.92241	1.85e-06
TRINITY_DN1558_c0_g1_i4	5.3416	1.85e-06
TRINITY_DN32162_c0_g1_i1	-6.89959	1.86e-06
TRINITY_DN11453_c0_g1_i2	6.9136	1.89e-06
TRINITY_DN5156_c0_g1_i2	6.13051	1.9e-06
TRINITY_DN2337_c0_g1_i21	6.53316	1.9e-06
TRINITY_DN14732_c0_g1_i9	-6.23954	1.91e-06
TRINITY_DN73387_c0_g1_i1	-4.26186	1.92e-06
TRINITY_DN988_c1_g1_i2	-3.11495	1.92e-06
TRINITY_DN290409_c0_g1_i1	10.3673	1.95e-06
TRINITY_DN14617_c0_g2_i9	5.66233	1.96e-06
TRINITY_DN25106_c1_g4_i1	10.8497	1.97e-06
TRINITY_DN6736_c3_g1_i1	6.07197	1.97e-06
TRINITY_DN18586_c0_g1_i9	-6.32529	1.97e-06
TRINITY_DN88936_c0_g1_i7	-5.22637	1.97e-06
TRINITY_DN19924_c0_g1_i1	-5.04826	1.98e-06
TRINITY_DN1326_c0_g1_i1	5.82093	2e-06
TRINITY_DN126682_c0_g2_i1	-3.56952	2.02e-06
TRINITY_DN10950_c0_g2_i1	-3.64778	2.07e-06
TRINITY_DN27205_c0_g1_i2	-4.4212	2.08e-06
TRINITY_DN8779_c0_g1_i3	5.16346	2.11e-06
TRINITY_DN2786_c0_g1_i18	5.87591	2.12e-06
TRINITY_DN3898_c0_g1_i7	7.40073	2.12e-06
TRINITY_DN217_c0_g1_i6	6.87039	2.14e-06
TRINITY_DN35155_c0_g1_i1	-4.86283	2.17e-06
TRINITY_DN1621_c0_g1_i20	5.08404	2.18e-06
TRINITY_DN2934_c0_g1_i10	6.41884	2.2e-06
TRINITY_DN26706_c0_g2_i2	-7.12502	2.2e-06
TRINITY_DN24588_c0_g1_i5	5.86333	2.2e-06
TRINITY_DN23130_c0_g1_i2	-5.08274	2.22e-06
TRINITY_DN2883_c0_g3_i1	7.54089	2.22e-06
TRINITY_DN6843_c0_g1_i6	6.89268	2.23e-06
TRINITY_DN7319_c0_g1_i38	-7.14734	2.25e-06
TRINITY_DN86676_c0_g1_i1	-6.62265	2.28e-06
TRINITY_DN17472_c0_g1_i14	8.56235	2.29e-06
TRINITY_DN41065_c0_g2_i1	-6.30522	2.3e-06
TRINITY_DN79976_c0_g2_i1	11.5599	2.33e-06
TRINITY_DN26039_c0_g1_i1	-6.83368	2.34e-06
TRINITY_DN4357_c0_g3_i1	5.21694	2.34e-06
TRINITY_DN5690_c0_g1_i3	5.92404	2.35e-06
TRINITY_DN28380_c0_g1_i3	6.2962	2.36e-06
TRINITY_DN1598_c0_g1_i6	6.18218	2.37e-06
TRINITY_DN31863_c0_g1_i2	-5.0127	2.43e-06
TRINITY_DN24846_c0_g2_i1	5.70879	2.45e-06
TRINITY_DN5671_c0_g1_i4	5.62611	2.47e-06
TRINITY_DN134_c0_g2_i2	6.68453	2.48e-06
TRINITY_DN14244_c0_g1_i2	6.07954	2.54e-06
TRINITY_DN14741_c0_g1_i22	-7.12989	2.54e-06
TRINITY_DN3439_c0_g1_i6	6.92551	2.59e-06
TRINITY_DN3241_c0_g1_i8	5.68	2.59e-06
TRINITY_DN44535_c0_g1_i8	12.2491	2.6e-06
TRINITY_DN20254_c0_g1_i3	-4.11435	2.62e-06
TRINITY_DN27215_c0_g2_i1	-6.80196	2.62e-06
TRINITY_DN10168_c0_g1_i2	8.27162	2.62e-06
TRINITY_DN9982_c0_g1_i1	-3.74549	2.64e-06
TRINITY_DN5466_c0_g2_i16	8.66745	2.69e-06
TRINITY_DN16735_c0_g1_i2	-4.9996	2.73e-06
TRINITY_DN7061_c0_g2_i1	5.80164	2.73e-06
TRINITY_DN917_c1_g5_i1	6.16023	2.76e-06
TRINITY_DN38684_c0_g1_i27	-5.46646	2.76e-06
TRINITY_DN22426_c0_g1_i1	-5.60866	2.76e-06
TRINITY_DN1694_c0_g1_i9	-5.57669	2.8e-06
TRINITY_DN1749_c0_g1_i10	7.15364	2.81e-06
TRINITY_DN3025_c0_g2_i1	-3.96815	2.84e-06
TRINITY_DN48_c0_g1_i10	5.10136	2.84e-06
TRINITY_DN14883_c0_g1_i1	-2.67347	2.88e-06
TRINITY_DN12444_c0_g1_i1	5.89569	2.88e-06
TRINITY_DN6244_c0_g1_i6	-7.61531	2.89e-06
TRINITY_DN35343_c0_g1_i1	3.68445	2.92e-06
TRINITY_DN1091_c0_g1_i3	5.0569	2.95e-06
TRINITY_DN2005_c4_g1_i1	6.28467	2.96e-06
TRINITY_DN7704_c0_g1_i16	-5.86192	2.96e-06
TRINITY_DN1608_c0_g1_i1	6.06769	2.97e-06
TRINITY_DN21364_c0_g1_i12	-6.63118	3e-06
TRINITY_DN13069_c0_g1_i7	-2.8733	3.06e-06
TRINITY_DN1941_c0_g2_i1	7.20616	3.07e-06
TRINITY_DN10801_c0_g1_i6	5.71225	3.07e-06
TRINITY_DN68839_c1_g3_i1	8.87433	3.08e-06
TRINITY_DN22354_c0_g1_i1	7.94697	3.11e-06
TRINITY_DN256_c0_g1_i16	6.55961	3.12e-06
TRINITY_DN34022_c0_g1_i2	-4.61893	3.13e-06
TRINITY_DN4269_c0_g1_i4	6.93518	3.17e-06
TRINITY_DN4133_c0_g2_i1	6.00013	3.21e-06
TRINITY_DN22603_c0_g2_i1	-3.16252	3.23e-06
TRINITY_DN54518_c0_g1_i7	-6.82346	3.24e-06
TRINITY_DN6777_c1_g1_i8	6.87901	3.26e-06
TRINITY_DN2848_c2_g3_i1	6.75168	3.27e-06
TRINITY_DN1298_c0_g2_i3	5.81665	3.29e-06
TRINITY_DN13958_c0_g1_i1	-3.88764	3.32e-06
TRINITY_DN1092_c0_g1_i4	9.37378	3.37e-06
TRINITY_DN78_c1_g2_i1	5.51423	3.39e-06
TRINITY_DN6706_c0_g1_i3	9.52015	3.39e-06
TRINITY_DN100049_c0_g2_i1	6.15421	3.4e-06
TRINITY_DN15568_c0_g2_i1	-4.27083	3.43e-06
TRINITY_DN15679_c0_g1_i15	5.34473	3.44e-06
TRINITY_DN1491_c1_g2_i1	4.49007	3.49e-06
TRINITY_DN353_c0_g1_i8	7.2208	3.51e-06
TRINITY_DN9260_c4_g1_i1	-5.73011	3.53e-06
TRINITY_DN54168_c0_g2_i2	8.51935	3.59e-06
TRINITY_DN16119_c0_g1_i33	6.9424	3.66e-06
TRINITY_DN8392_c0_g1_i24	-4.34377	3.66e-06
TRINITY_DN46494_c0_g1_i2	-8.48635	3.67e-06
TRINITY_DN1219_c0_g1_i4	9.12094	3.73e-06
TRINITY_DN3795_c0_g1_i2	6.39634	3.8e-06
TRINITY_DN44443_c0_g1_i3	-5.85618	3.81e-06
TRINITY_DN14100_c0_g2_i1	6.13579	3.81e-06
TRINITY_DN6061_c0_g1_i29	6.19337	3.82e-06
TRINITY_DN6327_c0_g1_i2	6.05944	3.82e-06
TRINITY_DN4538_c1_g2_i2	5.188	3.84e-06
TRINITY_DN22885_c0_g1_i2	5.90525	3.85e-06
TRINITY_DN2922_c0_g1_i8	5.73484	3.85e-06
TRINITY_DN48782_c0_g2_i1	-7.67789	3.86e-06
TRINITY_DN10072_c0_g1_i1	-6.15358	3.86e-06
TRINITY_DN4941_c0_g1_i3	-3.62618	3.89e-06
TRINITY_DN5116_c1_g1_i2	11.3683	3.95e-06
TRINITY_DN3019_c0_g2_i1	6.36519	3.95e-06
TRINITY_DN3145_c0_g1_i3	7.05063	3.96e-06
TRINITY_DN20888_c0_g2_i1	5.0579	3.99e-06
TRINITY_DN7677_c0_g1_i4	7.57621	4.03e-06
TRINITY_DN5165_c0_g2_i1	-5.50711	4.09e-06
TRINITY_DN7848_c1_g1_i1	5.06685	4.1e-06
TRINITY_DN10913_c0_g1_i12	4.50372	4.13e-06
TRINITY_DN30423_c0_g1_i1	-4.6577	4.14e-06
TRINITY_DN61235_c0_g1_i5	-3.83805	4.22e-06
TRINITY_DN6782_c0_g1_i3	-5.4363	4.24e-06
TRINITY_DN12536_c0_g1_i3	-4.47129	4.25e-06
TRINITY_DN3542_c0_g1_i6	9.09402	4.26e-06
TRINITY_DN490_c0_g2_i1	6.17567	4.28e-06
TRINITY_DN3597_c0_g1_i18	5.98745	4.28e-06
TRINITY_DN13931_c0_g1_i9	5.88491	4.29e-06
TRINITY_DN11848_c0_g1_i3	-6.13848	4.33e-06
TRINITY_DN4938_c0_g1_i51	7.25919	4.34e-06
TRINITY_DN20888_c0_g1_i7	10.0144	4.36e-06
TRINITY_DN19785_c0_g2_i1	5.28912	4.38e-06
TRINITY_DN23559_c0_g1_i1	-5.20307	4.38e-06
TRINITY_DN2330_c0_g1_i1	5.96614	4.38e-06
TRINITY_DN7437_c0_g1_i1	-3.794	4.4e-06
TRINITY_DN56598_c0_g2_i1	-5.79677	4.4e-06
TRINITY_DN6161_c0_g1_i1	8.58795	4.42e-06
TRINITY_DN5146_c0_g2_i1	-6.13873	4.43e-06
TRINITY_DN4466_c0_g3_i1	4.92575	4.46e-06
TRINITY_DN2150_c0_g3_i1	9.66721	4.5e-06
TRINITY_DN18327_c0_g1_i2	6.74703	4.51e-06
TRINITY_DN7736_c0_g1_i21	-5.48572	4.54e-06
TRINITY_DN4034_c0_g1_i9	5.3508	4.55e-06
TRINITY_DN13390_c0_g1_i2	5.80479	4.56e-06
TRINITY_DN4030_c0_g1_i16	5.7748	4.59e-06
TRINITY_DN382_c0_g2_i1	6.8083	4.6e-06
TRINITY_DN24494_c0_g1_i3	-3.94654	4.6e-06
TRINITY_DN12703_c0_g2_i1	-4.89441	4.61e-06
TRINITY_DN3237_c0_g2_i1	5.91093	4.61e-06
TRINITY_DN1366_c0_g1_i33	9.95677	4.62e-06
TRINITY_DN2179_c0_g1_i19	5.19994	4.63e-06
TRINITY_DN103724_c0_g1_i3	-5.7508	4.64e-06
TRINITY_DN20492_c0_g1_i1	-6.71663	4.73e-06
TRINITY_DN7157_c0_g1_i5	4.78995	4.81e-06
TRINITY_DN10178_c0_g2_i2	-4.84203	4.83e-06
TRINITY_DN729_c0_g1_i11	9.24016	4.85e-06
TRINITY_DN18254_c0_g1_i20	-6.4861	4.92e-06
TRINITY_DN17711_c0_g1_i7	5.70677	4.95e-06
TRINITY_DN3731_c0_g1_i2	6.69741	5.02e-06
TRINITY_DN13878_c0_g1_i15	5.92893	5.02e-06
TRINITY_DN11429_c0_g1_i1	-4.42897	5.02e-06
TRINITY_DN1601_c0_g1_i7	6.04433	5.06e-06
TRINITY_DN48250_c0_g1_i2	-5.47374	5.06e-06
TRINITY_DN24273_c0_g1_i16	7.03907	5.06e-06
TRINITY_DN379_c1_g1_i4	6.39422	5.09e-06
TRINITY_DN4811_c2_g1_i2	6.8603	5.09e-06
TRINITY_DN11282_c0_g1_i1	-4.76003	5.1e-06
TRINITY_DN6655_c0_g1_i1	7.51302	5.1e-06
TRINITY_DN12424_c0_g1_i5	-8.28248	5.14e-06
TRINITY_DN838_c0_g1_i1	-6.02539	5.14e-06
TRINITY_DN33394_c0_g1_i27	6.90084	5.17e-06
TRINITY_DN5361_c0_g1_i1	6.04494	5.19e-06
TRINITY_DN10464_c0_g1_i2	-7.59418	5.2e-06
TRINITY_DN402_c0_g1_i5	7.53485	5.21e-06
TRINITY_DN12134_c0_g2_i2	6.13448	5.22e-06
TRINITY_DN28540_c0_g1_i5	6.46388	5.25e-06
TRINITY_DN72_c0_g1_i1	5.28707	5.27e-06
TRINITY_DN34601_c0_g1_i2	9.17817	5.27e-06
TRINITY_DN4211_c1_g2_i7	5.46286	5.28e-06
TRINITY_DN12108_c0_g1_i1	6.79391	5.29e-06
TRINITY_DN25687_c0_g1_i1	-7.23264	5.3e-06
TRINITY_DN7965_c0_g1_i7	-2.67741	5.32e-06
TRINITY_DN9412_c0_g1_i8	-6.22955	5.38e-06
TRINITY_DN34476_c0_g1_i18	-5.30464	5.39e-06
TRINITY_DN5360_c0_g2_i2	-4.04367	5.41e-06
TRINITY_DN35392_c0_g1_i1	-3.93973	5.43e-06
TRINITY_DN4320_c0_g1_i29	-6.78002	5.44e-06
TRINITY_DN12958_c0_g5_i1	-6.52338	5.45e-06
TRINITY_DN4441_c0_g2_i1	7.86386	5.46e-06
TRINITY_DN34599_c0_g1_i5	4.14717	5.48e-06
TRINITY_DN8941_c0_g1_i1	11.2152	5.51e-06
TRINITY_DN83_c0_g1_i25	5.62461	5.55e-06
TRINITY_DN15830_c0_g2_i2	6.62266	5.55e-06
TRINITY_DN21637_c0_g2_i1	5.02199	5.57e-06
TRINITY_DN4811_c0_g2_i1	8.84905	5.62e-06
TRINITY_DN16674_c0_g1_i4	-4.40451	5.62e-06
TRINITY_DN11537_c0_g2_i1	5.66614	5.62e-06
TRINITY_DN24843_c0_g1_i3	-2.73915	5.68e-06
TRINITY_DN16777_c0_g2_i4	6.83877	5.7e-06
TRINITY_DN13919_c0_g1_i2	-4.25781	5.73e-06
TRINITY_DN5211_c0_g1_i12	8.66894	5.75e-06
TRINITY_DN3002_c0_g1_i2	5.51618	5.76e-06
TRINITY_DN3357_c0_g1_i27	6.2537	5.84e-06
TRINITY_DN5455_c0_g1_i24	6.35405	5.85e-06
TRINITY_DN23163_c0_g1_i5	-4.0498	5.87e-06
TRINITY_DN18341_c0_g1_i10	9.21585	5.9e-06
TRINITY_DN9901_c0_g2_i1	6.75288	5.91e-06
TRINITY_DN6229_c0_g1_i18	5.95769	5.99e-06
TRINITY_DN21498_c0_g1_i5	5.37931	6.04e-06
TRINITY_DN10190_c0_g1_i13	6.66519	6.05e-06
TRINITY_DN5442_c0_g1_i2	5.34557	6.18e-06
TRINITY_DN1435_c0_g1_i6	4.94248	6.2e-06
TRINITY_DN13177_c0_g1_i3	-6.68993	6.21e-06
TRINITY_DN22778_c0_g1_i4	-3.97952	6.23e-06
TRINITY_DN1290_c0_g1_i9	6.44578	6.26e-06
TRINITY_DN2041_c0_g1_i23	5.70211	6.32e-06
TRINITY_DN13232_c0_g1_i1	-5.9691	6.34e-06
TRINITY_DN5388_c0_g1_i11	5.48017	6.36e-06
TRINITY_DN26106_c0_g1_i18	-5.4082	6.4e-06
TRINITY_DN13704_c0_g1_i1	-6.43296	6.4e-06
TRINITY_DN3115_c0_g2_i4	-6.73738	6.48e-06
TRINITY_DN11256_c0_g1_i2	-3.11086	6.48e-06
TRINITY_DN8523_c0_g1_i1	-5.90164	6.49e-06
TRINITY_DN22168_c0_g1_i1	-4.7661	6.55e-06
TRINITY_DN3553_c0_g1_i2	5.32833	6.55e-06
TRINITY_DN23251_c0_g1_i2	5.17209	6.55e-06
TRINITY_DN7921_c1_g1_i2	5.34667	6.57e-06
TRINITY_DN902_c0_g1_i16	9.93632	6.6e-06
TRINITY_DN24802_c0_g1_i1	6.6226	6.6e-06
TRINITY_DN45505_c0_g1_i2	-4.57356	6.62e-06
TRINITY_DN77689_c0_g3_i1	-6.2754	6.78e-06
TRINITY_DN5050_c0_g1_i4	5.99311	6.86e-06
TRINITY_DN5737_c0_g1_i9	-6.22465	6.92e-06
TRINITY_DN5801_c0_g2_i4	6.39278	7e-06
TRINITY_DN13080_c0_g1_i7	5.13506	7.01e-06
TRINITY_DN3961_c0_g1_i13	5.05118	7.03e-06
TRINITY_DN5117_c0_g1_i8	12.0966	7.04e-06
TRINITY_DN1402_c0_g1_i1	5.23467	7.04e-06
TRINITY_DN30188_c0_g1_i1	9.66785	7.04e-06
TRINITY_DN638_c0_g1_i8	5.62451	7.08e-06
TRINITY_DN468_c0_g1_i10	5.73671	7.09e-06
TRINITY_DN10852_c0_g1_i2	-3.96391	7.09e-06
TRINITY_DN11310_c0_g1_i1	-5.38557	7.1e-06
TRINITY_DN7788_c1_g1_i1	-5.52229	7.1e-06
TRINITY_DN5064_c0_g1_i2	-5.93503	7.12e-06
TRINITY_DN4720_c0_g1_i7	6.3342	7.13e-06
TRINITY_DN4051_c0_g1_i4	-3.92414	7.14e-06
TRINITY_DN18645_c0_g1_i1	7.52904	7.14e-06
TRINITY_DN7958_c1_g1_i3	5.97714	7.15e-06
TRINITY_DN10214_c0_g1_i8	6.59317	7.16e-06
TRINITY_DN731_c0_g2_i2	7.74131	7.17e-06
TRINITY_DN42390_c0_g3_i1	-2.36262	7.18e-06
TRINITY_DN19788_c0_g1_i1	-3.9135	7.18e-06
TRINITY_DN2005_c0_g1_i5	5.98323	7.21e-06
TRINITY_DN184654_c0_g1_i2	-3.81594	7.22e-06
TRINITY_DN1964_c0_g1_i16	5.21576	7.28e-06
TRINITY_DN9674_c0_g1_i39	6.36949	7.31e-06
TRINITY_DN3330_c0_g1_i5	6.0534	7.35e-06
TRINITY_DN8348_c0_g1_i8	5.42801	7.4e-06
TRINITY_DN18962_c0_g1_i4	3.92484	7.49e-06
TRINITY_DN25414_c0_g2_i1	-2.29467	7.51e-06
TRINITY_DN599_c0_g1_i5	7.56496	7.51e-06
TRINITY_DN4480_c0_g2_i3	5.84921	7.51e-06
TRINITY_DN30975_c0_g1_i16	6.92422	7.53e-06
TRINITY_DN21694_c0_g2_i2	-5.09034	7.57e-06
TRINITY_DN6643_c0_g1_i2	-6.63229	7.69e-06
TRINITY_DN6093_c0_g1_i2	5.43974	7.72e-06
TRINITY_DN14396_c0_g1_i1	6.48226	7.74e-06
TRINITY_DN9985_c0_g1_i3	7.93596	7.75e-06
TRINITY_DN14491_c0_g2_i2	5.8667	7.77e-06
TRINITY_DN2604_c0_g1_i3	-5.85564	7.78e-06
TRINITY_DN1513_c0_g3_i2	6.36104	7.78e-06
TRINITY_DN4396_c0_g1_i8	5.32226	7.79e-06
TRINITY_DN4295_c0_g1_i11	6.82647	7.81e-06
TRINITY_DN14303_c0_g1_i2	-5.0504	7.89e-06
TRINITY_DN5937_c0_g1_i5	-4.49662	7.89e-06
TRINITY_DN1745_c1_g1_i2	7.14253	7.93e-06
TRINITY_DN928_c2_g1_i19	5.8558	7.94e-06
TRINITY_DN3430_c0_g1_i7	7.10296	7.95e-06
TRINITY_DN40842_c0_g1_i4	11.3421	8.07e-06
TRINITY_DN11850_c0_g1_i1	-5.42234	8.09e-06
TRINITY_DN12616_c0_g1_i11	-4.70153	8.1e-06
TRINITY_DN5776_c0_g1_i1	-4.36736	8.16e-06
TRINITY_DN32_c0_g1_i29	6.02092	8.17e-06
TRINITY_DN5416_c0_g2_i1	5.91053	8.19e-06
TRINITY_DN3887_c0_g1_i5	6.42397	8.2e-06
TRINITY_DN14228_c0_g1_i1	9.84318	8.21e-06
TRINITY_DN27666_c0_g1_i1	-5.76305	8.22e-06
TRINITY_DN738_c0_g1_i3	4.83838	8.27e-06
TRINITY_DN2642_c0_g1_i7	6.97239	8.32e-06
TRINITY_DN8037_c0_g1_i4	-5.9858	8.32e-06
TRINITY_DN5460_c0_g1_i2	6.2695	8.33e-06
TRINITY_DN15843_c0_g1_i11	-3.56703	8.34e-06
TRINITY_DN14645_c0_g1_i2	6.68987	8.39e-06
TRINITY_DN25671_c0_g1_i1	-5.30369	8.41e-06
TRINITY_DN7636_c0_g1_i4	5.05551	8.44e-06
TRINITY_DN29630_c0_g1_i1	-3.28738	8.48e-06
TRINITY_DN19109_c0_g2_i6	-4.52387	8.49e-06
TRINITY_DN10030_c0_g1_i2	-4.27689	8.56e-06
TRINITY_DN9702_c0_g1_i3	3.63946	8.59e-06
TRINITY_DN1949_c0_g1_i6	6.29112	8.6e-06
TRINITY_DN13051_c0_g1_i1	-5.81554	8.67e-06
TRINITY_DN281_c0_g1_i4	9.01913	8.71e-06
TRINITY_DN3308_c0_g1_i4	5.87788	8.71e-06
TRINITY_DN3744_c0_g1_i8	7.12558	8.74e-06
TRINITY_DN23496_c0_g1_i1	-4.88833	8.78e-06
TRINITY_DN3513_c0_g2_i1	-3.69722	8.78e-06
TRINITY_DN42742_c0_g1_i1	-7.19555	8.79e-06
TRINITY_DN5730_c0_g2_i2	5.74042	8.8e-06
TRINITY_DN4086_c0_g1_i7	3.86742	8.85e-06
TRINITY_DN1980_c0_g2_i1	5.8769	8.86e-06
TRINITY_DN11241_c0_g1_i1	5.44464	8.87e-06
TRINITY_DN1545_c1_g1_i4	8.9893	8.94e-06
TRINITY_DN1150_c0_g1_i1	5.70715	8.95e-06
TRINITY_DN529_c0_g1_i11	7.28581	8.97e-06
TRINITY_DN618_c0_g1_i7	6.0531	8.97e-06
TRINITY_DN923_c0_g1_i13	6.66855	8.99e-06
TRINITY_DN30065_c0_g1_i2	-7.45693	9e-06
TRINITY_DN46452_c0_g1_i43	5.03941	9.05e-06
TRINITY_DN28251_c0_g1_i2	6.79179	9.05e-06
TRINITY_DN1284_c0_g2_i3	8.67101	9.1e-06
TRINITY_DN291_c1_g2_i2	5.45822	9.14e-06
TRINITY_DN4141_c1_g1_i15	5.70797	9.23e-06
TRINITY_DN24055_c0_g1_i2	6.22484	9.25e-06
TRINITY_DN10954_c0_g4_i1	-6.81196	9.29e-06
TRINITY_DN4173_c0_g2_i1	-3.6842	9.35e-06
TRINITY_DN22132_c0_g1_i8	7.31446	9.36e-06
TRINITY_DN6943_c0_g1_i16	5.14342	9.45e-06
TRINITY_DN31760_c0_g2_i1	6.09388	9.49e-06
TRINITY_DN1806_c0_g1_i10	5.2066	9.55e-06
TRINITY_DN12803_c0_g2_i4	-5.76518	9.57e-06
TRINITY_DN6736_c1_g1_i16	6.43667	9.72e-06
TRINITY_DN5168_c0_g1_i7	6.62551	9.73e-06
TRINITY_DN3089_c0_g1_i28	5.73395	9.73e-06
TRINITY_DN12013_c0_g1_i1	4.63589	9.75e-06
TRINITY_DN13875_c0_g1_i8	5.30438	9.83e-06
TRINITY_DN43827_c0_g1_i8	-3.82305	9.86e-06
TRINITY_DN675_c0_g2_i5	9.08402	9.92e-06
TRINITY_DN3396_c0_g1_i2	6.82524	9.95e-06
TRINITY_DN2123_c0_g1_i5	5.18702	1.01e-05
TRINITY_DN2200_c0_g1_i14	6.3164	1.02e-05
TRINITY_DN7782_c0_g1_i4	9.61929	1.04e-05
TRINITY_DN3412_c0_g1_i4	6.61899	1.05e-05
TRINITY_DN25863_c0_g1_i2	-4.2466	1.05e-05
TRINITY_DN54044_c0_g1_i3	3.5703	1.06e-05
TRINITY_DN2125_c0_g1_i17	6.26029	1.06e-05
TRINITY_DN48525_c0_g1_i4	3.39765	1.07e-05
TRINITY_DN6689_c0_g1_i1	5.9742	1.08e-05
TRINITY_DN7534_c1_g2_i1	5.79633	1.09e-05
TRINITY_DN2631_c0_g1_i1	5.30443	1.09e-05
TRINITY_DN88125_c0_g1_i2	-6.18457	1.09e-05
TRINITY_DN19944_c0_g1_i1	-3.85097	1.1e-05
TRINITY_DN4014_c0_g2_i3	7.05459	1.1e-05
TRINITY_DN2086_c0_g1_i24	5.27911	1.1e-05
TRINITY_DN19650_c0_g1_i2	7.4798	1.1e-05
TRINITY_DN22252_c0_g2_i2	-4.11055	1.11e-05
TRINITY_DN709_c0_g2_i1	-6.09577	1.11e-05
TRINITY_DN3059_c0_g1_i1	6.16024	1.12e-05
TRINITY_DN12846_c0_g1_i2	-3.72192	1.13e-05
TRINITY_DN3335_c0_g1_i4	6.12121	1.13e-05
TRINITY_DN8711_c0_g2_i2	5.5788	1.13e-05
TRINITY_DN5540_c0_g1_i15	5.89514	1.13e-05
TRINITY_DN34634_c0_g1_i1	7.87633	1.15e-05
TRINITY_DN10737_c0_g1_i4	-7.21018	1.15e-05
TRINITY_DN4462_c0_g4_i1	4.48028	1.17e-05
TRINITY_DN52807_c0_g1_i1	-6.32524	1.18e-05
TRINITY_DN8809_c0_g1_i2	-4.43107	1.19e-05
TRINITY_DN19830_c0_g1_i1	-6.31281	1.19e-05
TRINITY_DN32132_c0_g1_i2	-4.19043	1.19e-05
TRINITY_DN27747_c0_g1_i5	-5.68504	1.19e-05
TRINITY_DN2000_c0_g3_i1	6.21035	1.19e-05
TRINITY_DN29677_c0_g1_i2	-3.09415	1.21e-05
TRINITY_DN56061_c0_g1_i5	-5.43553	1.21e-05
TRINITY_DN69791_c1_g1_i1	-6.76885	1.21e-05
TRINITY_DN4254_c0_g1_i3	7.09763	1.21e-05
TRINITY_DN1875_c1_g1_i4	-5.16752	1.22e-05
TRINITY_DN6079_c0_g1_i1	5.65829	1.22e-05
TRINITY_DN384_c0_g1_i20	7.52873	1.23e-05
TRINITY_DN8343_c0_g1_i5	-2.86355	1.23e-05
TRINITY_DN6280_c0_g1_i7	7.49286	1.23e-05
TRINITY_DN473_c0_g1_i12	7.62611	1.24e-05
TRINITY_DN2881_c0_g1_i5	5.23376	1.24e-05
TRINITY_DN43436_c0_g1_i3	-3.84295	1.24e-05
TRINITY_DN24409_c0_g1_i1	7.32509	1.24e-05
TRINITY_DN75722_c0_g1_i3	5.45667	1.24e-05
TRINITY_DN14546_c0_g1_i4	-7.76991	1.25e-05
TRINITY_DN10126_c0_g1_i2	-3.97317	1.25e-05
TRINITY_DN100_c0_g1_i1	5.17075	1.25e-05
TRINITY_DN5780_c0_g1_i5	5.54971	1.25e-05
TRINITY_DN2664_c0_g1_i4	6.17058	1.25e-05
TRINITY_DN15961_c0_g1_i10	4.12226	1.25e-05
TRINITY_DN3476_c0_g1_i2	6.96922	1.25e-05
TRINITY_DN12417_c0_g1_i3	-6.24094	1.25e-05
TRINITY_DN5892_c0_g1_i3	6.03157	1.27e-05
TRINITY_DN4913_c0_g2_i3	2.53252	1.27e-05
TRINITY_DN15007_c2_g1_i8	-7.70096	1.28e-05
TRINITY_DN3458_c0_g1_i4	-8.32099	1.29e-05
TRINITY_DN36517_c0_g1_i1	-6.95253	1.3e-05
TRINITY_DN24013_c0_g1_i5	-6.04291	1.31e-05
TRINITY_DN18000_c1_g1_i1	6.17572	1.31e-05
TRINITY_DN48241_c0_g1_i12	-6.38128	1.31e-05
TRINITY_DN8087_c1_g1_i1	5.5556	1.31e-05
TRINITY_DN67039_c0_g1_i7	8.26064	1.32e-05
TRINITY_DN1647_c0_g1_i1	6.42988	1.32e-05
TRINITY_DN7894_c0_g1_i3	5.49929	1.32e-05
TRINITY_DN887_c0_g1_i3	5.28189	1.32e-05
TRINITY_DN26865_c0_g1_i1	-6.80528	1.33e-05
TRINITY_DN827_c0_g1_i37	5.31248	1.34e-05
TRINITY_DN31507_c1_g1_i1	-8.56763	1.34e-05
TRINITY_DN648_c0_g1_i3	6.66478	1.34e-05
TRINITY_DN24129_c0_g1_i1	-4.68529	1.35e-05
TRINITY_DN25944_c0_g2_i1	5.91489	1.35e-05
TRINITY_DN18381_c0_g1_i33	6.45036	1.36e-05
TRINITY_DN999_c0_g1_i16	5.90088	1.36e-05
TRINITY_DN12719_c0_g3_i1	7.72935	1.36e-05
TRINITY_DN12686_c0_g1_i2	-2.84873	1.37e-05
TRINITY_DN15687_c0_g1_i1	-2.94018	1.37e-05
TRINITY_DN9897_c0_g1_i2	-4.61224	1.38e-05
TRINITY_DN36169_c0_g1_i1	-4.97537	1.38e-05
TRINITY_DN12004_c0_g2_i1	6.37165	1.39e-05
TRINITY_DN21509_c0_g1_i4	-3.9953	1.42e-05
TRINITY_DN360_c0_g1_i4	6.89115	1.42e-05
TRINITY_DN29360_c0_g1_i5	4.62552	1.44e-05
TRINITY_DN8842_c0_g1_i1	3.20125	1.45e-05
TRINITY_DN26730_c0_g1_i1	-3.81363	1.45e-05
TRINITY_DN8652_c0_g1_i3	6.24761	1.46e-05
TRINITY_DN33920_c0_g1_i12	6.03818	1.47e-05
TRINITY_DN2232_c0_g1_i6	5.93338	1.47e-05
TRINITY_DN7964_c0_g1_i3	5.17173	1.48e-05
TRINITY_DN1861_c0_g2_i6	5.48701	1.49e-05
TRINITY_DN11046_c0_g1_i6	-2.56006	1.51e-05
TRINITY_DN288_c2_g1_i1	5.77615	1.52e-05
TRINITY_DN2495_c1_g1_i1	6.39038	1.52e-05
TRINITY_DN41587_c0_g1_i1	-5.00182	1.53e-05
TRINITY_DN3021_c1_g1_i6	5.35584	1.54e-05
TRINITY_DN2179_c1_g1_i2	5.4479	1.55e-05
TRINITY_DN3456_c1_g2_i1	8.49488	1.56e-05
TRINITY_DN10912_c0_g1_i1	-2.99071	1.57e-05
TRINITY_DN3139_c0_g1_i6	5.91922	1.57e-05
TRINITY_DN9400_c0_g1_i1	7.67481	1.57e-05
TRINITY_DN13876_c0_g1_i5	-6.75815	1.58e-05
TRINITY_DN74853_c0_g1_i1	7.38176	1.61e-05
TRINITY_DN20227_c0_g1_i1	13.2151	1.61e-05
TRINITY_DN3336_c0_g1_i8	7.03516	1.62e-05
TRINITY_DN22751_c0_g1_i10	4.58271	1.63e-05
TRINITY_DN4057_c0_g1_i1	-7.52454	1.64e-05
TRINITY_DN1753_c1_g1_i5	4.49558	1.65e-05
TRINITY_DN14830_c0_g1_i1	9.02008	1.65e-05
TRINITY_DN10248_c0_g1_i1	-2.92775	1.67e-05
TRINITY_DN15772_c0_g1_i2	-3.00706	1.67e-05
TRINITY_DN5060_c0_g4_i1	3.71453	1.68e-05
TRINITY_DN195067_c0_g1_i1	9.26749	1.69e-05
TRINITY_DN3555_c0_g1_i8	5.52463	1.69e-05
TRINITY_DN1777_c0_g2_i1	5.68262	1.71e-05
TRINITY_DN23667_c0_g1_i1	6.02547	1.71e-05
TRINITY_DN2691_c0_g1_i6	6.20962	1.71e-05
TRINITY_DN7908_c0_g1_i3	-6.45347	1.72e-05
TRINITY_DN14442_c0_g1_i25	6.01691	1.72e-05
TRINITY_DN2565_c1_g1_i4	5.28811	1.73e-05
TRINITY_DN161992_c0_g1_i1	-5.95864	1.73e-05
TRINITY_DN20652_c0_g1_i4	8.75805	1.73e-05
TRINITY_DN27805_c0_g1_i4	9.0359	1.75e-05
TRINITY_DN10161_c0_g1_i2	-4.14722	1.75e-05
TRINITY_DN3037_c2_g2_i1	6.20572	1.77e-05
TRINITY_DN18720_c1_g1_i9	5.27198	1.77e-05
TRINITY_DN6434_c0_g1_i21	5.60705	1.78e-05
TRINITY_DN9404_c1_g1_i3	-4.49122	1.79e-05
TRINITY_DN13299_c0_g1_i7	-3.04056	1.8e-05
TRINITY_DN2808_c0_g1_i3	6.03118	1.8e-05
TRINITY_DN28517_c0_g1_i1	-7.41531	1.81e-05
TRINITY_DN2208_c0_g2_i3	7.25848	1.82e-05
TRINITY_DN30263_c0_g1_i1	7.80205	1.82e-05
TRINITY_DN3240_c0_g1_i1	5.94099	1.82e-05
TRINITY_DN3604_c0_g2_i2	5.45018	1.83e-05
TRINITY_DN22304_c0_g3_i1	-3.95683	1.84e-05
TRINITY_DN109150_c0_g1_i4	-4.4641	1.84e-05
TRINITY_DN1037_c0_g1_i8	5.36816	1.84e-05
TRINITY_DN24729_c0_g1_i1	-3.34625	1.85e-05
TRINITY_DN1292_c0_g2_i8	4.91968	1.86e-05
TRINITY_DN9718_c0_g1_i4	5.91689	1.86e-05
TRINITY_DN16964_c0_g1_i11	6.68279	1.87e-05
TRINITY_DN3603_c0_g1_i1	9.95059	1.87e-05
TRINITY_DN1688_c1_g1_i5	6.03195	1.88e-05
TRINITY_DN10086_c0_g1_i9	5.53212	1.89e-05
TRINITY_DN19956_c0_g1_i4	-7.57707	1.89e-05
TRINITY_DN21836_c0_g1_i3	5.75343	1.89e-05
TRINITY_DN2016_c0_g1_i2	7.49376	1.89e-05
TRINITY_DN304_c0_g1_i2	5.60988	1.9e-05
TRINITY_DN8367_c0_g1_i1	-6.1068	1.9e-05
TRINITY_DN276_c0_g2_i1	5.64244	1.9e-05
TRINITY_DN48181_c0_g1_i1	-3.80968	1.91e-05
TRINITY_DN1163_c0_g2_i1	6.44112	1.92e-05
TRINITY_DN5357_c0_g1_i10	5.30012	1.92e-05
TRINITY_DN7194_c0_g1_i3	6.39046	1.93e-05
TRINITY_DN20182_c0_g2_i1	-3.81277	1.96e-05
TRINITY_DN19463_c0_g1_i6	7.16436	1.97e-05
TRINITY_DN1715_c0_g2_i1	5.46534	1.98e-05
TRINITY_DN8814_c0_g1_i6	5.92896	1.99e-05
TRINITY_DN23539_c0_g2_i3	-6.90412	1.99e-05
TRINITY_DN18013_c1_g1_i3	6.58439	1.99e-05
TRINITY_DN104135_c0_g1_i5	-2.92625	1.99e-05
TRINITY_DN13202_c0_g3_i2	5.99339	2.01e-05
TRINITY_DN2285_c0_g1_i3	5.9429	2.01e-05
TRINITY_DN1676_c0_g2_i3	-8.68534	2.02e-05
TRINITY_DN21403_c0_g1_i1	6.67027	2.03e-05
TRINITY_DN7517_c0_g1_i9	-6.51333	2.04e-05
TRINITY_DN16576_c0_g1_i2	-7.10402	2.04e-05
TRINITY_DN296_c0_g1_i3	5.65293	2.05e-05
TRINITY_DN18505_c0_g1_i5	7.28168	2.05e-05
TRINITY_DN20744_c0_g1_i1	-3.73771	2.05e-05
TRINITY_DN21473_c0_g2_i1	-3.46865	2.07e-05
TRINITY_DN4294_c0_g1_i1	5.63494	2.07e-05
TRINITY_DN1825_c0_g1_i17	6.54597	2.07e-05
TRINITY_DN33469_c0_g1_i5	6.82001	2.07e-05
TRINITY_DN22753_c0_g1_i1	6.33642	2.11e-05
TRINITY_DN5136_c0_g1_i5	4.71802	2.11e-05
TRINITY_DN7425_c0_g2_i1	4.52071	2.12e-05
TRINITY_DN3988_c0_g1_i2	7.35157	2.12e-05
TRINITY_DN1963_c0_g2_i1	5.70456	2.13e-05
TRINITY_DN12503_c0_g1_i8	5.78114	2.13e-05
TRINITY_DN3894_c0_g3_i1	4.97658	2.13e-05
TRINITY_DN2706_c0_g1_i16	5.91234	2.14e-05
TRINITY_DN19805_c0_g1_i10	-5.08593	2.15e-05
TRINITY_DN12590_c0_g1_i12	5.76363	2.15e-05
TRINITY_DN16803_c0_g1_i15	7.15057	2.16e-05
TRINITY_DN27362_c0_g1_i1	-5.86329	2.17e-05
TRINITY_DN23196_c0_g1_i1	-2.86971	2.17e-05
TRINITY_DN469_c0_g1_i4	4.01715	2.17e-05
TRINITY_DN29337_c0_g1_i16	5.68008	2.18e-05
TRINITY_DN27436_c0_g1_i7	5.49304	2.18e-05
TRINITY_DN2393_c0_g1_i9	5.98151	2.2e-05
TRINITY_DN20847_c0_g1_i6	5.62082	2.2e-05
TRINITY_DN4813_c0_g1_i7	5.32489	2.2e-05
TRINITY_DN24428_c0_g1_i1	-3.42378	2.22e-05
TRINITY_DN26804_c0_g1_i27	7.74094	2.22e-05
TRINITY_DN1796_c0_g1_i24	-3.53012	2.24e-05
TRINITY_DN13361_c0_g1_i4	5.74966	2.26e-05
TRINITY_DN2795_c0_g2_i1	-3.79335	2.27e-05
TRINITY_DN4070_c0_g1_i14	5.84448	2.29e-05
TRINITY_DN748_c0_g2_i1	5.88544	2.29e-05
TRINITY_DN33207_c0_g1_i1	7.86705	2.29e-05
TRINITY_DN62399_c0_g1_i1	-4.27394	2.3e-05
TRINITY_DN41567_c0_g1_i1	-4.00616	2.31e-05
TRINITY_DN23230_c0_g1_i1	8.08823	2.32e-05
TRINITY_DN42596_c0_g1_i1	-4.67789	2.33e-05
TRINITY_DN8270_c0_g2_i4	-6.43869	2.33e-05
TRINITY_DN15511_c0_g1_i11	6.44922	2.34e-05
TRINITY_DN980_c0_g3_i7	4.75155	2.35e-05
TRINITY_DN24464_c0_g2_i6	6.74654	2.35e-05
TRINITY_DN1703_c0_g1_i2	5.50199	2.37e-05
TRINITY_DN26836_c0_g1_i1	-4.616	2.37e-05
TRINITY_DN6055_c0_g1_i8	5.24337	2.37e-05
TRINITY_DN1457_c0_g1_i1	5.92417	2.38e-05
TRINITY_DN11058_c0_g1_i1	-4.56747	2.38e-05
TRINITY_DN15372_c0_g1_i2	4.89705	2.39e-05
TRINITY_DN1853_c0_g1_i2	4.9783	2.39e-05
TRINITY_DN15393_c0_g1_i4	6.32192	2.39e-05
TRINITY_DN11190_c0_g2_i5	-6.42337	2.41e-05
TRINITY_DN33095_c0_g1_i1	-6.9369	2.43e-05
TRINITY_DN7212_c0_g1_i6	5.36349	2.46e-05
TRINITY_DN6525_c0_g1_i1	7.88774	2.46e-05
TRINITY_DN10524_c0_g1_i1	6.47	2.48e-05
TRINITY_DN7655_c0_g1_i1	-3.51473	2.5e-05
TRINITY_DN6580_c0_g2_i5	-3.04005	2.51e-05
TRINITY_DN763_c0_g3_i1	-3.10181	2.51e-05
TRINITY_DN359_c0_g1_i8	5.30367	2.52e-05
TRINITY_DN4291_c0_g1_i6	-3.95363	2.52e-05
TRINITY_DN7659_c0_g1_i2	5.221	2.54e-05
TRINITY_DN24545_c0_g2_i2	5.71827	2.55e-05
TRINITY_DN5372_c0_g1_i10	5.81678	2.56e-05
TRINITY_DN12829_c0_g2_i16	6.30729	2.58e-05
TRINITY_DN7502_c0_g1_i3	4.72886	2.58e-05
TRINITY_DN149734_c0_g1_i1	8.75182	2.59e-05
TRINITY_DN7511_c0_g1_i11	7.85092	2.62e-05
TRINITY_DN30602_c0_g1_i1	-6.67775	2.63e-05
TRINITY_DN3755_c0_g1_i4	5.61496	2.63e-05
TRINITY_DN22439_c0_g1_i10	5.28015	2.66e-05
TRINITY_DN34199_c0_g1_i4	-7.32053	2.66e-05
TRINITY_DN692_c0_g2_i2	7.26788	2.67e-05
TRINITY_DN4895_c0_g1_i14	6.31491	2.68e-05
TRINITY_DN41953_c0_g2_i1	7.01002	2.68e-05
TRINITY_DN21674_c0_g1_i7	-6.09516	2.69e-05
TRINITY_DN5409_c0_g1_i8	5.70835	2.69e-05
TRINITY_DN32914_c0_g1_i7	6.3341	2.69e-05
TRINITY_DN1172_c5_g1_i1	-4.80182	2.71e-05
TRINITY_DN22376_c0_g1_i1	-5.18052	2.71e-05
TRINITY_DN22749_c0_g1_i1	-5.05247	2.72e-05
TRINITY_DN2493_c0_g1_i3	4.827	2.73e-05
TRINITY_DN4622_c0_g3_i3	-3.3311	2.73e-05
TRINITY_DN11888_c0_g1_i9	-5.02308	2.73e-05
TRINITY_DN20451_c0_g1_i1	-5.2418	2.73e-05
TRINITY_DN11598_c0_g1_i3	-3.5279	2.75e-05
TRINITY_DN145744_c0_g1_i3	5.76482	2.76e-05
TRINITY_DN23837_c0_g1_i4	7.24589	2.76e-05
TRINITY_DN2655_c0_g1_i4	4.52356	2.77e-05
TRINITY_DN4734_c0_g1_i1	6.39235	2.78e-05
TRINITY_DN54539_c0_g1_i6	4.16277	2.78e-05
TRINITY_DN10707_c0_g1_i7	6.5522	2.8e-05
TRINITY_DN22193_c0_g1_i3	5.97894	2.8e-05
TRINITY_DN4076_c0_g1_i47	5.56384	2.81e-05
TRINITY_DN15567_c0_g1_i1	6.20542	2.81e-05
TRINITY_DN6467_c0_g2_i1	6.31398	2.82e-05
TRINITY_DN32092_c0_g1_i1	8.55431	2.82e-05
TRINITY_DN2911_c0_g1_i13	5.14952	2.84e-05
TRINITY_DN17565_c0_g1_i4	-5.77197	2.84e-05
TRINITY_DN15673_c0_g1_i3	-7.8423	2.85e-05
TRINITY_DN9311_c0_g1_i2	13.1772	2.87e-05
TRINITY_DN3465_c0_g1_i8	-5.07779	2.88e-05
TRINITY_DN28458_c0_g1_i1	5.5546	2.88e-05
TRINITY_DN26777_c0_g1_i3	5.87389	2.89e-05
TRINITY_DN8687_c0_g1_i8	4.63755	2.89e-05
TRINITY_DN1757_c0_g1_i9	3.8022	2.91e-05
TRINITY_DN3020_c1_g2_i5	-6.53586	2.92e-05
TRINITY_DN881_c0_g1_i2	5.32493	2.93e-05
TRINITY_DN7234_c0_g2_i1	5.06147	2.96e-05
TRINITY_DN8014_c0_g1_i1	6.59098	2.97e-05
TRINITY_DN10220_c0_g1_i3	6.19718	2.97e-05
TRINITY_DN32479_c0_g1_i10	5.11658	2.97e-05
TRINITY_DN653_c0_g1_i1	5.8768	2.98e-05
TRINITY_DN2479_c0_g1_i5	4.96112	2.99e-05
TRINITY_DN8120_c0_g1_i29	5.71107	3e-05
TRINITY_DN3504_c0_g2_i1	6.62197	3e-05
TRINITY_DN16031_c0_g2_i3	5.53531	3e-05
TRINITY_DN5619_c0_g2_i1	5.85245	3.04e-05
TRINITY_DN28875_c0_g1_i1	5.9592	3.04e-05
TRINITY_DN2528_c4_g1_i5	-2.0851	3.06e-05
TRINITY_DN17549_c0_g1_i5	9.05631	3.1e-05
TRINITY_DN18060_c0_g2_i1	4.36937	3.12e-05
TRINITY_DN2476_c0_g2_i2	7.00097	3.13e-05
TRINITY_DN27291_c0_g2_i2	13.1088	3.15e-05
TRINITY_DN9751_c0_g1_i3	-3.89831	3.16e-05
TRINITY_DN23722_c0_g2_i1	4.94308	3.16e-05
TRINITY_DN5063_c1_g1_i6	5.65073	3.17e-05
TRINITY_DN1382_c0_g1_i7	5.6648	3.18e-05
TRINITY_DN42701_c0_g1_i1	-4.53337	3.19e-05
TRINITY_DN20690_c1_g1_i3	5.22813	3.19e-05
TRINITY_DN1770_c0_g2_i3	5.10056	3.19e-05
TRINITY_DN36222_c0_g1_i2	-4.90069	3.24e-05
TRINITY_DN10538_c0_g1_i3	5.47436	3.25e-05
TRINITY_DN166_c0_g1_i26	-5.13919	3.26e-05
TRINITY_DN12150_c0_g1_i8	-4.0925	3.27e-05
TRINITY_DN10339_c1_g1_i1	-6.19992	3.28e-05
TRINITY_DN102520_c0_g2_i2	-4.25821	3.28e-05
TRINITY_DN12174_c0_g1_i2	-6.73727	3.28e-05
TRINITY_DN30661_c0_g1_i8	6.80534	3.29e-05
TRINITY_DN21555_c0_g1_i9	6.96261	3.29e-05
TRINITY_DN13825_c0_g1_i6	6.81266	3.29e-05
TRINITY_DN33061_c0_g2_i2	5.04082	3.29e-05
TRINITY_DN686_c0_g2_i1	8.43531	3.3e-05
TRINITY_DN4051_c0_g2_i1	-6.13795	3.3e-05
TRINITY_DN30233_c0_g1_i1	-4.43307	3.31e-05
TRINITY_DN22625_c0_g1_i2	7.68003	3.32e-05
TRINITY_DN8389_c0_g3_i3	5.85626	3.33e-05
TRINITY_DN6115_c0_g2_i2	-4.76791	3.34e-05
TRINITY_DN4319_c0_g1_i12	7.24012	3.35e-05
TRINITY_DN795_c0_g1_i7	5.72798	3.35e-05
TRINITY_DN14894_c0_g1_i2	7.88319	3.36e-05
TRINITY_DN17313_c0_g1_i6	5.85653	3.36e-05
TRINITY_DN2539_c0_g1_i1	8.42259	3.37e-05
TRINITY_DN11339_c0_g1_i1	8.47789	3.37e-05
TRINITY_DN35538_c0_g5_i2	-7.98639	3.39e-05
TRINITY_DN19462_c1_g1_i2	6.84173	3.41e-05
TRINITY_DN713_c0_g1_i3	7.57581	3.41e-05
TRINITY_DN3829_c1_g1_i1	5.98354	3.41e-05
TRINITY_DN9624_c0_g2_i1	6.18193	3.41e-05
TRINITY_DN1409_c0_g1_i6	5.87776	3.41e-05
TRINITY_DN3107_c0_g2_i5	4.35845	3.43e-05
TRINITY_DN2594_c0_g1_i7	6.59492	3.43e-05
TRINITY_DN26983_c0_g1_i3	6.30302	3.44e-05
TRINITY_DN1146_c0_g2_i3	5.52411	3.45e-05
TRINITY_DN11877_c0_g1_i1	-4.68381	3.45e-05
TRINITY_DN9648_c0_g1_i2	4.44274	3.48e-05
TRINITY_DN1726_c0_g1_i11	-5.33555	3.49e-05
TRINITY_DN16183_c0_g1_i3	3.6442	3.49e-05
TRINITY_DN38770_c0_g1_i7	-6.10386	3.5e-05
TRINITY_DN1251_c0_g1_i4	-2.85262	3.51e-05
TRINITY_DN7811_c0_g2_i2	4.86974	3.51e-05
TRINITY_DN7794_c0_g2_i5	5.36761	3.52e-05
TRINITY_DN11801_c0_g1_i2	-5.27962	3.53e-05
TRINITY_DN554_c1_g1_i1	-5.10567	3.53e-05
TRINITY_DN3886_c0_g1_i12	2.14979	3.54e-05
TRINITY_DN1508_c9_g1_i1	-3.87809	3.54e-05
TRINITY_DN17036_c0_g1_i6	10.0413	3.55e-05
TRINITY_DN6428_c0_g1_i1	8.42383	3.55e-05
TRINITY_DN21019_c0_g1_i2	-5.25721	3.55e-05
TRINITY_DN1894_c0_g1_i1	5.59967	3.56e-05
TRINITY_DN9406_c0_g2_i1	-7.71316	3.56e-05
TRINITY_DN1862_c0_g1_i4	-2.80716	3.56e-05
TRINITY_DN26503_c1_g1_i1	-2.62017	3.58e-05
TRINITY_DN13557_c0_g1_i7	6.08064	3.59e-05
TRINITY_DN1743_c0_g1_i3	6.53556	3.6e-05
TRINITY_DN995_c0_g2_i1	6.33418	3.63e-05
TRINITY_DN4985_c0_g1_i14	5.10026	3.64e-05
TRINITY_DN6058_c0_g1_i4	5.06088	3.64e-05
TRINITY_DN5214_c0_g2_i1	9.42303	3.65e-05
TRINITY_DN7543_c0_g2_i5	5.72962	3.67e-05
TRINITY_DN7339_c0_g1_i45	6.38335	3.71e-05
TRINITY_DN32777_c0_g1_i2	5.81138	3.71e-05
TRINITY_DN4913_c0_g4_i1	3.18545	3.73e-05
TRINITY_DN340_c1_g5_i2	10.8061	3.73e-05
TRINITY_DN2054_c2_g1_i1	-6.70311	3.73e-05
TRINITY_DN18956_c0_g1_i1	5.84635	3.74e-05
TRINITY_DN19803_c0_g1_i8	-3.2163	3.74e-05
TRINITY_DN29128_c1_g2_i4	7.45562	3.81e-05
TRINITY_DN64011_c0_g1_i2	-7.39928	3.83e-05
TRINITY_DN2014_c0_g1_i3	8.01351	3.84e-05
TRINITY_DN2679_c0_g1_i30	6.81465	3.85e-05
TRINITY_DN434_c0_g1_i1	4.50795	3.85e-05
TRINITY_DN8495_c0_g1_i17	6.00097	3.87e-05
TRINITY_DN10059_c0_g1_i15	5.59995	3.87e-05
TRINITY_DN2538_c0_g1_i18	6.57823	3.87e-05
TRINITY_DN17273_c0_g1_i1	-2.78431	3.9e-05
TRINITY_DN20290_c0_g1_i7	4.90661	3.92e-05
TRINITY_DN1708_c2_g2_i1	5.19868	3.95e-05
TRINITY_DN9424_c0_g1_i2	5.96454	3.96e-05
TRINITY_DN24890_c0_g1_i9	-7.39325	3.97e-05
TRINITY_DN15883_c0_g1_i1	-3.46923	3.98e-05
TRINITY_DN2155_c0_g1_i2	5.84802	3.98e-05
TRINITY_DN6046_c0_g2_i1	5.33193	3.99e-05
TRINITY_DN7373_c0_g1_i1	-3.28317	3.99e-05
TRINITY_DN1035_c0_g1_i2	-3.63363	4e-05
TRINITY_DN22047_c0_g1_i3	-3.94111	4e-05
TRINITY_DN2670_c0_g2_i1	-4.35202	4.01e-05
TRINITY_DN70748_c0_g1_i5	-5.82322	4.03e-05
TRINITY_DN11093_c0_g1_i11	-3.70126	4.04e-05
TRINITY_DN6589_c0_g2_i1	5.91221	4.04e-05
TRINITY_DN48012_c0_g1_i1	7.22871	4.05e-05
TRINITY_DN24649_c0_g1_i9	5.75027	4.05e-05
TRINITY_DN4010_c0_g1_i2	9.92103	4.06e-05
TRINITY_DN5740_c0_g1_i11	7.10323	4.08e-05
TRINITY_DN21760_c0_g1_i1	7.82166	4.08e-05
TRINITY_DN2214_c0_g1_i1	6.30761	4.09e-05
TRINITY_DN692_c3_g1_i1	-3.00979	4.1e-05
TRINITY_DN10029_c0_g1_i7	-5.68101	4.11e-05
TRINITY_DN1797_c0_g1_i11	6.44837	4.12e-05
TRINITY_DN296678_c0_g1_i1	8.74209	4.15e-05
TRINITY_DN13177_c0_g4_i1	-5.86111	4.16e-05
TRINITY_DN9435_c0_g1_i3	6.77712	4.16e-05
TRINITY_DN4727_c0_g1_i2	-3.75461	4.17e-05
TRINITY_DN3481_c0_g1_i9	6.98107	4.17e-05
TRINITY_DN4624_c0_g1_i2	5.00397	4.2e-05
TRINITY_DN7202_c0_g1_i3	7.67266	4.21e-05
TRINITY_DN17084_c0_g2_i1	7.63429	4.21e-05
TRINITY_DN19839_c0_g1_i1	5.26423	4.21e-05
TRINITY_DN1093_c1_g1_i2	3.64683	4.22e-05
TRINITY_DN7934_c0_g1_i4	5.76411	4.23e-05
TRINITY_DN20110_c0_g2_i7	9.58791	4.24e-05
TRINITY_DN2124_c0_g2_i1	6.24621	4.25e-05
TRINITY_DN12617_c0_g2_i9	-3.32887	4.26e-05
TRINITY_DN9519_c0_g1_i10	6.13951	4.28e-05
TRINITY_DN4843_c0_g1_i8	-4.69504	4.29e-05
TRINITY_DN10517_c0_g1_i2	-6.83134	4.3e-05
TRINITY_DN21197_c0_g1_i1	4.74495	4.31e-05
TRINITY_DN4812_c0_g1_i11	5.11523	4.32e-05
TRINITY_DN9324_c1_g1_i4	5.52458	4.35e-05
TRINITY_DN77983_c0_g1_i11	-4.12997	4.35e-05
TRINITY_DN12185_c1_g1_i1	5.76213	4.36e-05
TRINITY_DN24750_c0_g1_i1	4.47869	4.38e-05
TRINITY_DN19084_c0_g2_i1	5.38376	4.4e-05
TRINITY_DN5267_c0_g1_i3	4.88508	4.41e-05
TRINITY_DN8553_c0_g1_i6	5.43798	4.42e-05
TRINITY_DN9418_c0_g1_i2	-3.03508	4.43e-05
TRINITY_DN12275_c1_g1_i1	3.8817	4.45e-05
TRINITY_DN4702_c0_g1_i24	6.53018	4.45e-05
TRINITY_DN4238_c0_g1_i4	5.97788	4.47e-05
TRINITY_DN2788_c0_g4_i1	-5.37323	4.47e-05
TRINITY_DN10103_c0_g1_i4	5.56913	4.48e-05
TRINITY_DN1372_c0_g1_i3	7.48469	4.48e-05
TRINITY_DN422_c0_g1_i13	5.05647	4.49e-05
TRINITY_DN22317_c0_g1_i9	5.19501	4.49e-05
TRINITY_DN30594_c0_g1_i2	-5.12211	4.5e-05
TRINITY_DN6127_c0_g2_i2	5.59758	4.5e-05
TRINITY_DN8651_c0_g1_i4	-2.30239	4.52e-05
TRINITY_DN5639_c0_g3_i2	3.87018	4.52e-05
TRINITY_DN7309_c0_g1_i3	-3.51591	4.52e-05
TRINITY_DN11326_c0_g1_i1	-4.22687	4.54e-05
TRINITY_DN3243_c3_g1_i1	5.13694	4.56e-05
TRINITY_DN4129_c0_g1_i2	-2.78623	4.57e-05
TRINITY_DN19616_c0_g1_i1	-3.52085	4.58e-05
TRINITY_DN15004_c0_g1_i1	-5.48815	4.58e-05
TRINITY_DN15186_c0_g2_i6	-5.00984	4.58e-05
TRINITY_DN1616_c0_g1_i13	8.35291	4.59e-05
TRINITY_DN38877_c0_g1_i1	8.21115	4.6e-05
TRINITY_DN3970_c0_g1_i13	6.00104	4.68e-05
TRINITY_DN9739_c0_g1_i3	5.59793	4.69e-05
TRINITY_DN15964_c0_g1_i1	6.11891	4.7e-05
TRINITY_DN14111_c0_g1_i8	-5.57473	4.7e-05
TRINITY_DN237_c0_g2_i4	10.8589	4.72e-05
TRINITY_DN116785_c0_g1_i1	-4.39579	4.72e-05
TRINITY_DN5447_c0_g1_i15	4.07979	4.74e-05
TRINITY_DN13083_c0_g2_i2	5.67049	4.74e-05
TRINITY_DN21041_c0_g1_i3	-5.1945	4.75e-05
TRINITY_DN856_c0_g1_i2	-5.28912	4.75e-05
TRINITY_DN8861_c0_g1_i1	5.97277	4.75e-05
TRINITY_DN58382_c0_g1_i1	-3.07253	4.76e-05
TRINITY_DN32502_c0_g1_i2	-4.06132	4.78e-05
TRINITY_DN6700_c2_g1_i2	-5.02949	4.78e-05
TRINITY_DN40217_c0_g1_i1	-5.54906	4.79e-05
TRINITY_DN8679_c0_g1_i1	5.63505	4.79e-05
TRINITY_DN16860_c0_g1_i4	7.84619	4.81e-05
TRINITY_DN1838_c0_g2_i8	8.06331	4.82e-05
TRINITY_DN16111_c0_g1_i1	-5.21951	4.83e-05
TRINITY_DN9347_c0_g1_i20	-4.1326	4.83e-05
TRINITY_DN12_c0_g2_i1	4.76508	4.86e-05
TRINITY_DN248418_c0_g1_i1	-5.77844	4.87e-05
TRINITY_DN24858_c0_g1_i2	-4.95842	4.88e-05
TRINITY_DN9780_c0_g1_i5	-3.95138	4.91e-05
TRINITY_DN14705_c0_g1_i3	5.23865	4.92e-05
TRINITY_DN16952_c0_g1_i3	5.63559	4.93e-05
TRINITY_DN4339_c0_g1_i1	-4.37996	4.93e-05
TRINITY_DN1294_c0_g1_i16	5.60567	4.95e-05
TRINITY_DN5526_c0_g2_i1	6.28023	4.96e-05
TRINITY_DN18555_c0_g1_i25	7.27743	4.98e-05
TRINITY_DN22845_c0_g1_i4	-6.34081	4.99e-05
TRINITY_DN19446_c0_g2_i1	4.64886	5.01e-05
TRINITY_DN3160_c1_g1_i11	5.35618	5.01e-05
TRINITY_DN1159_c0_g2_i1	8.43974	5.03e-05
TRINITY_DN5514_c0_g1_i2	4.42151	5.05e-05
TRINITY_DN6502_c0_g1_i5	5.39217	5.07e-05
TRINITY_DN1068_c0_g1_i5	5.88826	5.1e-05
TRINITY_DN4299_c0_g1_i3	5.35749	5.12e-05
TRINITY_DN44892_c0_g4_i1	-4.94949	5.13e-05
TRINITY_DN13370_c0_g2_i2	5.69364	5.14e-05
TRINITY_DN8292_c0_g1_i7	8.78927	5.16e-05
TRINITY_DN11882_c0_g1_i48	5.21729	5.16e-05
TRINITY_DN87932_c0_g1_i2	5.98164	5.16e-05
TRINITY_DN1038_c0_g1_i44	6.27683	5.16e-05
TRINITY_DN4045_c0_g1_i13	8.49413	5.18e-05
TRINITY_DN20213_c0_g1_i7	-3.6314	5.23e-05
TRINITY_DN29197_c0_g2_i1	5.97749	5.25e-05
TRINITY_DN12181_c0_g1_i8	5.01965	5.25e-05
TRINITY_DN539_c0_g1_i8	6.14906	5.26e-05
TRINITY_DN2573_c2_g1_i4	-5.19578	5.26e-05
TRINITY_DN132_c0_g2_i1	-5.56714	5.28e-05
TRINITY_DN374_c0_g2_i2	6.12383	5.31e-05
TRINITY_DN22345_c0_g1_i5	4.15705	5.32e-05
TRINITY_DN1672_c0_g1_i5	5.65822	5.33e-05
TRINITY_DN2435_c1_g1_i11	4.95334	5.34e-05
TRINITY_DN18377_c0_g2_i1	6.13173	5.35e-05
TRINITY_DN30085_c0_g1_i2	5.28008	5.36e-05
TRINITY_DN19761_c0_g1_i30	5.92817	5.37e-05
TRINITY_DN81414_c0_g2_i2	8.83937	5.38e-05
TRINITY_DN2287_c1_g1_i6	-3.57521	5.39e-05
TRINITY_DN13008_c0_g1_i22	-6.48268	5.39e-05
TRINITY_DN1355_c2_g1_i6	8.71697	5.39e-05
TRINITY_DN883_c0_g1_i14	5.65238	5.4e-05
TRINITY_DN28717_c0_g1_i1	-9.01302	5.4e-05
TRINITY_DN19046_c0_g1_i2	-4.00935	5.42e-05
TRINITY_DN75660_c0_g2_i1	-5.28224	5.43e-05
TRINITY_DN19461_c0_g1_i1	4.47917	5.43e-05
TRINITY_DN125_c0_g1_i3	6.01786	5.44e-05
TRINITY_DN48904_c0_g1_i1	4.26047	5.45e-05
TRINITY_DN29187_c0_g1_i5	-3.67493	5.46e-05
TRINITY_DN37519_c0_g1_i1	-7.26701	5.47e-05
TRINITY_DN15182_c0_g1_i1	8.35956	5.47e-05
TRINITY_DN585_c0_g1_i2	5.6097	5.48e-05
TRINITY_DN6516_c0_g1_i8	-3.22099	5.49e-05
TRINITY_DN15504_c0_g1_i2	-6.24662	5.49e-05
TRINITY_DN11797_c0_g1_i1	6.02731	5.49e-05
TRINITY_DN32155_c0_g1_i1	4.86574	5.49e-05
TRINITY_DN7_c0_g1_i14	5.60099	5.5e-05
TRINITY_DN65_c0_g1_i5	6.59994	5.5e-05
TRINITY_DN34106_c0_g1_i4	-5.32544	5.51e-05
TRINITY_DN47541_c0_g1_i3	4.6493	5.52e-05
TRINITY_DN8467_c0_g2_i1	-5.59032	5.52e-05
TRINITY_DN16441_c0_g1_i5	5.86925	5.53e-05
TRINITY_DN12683_c0_g1_i2	4.55619	5.54e-05
TRINITY_DN2092_c0_g1_i5	9.58195	5.55e-05
TRINITY_DN1209_c0_g2_i1	4.44434	5.55e-05
TRINITY_DN35792_c0_g2_i6	-4.39926	5.59e-05
TRINITY_DN3904_c0_g2_i1	-3.29595	5.6e-05
TRINITY_DN13588_c0_g1_i3	-5.15087	5.6e-05
TRINITY_DN8006_c0_g1_i2	7.19546	5.63e-05
TRINITY_DN8153_c0_g1_i6	-3.15091	5.67e-05
TRINITY_DN1017_c0_g1_i2	7.99941	5.68e-05
TRINITY_DN42985_c0_g1_i1	8.76795	5.68e-05
TRINITY_DN20356_c0_g1_i11	-4.85484	5.69e-05
TRINITY_DN3826_c0_g3_i2	5.7498	5.7e-05
TRINITY_DN6794_c0_g1_i3	6.41246	5.73e-05
TRINITY_DN7701_c0_g1_i1	-3.61579	5.76e-05
TRINITY_DN3613_c0_g1_i4	-3.22161	5.76e-05
TRINITY_DN13771_c0_g1_i10	5.30743	5.76e-05
TRINITY_DN12131_c0_g1_i3	-4.13042	5.77e-05
TRINITY_DN137372_c0_g1_i5	-4.74684	5.8e-05
TRINITY_DN6869_c0_g1_i12	5.07312	5.85e-05
TRINITY_DN1318_c0_g1_i6	5.38948	5.86e-05
TRINITY_DN371_c0_g1_i22	4.73661	5.91e-05
TRINITY_DN8012_c0_g1_i11	6.5837	5.98e-05
TRINITY_DN6918_c0_g2_i1	8.99781	5.98e-05
TRINITY_DN493_c0_g1_i1	6.41643	6.06e-05
TRINITY_DN8784_c0_g1_i4	9.02349	6.07e-05
TRINITY_DN3902_c0_g1_i24	7.20488	6.1e-05
TRINITY_DN21122_c0_g1_i10	-6.13447	6.16e-05
TRINITY_DN44835_c0_g1_i2	5.11374	6.19e-05
TRINITY_DN6980_c0_g1_i3	-2.63199	6.21e-05
TRINITY_DN24768_c0_g2_i3	5.47599	6.26e-05
TRINITY_DN14941_c0_g1_i1	5.92341	6.27e-05
TRINITY_DN2103_c0_g1_i1	5.95648	6.28e-05
TRINITY_DN2930_c0_g1_i1	5.93111	6.32e-05
TRINITY_DN37035_c0_g1_i2	5.89319	6.34e-05
TRINITY_DN1242_c0_g1_i2	5.14534	6.36e-05
TRINITY_DN32151_c0_g1_i8	4.94966	6.4e-05
TRINITY_DN67266_c0_g1_i1	11.831	6.44e-05
TRINITY_DN8867_c0_g1_i2	-5.31938	6.44e-05
TRINITY_DN10469_c0_g3_i1	-5.95594	6.44e-05
TRINITY_DN14492_c0_g1_i6	-2.70175	6.45e-05
TRINITY_DN10404_c0_g2_i1	5.22155	6.46e-05
TRINITY_DN8417_c0_g1_i1	5.25352	6.47e-05
TRINITY_DN1391_c0_g1_i1	5.45658	6.48e-05
TRINITY_DN1701_c0_g1_i5	4.55913	6.48e-05
TRINITY_DN36003_c0_g1_i2	-5.67765	6.51e-05
TRINITY_DN12587_c0_g1_i2	6.35805	6.51e-05
TRINITY_DN253_c0_g3_i1	5.27247	6.53e-05
TRINITY_DN22523_c0_g1_i4	-4.21517	6.54e-05
TRINITY_DN21649_c0_g1_i1	5.64161	6.54e-05
TRINITY_DN24274_c0_g1_i2	-3.04733	6.57e-05
TRINITY_DN4305_c0_g1_i3	4.63805	6.58e-05
TRINITY_DN15727_c0_g1_i10	-3.76153	6.58e-05
TRINITY_DN30933_c0_g1_i4	5.30368	6.59e-05
TRINITY_DN13328_c0_g1_i2	-3.67589	6.61e-05
TRINITY_DN1186_c0_g3_i2	6.2358	6.63e-05
TRINITY_DN33030_c0_g1_i3	3.13162	6.64e-05
TRINITY_DN54648_c0_g1_i1	-2.92816	6.67e-05
TRINITY_DN24582_c0_g1_i2	-5.72023	6.68e-05
TRINITY_DN1403_c0_g1_i33	-3.08193	6.69e-05
TRINITY_DN14174_c0_g1_i6	4.34439	6.73e-05
TRINITY_DN6482_c0_g4_i1	-4.79021	6.73e-05
TRINITY_DN259_c0_g1_i1	5.11725	6.74e-05
TRINITY_DN4769_c0_g2_i3	6.12292	6.74e-05
TRINITY_DN46894_c0_g2_i3	-3.52649	6.74e-05
TRINITY_DN7289_c0_g1_i3	-2.74608	6.75e-05
TRINITY_DN12779_c0_g2_i3	-4.1558	6.77e-05
TRINITY_DN69627_c1_g1_i2	-6.41677	6.77e-05
TRINITY_DN10783_c0_g1_i4	6.27538	6.79e-05
TRINITY_DN40925_c0_g1_i2	4.73727	6.81e-05
TRINITY_DN3165_c0_g1_i1	4.90805	6.82e-05
TRINITY_DN1413_c0_g1_i12	4.78406	6.84e-05
TRINITY_DN26478_c0_g2_i1	4.34817	6.84e-05
TRINITY_DN1524_c6_g1_i2	5.69407	6.89e-05
TRINITY_DN1530_c0_g2_i2	7.09629	6.91e-05
TRINITY_DN12148_c0_g3_i1	5.50273	6.92e-05
TRINITY_DN3835_c0_g1_i9	5.54573	6.92e-05
TRINITY_DN6107_c0_g1_i5	5.96939	6.93e-05
TRINITY_DN292_c0_g1_i1	6.71615	6.93e-05
TRINITY_DN27151_c0_g1_i4	7.38732	6.93e-05
TRINITY_DN2097_c0_g1_i1	3.81463	6.96e-05
TRINITY_DN1345_c0_g2_i5	6.5305	6.97e-05
TRINITY_DN2188_c0_g1_i2	5.51403	7e-05
TRINITY_DN24393_c0_g1_i1	-2.3595	7.01e-05
TRINITY_DN30413_c0_g1_i1	-3.24994	7.01e-05
TRINITY_DN13469_c0_g1_i1	5.05548	7.04e-05
TRINITY_DN44828_c0_g1_i4	5.65782	7.04e-05
TRINITY_DN7726_c0_g1_i4	9.21168	7.04e-05
TRINITY_DN23214_c0_g1_i10	6.81225	7.05e-05
TRINITY_DN342700_c0_g1_i1	9.14895	7.05e-05
TRINITY_DN11645_c0_g1_i9	5.83558	7.11e-05
TRINITY_DN17513_c0_g1_i9	4.8536	7.13e-05
TRINITY_DN1446_c0_g1_i13	4.78665	7.13e-05
TRINITY_DN16225_c0_g1_i1	-3.3043	7.13e-05
TRINITY_DN57_c1_g1_i4	-6.05735	7.14e-05
TRINITY_DN2941_c0_g1_i5	6.68625	7.16e-05
TRINITY_DN1627_c0_g2_i1	4.94429	7.17e-05
TRINITY_DN11044_c0_g2_i2	5.14633	7.19e-05
TRINITY_DN498_c0_g1_i9	9.2882	7.19e-05
TRINITY_DN6146_c0_g1_i4	4.51286	7.2e-05
TRINITY_DN8326_c0_g1_i2	5.19849	7.21e-05
TRINITY_DN1384_c1_g1_i3	4.57066	7.21e-05
TRINITY_DN25244_c0_g2_i1	6.47235	7.22e-05
TRINITY_DN13869_c0_g1_i1	5.76648	7.23e-05
TRINITY_DN4312_c0_g1_i2	-4.27836	7.25e-05
TRINITY_DN3205_c0_g1_i4	5.3754	7.26e-05
TRINITY_DN16921_c0_g2_i1	4.85689	7.28e-05
TRINITY_DN9200_c1_g1_i1	-5.77828	7.33e-05
TRINITY_DN232_c0_g2_i1	5.49796	7.35e-05
TRINITY_DN3332_c0_g1_i6	4.84525	7.35e-05
TRINITY_DN16350_c0_g1_i1	-4.65351	7.36e-05
TRINITY_DN2855_c0_g1_i1	5.91198	7.37e-05
TRINITY_DN7316_c0_g1_i1	4.68366	7.39e-05
TRINITY_DN383_c0_g1_i5	4.99395	7.47e-05
TRINITY_DN395_c0_g2_i3	5.14821	7.52e-05
TRINITY_DN10745_c0_g1_i4	-3.69767	7.52e-05
TRINITY_DN2746_c1_g1_i2	7.56316	7.55e-05
TRINITY_DN6549_c0_g1_i11	4.27021	7.61e-05
TRINITY_DN4697_c0_g1_i4	-4.53355	7.63e-05
TRINITY_DN76841_c0_g1_i2	6.29809	7.64e-05
TRINITY_DN10772_c0_g1_i7	5.07192	7.72e-05
TRINITY_DN7630_c0_g2_i2	6.21477	7.72e-05
TRINITY_DN5960_c3_g1_i2	6.68255	7.73e-05
TRINITY_DN2713_c0_g1_i4	5.18464	7.75e-05
TRINITY_DN941_c0_g1_i3	4.84102	7.78e-05
TRINITY_DN46495_c0_g2_i2	4.85525	7.79e-05
TRINITY_DN30344_c0_g1_i2	-4.6224	7.79e-05
TRINITY_DN901_c0_g1_i1	5.25541	7.81e-05
TRINITY_DN2796_c1_g1_i1	-3.85277	7.82e-05
TRINITY_DN35512_c0_g1_i2	-4.49317	7.83e-05
TRINITY_DN1319_c0_g1_i2	5.51839	7.84e-05
TRINITY_DN4748_c0_g1_i7	5.1929	7.87e-05
TRINITY_DN15477_c0_g1_i1	-5.27455	7.88e-05
TRINITY_DN2545_c0_g1_i1	5.506	7.97e-05
TRINITY_DN9866_c0_g2_i1	-3.36795	7.97e-05
TRINITY_DN5331_c0_g1_i3	6.06874	7.98e-05
TRINITY_DN2936_c0_g1_i10	3.65401	8.01e-05
TRINITY_DN1925_c0_g1_i100	3.22496	8.04e-05
TRINITY_DN15923_c0_g2_i1	5.85584	8.07e-05
TRINITY_DN3813_c1_g1_i1	5.79286	8.09e-05
TRINITY_DN35538_c0_g1_i3	-7.39499	8.1e-05
TRINITY_DN11603_c0_g1_i9	-3.10403	8.1e-05
TRINITY_DN131_c0_g2_i1	4.29512	8.13e-05
TRINITY_DN470_c0_g1_i6	4.6939	8.15e-05
TRINITY_DN20896_c0_g1_i3	6.02762	8.16e-05
TRINITY_DN12096_c0_g1_i5	-3.35403	8.19e-05
TRINITY_DN50313_c0_g1_i4	3.25364	8.2e-05
TRINITY_DN31926_c0_g2_i4	-5.59942	8.23e-05
TRINITY_DN6126_c0_g1_i12	5.58178	8.23e-05
TRINITY_DN30911_c0_g2_i1	4.57633	8.24e-05
TRINITY_DN802_c0_g1_i1	4.58954	8.3e-05
TRINITY_DN38536_c0_g1_i1	5.67817	8.31e-05
TRINITY_DN13935_c0_g1_i5	-3.32997	8.35e-05
TRINITY_DN16626_c0_g1_i3	-4.49069	8.39e-05
TRINITY_DN1637_c0_g1_i11	6.47991	8.42e-05
TRINITY_DN15694_c0_g1_i3	-4.97493	8.43e-05
TRINITY_DN13871_c0_g1_i3	5.06016	8.43e-05
TRINITY_DN6520_c0_g1_i4	4.67581	8.43e-05
TRINITY_DN33575_c0_g1_i2	5.84014	8.46e-05
TRINITY_DN35430_c0_g2_i1	-6.64197	8.47e-05
TRINITY_DN16162_c0_g2_i1	-6.71388	8.53e-05
TRINITY_DN1534_c0_g1_i23	6.71553	8.54e-05
TRINITY_DN3594_c0_g1_i8	4.87082	8.59e-05
TRINITY_DN3029_c0_g1_i1	5.42922	8.62e-05
TRINITY_DN1673_c0_g2_i1	8.75919	8.64e-05
TRINITY_DN14206_c1_g1_i5	5.08494	8.64e-05
TRINITY_DN4644_c0_g1_i5	5.3512	8.67e-05
TRINITY_DN2386_c0_g2_i1	5.01542	8.69e-05
TRINITY_DN13990_c0_g1_i11	-3.56713	8.7e-05
TRINITY_DN14023_c0_g1_i2	5.64838	8.73e-05
TRINITY_DN27740_c0_g1_i1	-6.51832	8.75e-05
TRINITY_DN21108_c0_g1_i14	5.93739	8.77e-05
TRINITY_DN929_c0_g2_i1	5.45001	8.78e-05
TRINITY_DN6640_c0_g1_i6	6.53336	8.78e-05
TRINITY_DN24609_c0_g1_i16	-4.16138	8.79e-05
TRINITY_DN20551_c0_g1_i2	4.87873	8.81e-05
TRINITY_DN25172_c0_g1_i1	6.06578	8.83e-05
TRINITY_DN10592_c0_g1_i1	5.0163	8.86e-05
TRINITY_DN5974_c0_g1_i2	5.48511	8.86e-05
TRINITY_DN41946_c0_g1_i2	5.71842	8.9e-05
TRINITY_DN1462_c0_g1_i3	5.52455	8.95e-05
TRINITY_DN11823_c0_g1_i1	12.5404	8.96e-05
TRINITY_DN39087_c0_g1_i1	7.626	8.99e-05
TRINITY_DN10166_c0_g1_i11	4.59499	8.99e-05
TRINITY_DN18977_c0_g1_i3	7.16499	9.08e-05
TRINITY_DN3789_c0_g2_i1	5.22026	9.08e-05
TRINITY_DN7347_c2_g1_i22	5.75795	9.09e-05
TRINITY_DN700_c0_g2_i1	5.22448	9.09e-05
TRINITY_DN12432_c0_g1_i9	5.45731	9.13e-05
TRINITY_DN6536_c0_g1_i7	5.94888	9.13e-05
TRINITY_DN2264_c0_g1_i1	4.72206	9.14e-05
TRINITY_DN4851_c0_g1_i7	5.52334	9.15e-05
TRINITY_DN7175_c0_g1_i2	5.59914	9.16e-05
TRINITY_DN17931_c0_g1_i3	5.74928	9.16e-05
TRINITY_DN13938_c0_g1_i1	-3.69234	9.17e-05
TRINITY_DN31995_c0_g2_i2	-3.56733	9.2e-05
TRINITY_DN19641_c0_g1_i1	7.30917	9.21e-05
TRINITY_DN17601_c0_g1_i1	5.99869	9.22e-05
TRINITY_DN1112_c0_g1_i3	6.18566	9.24e-05
TRINITY_DN24192_c0_g1_i19	4.94512	9.25e-05
TRINITY_DN12750_c0_g1_i2	-2.50562	9.26e-05
TRINITY_DN20657_c0_g1_i1	-6.24288	9.27e-05
TRINITY_DN1315_c0_g1_i4	5.20669	9.31e-05
TRINITY_DN8229_c0_g1_i6	-5.38541	9.38e-05
TRINITY_DN25951_c0_g1_i1	7.07392	9.39e-05
TRINITY_DN27977_c0_g2_i1	5.6116	9.39e-05
TRINITY_DN23188_c0_g1_i7	-5.07649	9.43e-05
TRINITY_DN2956_c0_g1_i5	4.51445	9.45e-05
TRINITY_DN141471_c0_g1_i1	8.41364	9.48e-05
TRINITY_DN39392_c0_g1_i1	-4.87816	9.48e-05
TRINITY_DN17366_c0_g1_i5	5.69065	9.52e-05
TRINITY_DN44677_c0_g1_i2	4.93436	9.53e-05
TRINITY_DN38091_c0_g1_i4	-4.59671	9.58e-05
TRINITY_DN26333_c0_g1_i8	6.26273	9.59e-05
TRINITY_DN10014_c0_g1_i35	7.44188	9.65e-05
TRINITY_DN4218_c0_g1_i8	5.34503	9.67e-05
TRINITY_DN5504_c0_g1_i6	5.40048	9.68e-05
TRINITY_DN2019_c0_g1_i3	8.35025	9.69e-05
TRINITY_DN4235_c0_g2_i1	5.95926	9.72e-05
TRINITY_DN2399_c0_g1_i2	5.23739	9.74e-05
TRINITY_DN20993_c0_g2_i1	6.26365	9.75e-05
TRINITY_DN16239_c0_g1_i2	-2.6908	9.78e-05
TRINITY_DN6830_c0_g3_i1	5.20236	9.78e-05
TRINITY_DN19748_c0_g2_i1	-5.64934	9.84e-05
TRINITY_DN338_c0_g1_i11	6.85713	9.88e-05
TRINITY_DN13761_c0_g1_i2	-4.39868	9.88e-05
TRINITY_DN10513_c0_g1_i10	-2.638	9.88e-05
TRINITY_DN117096_c0_g1_i5	-6.42351	9.89e-05
TRINITY_DN14773_c0_g1_i2	4.27371	9.91e-05
TRINITY_DN13794_c0_g3_i1	8.62177	9.91e-05
TRINITY_DN66012_c0_g2_i1	8.39946	9.94e-05
TRINITY_DN111_c0_g3_i1	-2.35067	9.95e-05
TRINITY_DN42605_c0_g1_i3	-6.12955	9.97e-05
TRINITY_DN6577_c0_g2_i1	4.83581	9.99e-05
TRINITY_DN6667_c0_g1_i8	-2.86154	0.0001
TRINITY_DN3493_c0_g2_i1	5.40343	0.0001
TRINITY_DN7691_c0_g1_i10	-3.87265	0.0001
TRINITY_DN66029_c0_g1_i1	-3.91524	0.0001
TRINITY_DN313_c0_g1_i3	4.66898	0.000101
TRINITY_DN4971_c0_g2_i1	6.31416	0.000101
TRINITY_DN58141_c0_g1_i5	-5.01754	0.000101
TRINITY_DN5994_c0_g1_i6	6.63201	0.000101
TRINITY_DN24825_c0_g1_i2	6.87986	0.000101
TRINITY_DN35380_c0_g3_i1	6.78125	0.000102
TRINITY_DN1663_c0_g1_i10	5.78415	0.000102
TRINITY_DN10797_c0_g1_i1	-3.47823	0.000102
TRINITY_DN21827_c1_g1_i1	-6.26131	0.000102
TRINITY_DN1504_c0_g1_i5	4.97655	0.000102
TRINITY_DN18138_c0_g1_i4	-5.25528	0.000103
TRINITY_DN5575_c0_g1_i5	-2.8207	0.000103
TRINITY_DN23996_c0_g2_i3	5.61111	0.000103
TRINITY_DN1622_c0_g2_i10	5.42323	0.000103
TRINITY_DN509_c0_g1_i4	4.34559	0.000103
TRINITY_DN92600_c0_g2_i1	9.40763	0.000103
TRINITY_DN23440_c0_g1_i1	-6.04346	0.000104
TRINITY_DN11307_c0_g2_i1	-5.94321	0.000104
TRINITY_DN1549_c0_g1_i5	6.10872	0.000104
TRINITY_DN2920_c0_g2_i1	5.18847	0.000104
TRINITY_DN5970_c0_g3_i1	-5.03851	0.000104
TRINITY_DN1863_c0_g1_i6	6.99704	0.000104
TRINITY_DN7328_c2_g1_i2	5.34086	0.000105
TRINITY_DN12695_c0_g1_i3	-3.31895	0.000105
TRINITY_DN6962_c0_g1_i76	4.72181	0.000105
TRINITY_DN7197_c0_g1_i2	-5.56389	0.000105
TRINITY_DN8937_c0_g1_i1	-3.67721	0.000105
TRINITY_DN447_c2_g1_i3	5.99811	0.000105
TRINITY_DN6389_c0_g2_i1	6.31083	0.000105
TRINITY_DN2431_c0_g1_i17	5.67524	0.000105
TRINITY_DN15807_c0_g1_i1	5.67551	0.000106
TRINITY_DN4322_c0_g2_i1	4.49304	0.000106
TRINITY_DN8873_c0_g1_i4	-4.02714	0.000106
TRINITY_DN3286_c0_g1_i8	4.85305	0.000106
TRINITY_DN3364_c0_g1_i5	3.14553	0.000106
TRINITY_DN6234_c0_g2_i1	6.24147	0.000107
TRINITY_DN145_c1_g1_i10	-2.67247	0.000107
TRINITY_DN47457_c0_g2_i2	-7.07674	0.000107
TRINITY_DN4954_c0_g1_i2	4.80447	0.000108
TRINITY_DN10778_c0_g1_i2	5.34462	0.000108
TRINITY_DN1358_c0_g1_i3	4.89724	0.000109
TRINITY_DN768_c0_g1_i43	5.78786	0.000109
TRINITY_DN1763_c0_g1_i2	6.31079	0.000109
TRINITY_DN16594_c0_g1_i3	-3.59348	0.000109
TRINITY_DN32491_c0_g1_i14	8.02439	0.000109
TRINITY_DN7893_c0_g1_i1	5.01418	0.000109
TRINITY_DN2788_c1_g1_i4	5.5496	0.000109
TRINITY_DN3424_c0_g1_i4	5.41187	0.00011
TRINITY_DN5172_c0_g1_i3	5.87362	0.00011
TRINITY_DN11358_c0_g1_i1	6.22204	0.00011
TRINITY_DN1001_c0_g3_i2	-3.19144	0.00011
TRINITY_DN3254_c0_g1_i16	-4.01662	0.00011
TRINITY_DN2218_c0_g2_i1	6.08275	0.00011
TRINITY_DN1477_c0_g2_i1	5.96974	0.000111
TRINITY_DN22651_c0_g1_i3	-5.66123	0.000111
TRINITY_DN31437_c0_g1_i3	-5.15907	0.000111
TRINITY_DN4139_c0_g1_i1	5.76134	0.000111
TRINITY_DN1769_c0_g1_i1	4.9549	0.000111
TRINITY_DN10803_c0_g2_i2	-3.28449	0.000112
TRINITY_DN2160_c0_g1_i9	4.77288	0.000112
TRINITY_DN25342_c0_g1_i1	5.44552	0.000112
TRINITY_DN718_c0_g1_i18	-3.43132	0.000112
TRINITY_DN19149_c0_g1_i1	-5.18451	0.000112
TRINITY_DN690_c0_g1_i5	4.72467	0.000112
TRINITY_DN10038_c0_g1_i2	4.99461	0.000113
TRINITY_DN1077_c1_g2_i5	5.51211	0.000113
TRINITY_DN10629_c0_g2_i1	5.78408	0.000113
TRINITY_DN56566_c1_g1_i4	8.618	0.000114
TRINITY_DN15457_c0_g1_i2	4.93043	0.000114
TRINITY_DN4785_c2_g1_i4	5.35378	0.000114
TRINITY_DN2751_c0_g1_i4	4.992	0.000114
TRINITY_DN8592_c0_g2_i1	-3.22067	0.000114
TRINITY_DN4768_c0_g1_i3	-3.51923	0.000115
TRINITY_DN57141_c0_g1_i2	-4.13558	0.000115
TRINITY_DN23903_c0_g1_i1	-3.89207	0.000115
TRINITY_DN15109_c0_g1_i7	7.07695	0.000115
TRINITY_DN27480_c0_g1_i1	4.61747	0.000115
TRINITY_DN6201_c0_g1_i38	4.94295	0.000116
TRINITY_DN2615_c0_g2_i2	4.66834	0.000116
TRINITY_DN3785_c0_g1_i1	5.57231	0.000116
TRINITY_DN1231_c0_g2_i1	6.35877	0.000116
TRINITY_DN10977_c0_g1_i2	-6.78793	0.000117
TRINITY_DN15413_c0_g1_i2	-5.80484	0.000117
TRINITY_DN2994_c0_g1_i15	6.59352	0.000118
TRINITY_DN25453_c0_g1_i10	6.83637	0.000118
TRINITY_DN27549_c0_g1_i2	5.64148	0.000119
TRINITY_DN21938_c0_g1_i1	-5.17483	0.000119
TRINITY_DN4937_c0_g1_i5	7.43166	0.00012
TRINITY_DN1982_c0_g2_i1	4.91065	0.00012
TRINITY_DN805_c0_g1_i11	4.64417	0.00012
TRINITY_DN971_c1_g1_i4	4.76821	0.00012
TRINITY_DN733_c0_g1_i13	8.40227	0.00012
TRINITY_DN58919_c0_g1_i2	4.8553	0.000121
TRINITY_DN5013_c0_g1_i2	5.41764	0.000121
TRINITY_DN43082_c0_g1_i1	-5.46536	0.000121
TRINITY_DN2357_c0_g1_i7	4.65386	0.000121
TRINITY_DN8725_c0_g1_i1	-4.07659	0.000121
TRINITY_DN51461_c0_g1_i1	6.85404	0.000121
TRINITY_DN14238_c0_g1_i3	5.29811	0.000122
TRINITY_DN6091_c0_g1_i2	-4.65698	0.000122
TRINITY_DN54212_c0_g1_i1	6.69938	0.000122
TRINITY_DN13492_c0_g1_i1	5.37451	0.000122
TRINITY_DN137202_c0_g1_i2	9.63874	0.000122
TRINITY_DN5006_c0_g1_i3	6.03243	0.000122
TRINITY_DN24026_c0_g3_i1	6.60926	0.000123
TRINITY_DN34000_c0_g1_i3	3.68782	0.000123
TRINITY_DN4760_c0_g1_i9	5.78973	0.000123
TRINITY_DN56662_c0_g1_i2	-5.6504	0.000123
TRINITY_DN926_c0_g1_i1	5.09725	0.000124
TRINITY_DN20300_c0_g1_i1	9.22319	0.000124
TRINITY_DN6186_c0_g1_i7	5.32134	0.000124
TRINITY_DN587_c1_g1_i5	6.18051	0.000125
TRINITY_DN3951_c0_g2_i3	8.35989	0.000125
TRINITY_DN2589_c0_g1_i10	5.1777	0.000125
TRINITY_DN11784_c0_g1_i11	6.19741	0.000126
TRINITY_DN304_c1_g1_i1	5.13843	0.000126
TRINITY_DN100200_c0_g1_i10	-6.06786	0.000126
TRINITY_DN11302_c0_g1_i16	4.30731	0.000127
TRINITY_DN78863_c0_g1_i1	-6.32476	0.000127
TRINITY_DN2647_c2_g1_i1	-4.89753	0.000127
TRINITY_DN22977_c0_g1_i11	5.48079	0.000127
TRINITY_DN6116_c0_g1_i1	5.61052	0.000128
TRINITY_DN5816_c0_g1_i34	3.94976	0.000128
TRINITY_DN47451_c0_g1_i1	-5.05885	0.000128
TRINITY_DN13316_c0_g1_i9	-3.41142	0.000129
TRINITY_DN7093_c0_g1_i6	-2.7722	0.000129
TRINITY_DN514_c0_g2_i1	7.91063	0.000129
TRINITY_DN11626_c0_g1_i7	9.64859	0.00013
TRINITY_DN16368_c0_g1_i3	6.55528	0.00013
TRINITY_DN3917_c0_g1_i4	4.78935	0.00013
TRINITY_DN11987_c1_g2_i1	-5.92476	0.00013
TRINITY_DN12642_c0_g1_i6	5.73545	0.000131
TRINITY_DN4406_c0_g1_i6	6.37495	0.000131
TRINITY_DN7022_c1_g2_i52	8.98335	0.000131
TRINITY_DN16989_c0_g1_i1	-3.55969	0.000131
TRINITY_DN165297_c0_g1_i1	7.73535	0.000131
TRINITY_DN5224_c0_g1_i3	7.22176	0.000131
TRINITY_DN4846_c0_g1_i24	3.78262	0.000132
TRINITY_DN1818_c0_g3_i1	5.71412	0.000132
TRINITY_DN1198_c1_g1_i5	8.46241	0.000132
TRINITY_DN17173_c0_g3_i1	5.40518	0.000132
TRINITY_DN2489_c0_g1_i2	5.82783	0.000133
TRINITY_DN18773_c0_g1_i1	-1.87967	0.000134
TRINITY_DN27525_c0_g3_i1	5.70793	0.000134
TRINITY_DN37274_c0_g2_i1	-6.33228	0.000134
TRINITY_DN12922_c0_g1_i12	5.46803	0.000134
TRINITY_DN16254_c0_g2_i2	-4.49026	0.000135
TRINITY_DN6674_c0_g1_i2	-3.70073	0.000136
TRINITY_DN29544_c0_g1_i1	-5.39946	0.000136
TRINITY_DN757_c0_g1_i3	8.95487	0.000137
TRINITY_DN8000_c0_g1_i1	-5.06929	0.000137
TRINITY_DN4657_c0_g1_i2	5.00973	0.000138
TRINITY_DN24007_c0_g1_i8	-5.91911	0.000138
TRINITY_DN24975_c0_g1_i1	-3.9773	0.000138
TRINITY_DN204_c0_g1_i1	-3.35661	0.000138
TRINITY_DN1072_c0_g1_i3	5.4109	0.000138
TRINITY_DN25968_c0_g1_i1	5.41862	0.000138
TRINITY_DN29338_c0_g1_i6	3.26787	0.000139
TRINITY_DN11297_c0_g1_i1	-5.67048	0.000139
TRINITY_DN14182_c0_g1_i4	5.60216	0.00014
TRINITY_DN8094_c1_g1_i2	7.54836	0.00014
TRINITY_DN17449_c0_g1_i2	6.16014	0.000141
TRINITY_DN12837_c0_g2_i2	-2.85936	0.000142
TRINITY_DN2547_c0_g1_i2	4.55466	0.000142
TRINITY_DN27900_c0_g1_i5	-2.59107	0.000142
TRINITY_DN13170_c0_g1_i1	6.59518	0.000142
TRINITY_DN5219_c0_g1_i6	-3.52319	0.000142
TRINITY_DN32660_c0_g1_i1	-4.12575	0.000142
TRINITY_DN19114_c0_g1_i1	4.96953	0.000143
TRINITY_DN8606_c0_g1_i11	3.67843	0.000143
TRINITY_DN26119_c0_g1_i2	-3.66014	0.000143
TRINITY_DN23166_c0_g1_i1	7.23087	0.000143
TRINITY_DN8467_c0_g1_i1	-5.3855	0.000144
TRINITY_DN18274_c0_g1_i5	-2.26282	0.000144
TRINITY_DN294453_c0_g1_i1	8.51198	0.000144
TRINITY_DN15110_c0_g2_i1	-2.51911	0.000145
TRINITY_DN5236_c0_g1_i2	-2.54053	0.000145
TRINITY_DN5614_c0_g1_i1	6.00393	0.000145
TRINITY_DN17782_c0_g2_i1	5.84236	0.000146
TRINITY_DN20296_c0_g1_i1	3.75083	0.000146
[truncated: 9,752 more rows]
