# Supplementary material for: Comparative transcriptome analysis of juniper branches infected by Gymnosporangium spp. highlights their different infection strategies associated with cytokinins
Source: BMC Genomics. 2023 Apr 5;24:173. doi: 10.1186/s12864-023-09276-7 (PMC10077639; doi:10.1186/s12864-023-09276-7)
Supplement: Supplementary file 2 — Additional file 2: Table S1. The statistics of unigene classification. Unigenes assigned with “juniper” species were determined as juniper unigenes, whie assigned with “fungi” species were determined as the two Gymnosporangium spp. unigenes. Table S2. Functional annotation of Juniperus chinensis and the Gymnosporangium spp. unigenes in selected six public databases (Nr, KEGG, GO, Swissprot, KOG, PFAM). Table S3. Differentially expressed genes in III_GA, I_GY, II_GY and III_GY. Table S4. Swissport annotations of Type_a and Type_b DEGs in the Venn diagram. Table S5. MapMan annotations of different expression genes (|log2Fold-Change| ≥ 5, p <0.01) in III_GA and III_GY samples. Table S6. FPKM and KO number of photosynthesis, sugar metabolism, plant hormone and defense-related genes in I_GY, II_GY and III_GY samples. Table S7. The tRNA-isopentenyltransferase proteins used for sequence alignment and phylogenetic tree creation. [file 12864_2023_9276_MOESM2_ESM.zip › Additional files2 Table S4.xlsx]

## Sheet: Sheet1
Swissport annotations of Type_a and Type_b differentially expressed genes
Log2 Fold-change		Description
Ⅲ_GA_J	Ⅲ_GY_J
-3.04101	5.39217	12-oxophytodienoate reductase 3
-3.42881	7.26308	1-aminocyclopropane-1-carboxylate oxidase
-1.92081	3.8022	Acidic endochitinase
-1.48168	3.26787	Acidic endochitinase
-1.00958	3.25364	Arogenate dehydratase/prephenate dehydratase 2, chloroplastic
-1.36485	3.94976	Basic secretory protease (Fragments)
-1.19928	6.29166	Berberine bridge enzyme-like 18
-1.09766	2.58858	Cytochrome P450 750A1
-1.51041	3.82845	DNA-directed RNA polymerase subunit beta
-2.46809	3.03538	Endochitinase 4
-1.17667	2.88932	Endochitinase 4
-2.11115	7.18401	EP1-like glycoprotein 2
-2.47795	4.04521	Geraniol 8-hydroxylase
-2.5838	2.71948	Glutathione S-transferase F10
-1.91509	5.01965	Isoeugenol synthase 1
-3.15838	7.38732	LINE-1 retrotransposable element ORF2 protein
-1.0296	1.87974	Mitogen-activated protein kinase kinase 9
-2.24064	3.70768	No hit
-2.08866	3.51873	No hit
-1.91509	4.20717	Peroxidase 25
-1.5074	5.56914	Probable aspartic proteinase GIP2
-1.39712	2.66983	Protein ASYMMETRIC LEAVES 2
-1.86788	3.6442	Protein DETOXIFICATION 55
-1.86216	4.59499	Protein SOSEKI 1
-1.78469	2.18741	Serine/threonine-protein kinase D6PKL1
-2.86443	2.80469	Transcription factor IBH1-like 1
-4.60493	8.6829	Uncharacterized protein At1g66480
2.06843	-2.39094	1-phosphatidylinositol-3-phosphate 5-kinase FAB1B
1.31029	-2.45818	3-hydroxyisobutyryl-CoA hydrolase-like protein 5
1.96779	-5.05601	ABC transporter B family member 1
1.49218	-4.4325	ABC transporter C family member 3
1.0211	-4.04367	Alpha-glucan phosphorylase, H isozyme
2.27356	-5.15907	Amino acid permease 3
1.02343	-2.00324	Amino acid transporter AVT6A
1.3345	-4.11264	Annexin-like protein RJ4
2.32251	-3.25851	AP2/ERF and B3 domain-containing protein Os05g0549800
2.56819	-8.22343	Aspartic proteinase nepenthesin-1
1.85394	-6.95957	Aspartic proteinase nepenthesin-1
3.0719	-7.02915	Aspartic proteinase nepenthesin-2
2.66279	-3.36795	ATP-dependent RNA helicase DEAH11, chloroplastic
2.17683	-3.10492	ATP-dependent RNA helicase DEAH11, chloroplastic
1.15137	-1.67092	Auxin transport protein BIG
1.47357	-3.10366	Auxin transporter-like protein 2
1.97023	-3.18088	BES1/BZR1 homolog protein 4
1.07401	-1.43798	Bifunctional dihydroflavonol 4-reductase/flavanone 4-reductase
3.1799	-4.35878	BTB/POZ domain-containing protein At1g03010
5.05804	-5.68117	BURP domain-containing protein 16
2.14219	-2.9573	Callose synthase 3
1.38179	-2.40935	Calpain-type cysteine protease DEK1
2.13012	-2.37452	Cationic amino acid transporter 1
1.55926	-5.40786	Cationic amino acid transporter 6, chloroplastic
1.16576	-2.3595	CLP protease regulatory subunit CLPX3, mitochondrial
1.14962	-3.56703	Cyclin-dependent kinase F-4
1.69662	-8.55003	Cysteine-rich receptor-like protein kinase 10
1.64072	-5.3855	Cysteine-rich receptor-like protein kinase 10
1.01892	-4.9344	Cysteine-rich receptor-like protein kinase 10
1.00273	-3.29795	Cysteine-rich receptor-like protein kinase 10
2.3767	-3.18509	Cysteine-rich receptor-like protein kinase 19
1.98532	-4.37101	Cysteine-rich receptor-like protein kinase 2
1.8647	-7.79781	Cysteine-rich receptor-like protein kinase 6
1.17188	-5.67626	Cysteine-rich receptor-like protein kinase 6
1.39718	-4.0498	Cytochrome P450 71AU50
5.25152	-4.24722	Cytochrome P450 750A1
2.35692	-3.48729	Cytochrome P450 750A1
1.21995	-2.73689	Cytokinin hydroxylase
1.81359	-2.81709	DCD domain-containing protein NRP
1.16439	-2.46178	Dirigent protein 17
1.76948	-3.42802	Disease resistance protein L6
2.56229	-5.34994	Disease resistance protein Roq1
2.04827	-3.98319	Disease resistance protein Roq1
2.04773	-3.85277	Disease resistance protein Roq1
1.437	-3.00146	Disease resistance protein Roq1
3.11885	-3.7257	Disease resistance protein RPV1
3.10052	-2.9934	Disease resistance protein RPV1
1.84345	-2.68576	Disease resistance protein RUN1
1.20927	-1.99458	DNA-directed RNA polymerase II subunit 2
1.83628	-2.55772	DNA-directed RNA polymerase II subunit RPB1
1.09663	-2.4526	DNA-directed RNA polymerase II subunit RPB1
1.11885	-1.95087	Embryogenesis-associated protein EMB8
1.00117	-4.68381	Embryo-specific protein ATS3A
1.19766	-2.00576	Endoribonuclease Dicer homolog 4
1.22843	-4.95938	Ent-kaurenoic acid oxidase 2
1.43643	-2.15574	Fatty acid amide hydrolase
1.18484	-1.94362	Formin-like protein 14
1.17863	-5.53963	Galactinol synthase 1
2.01061	-5.88604	GEM-like protein 6
2.31266	-5.4363	Geraniol 8-hydroxylase
1.96442	-2.54616	Glutamate receptor 3.2
1.29595	-2.59541	Glutamate receptor 3.3
1.1591	-2.96141	Glycosyl hydrolase 5 family protein
3.72297	-4.05844	G-type lectin S-receptor-like serine/threonine-protein kinase At2g19130
3.31224	-4.04566	G-type lectin S-receptor-like serine/threonine-protein kinase At2g19130
2.77353	-3.44362	G-type lectin S-receptor-like serine/threonine-protein kinase At2g19130
1.82947	-3.40056	G-type lectin S-receptor-like serine/threonine-protein kinase At2g19130
3.47163	-5.92476	G-type lectin S-receptor-like serine/threonine-protein kinase At4g27290
3.57412	-7.93271	G-type lectin S-receptor-like serine/threonine-protein kinase LECRK3
1.18135	-3.62705	G-type lectin S-receptor-like serine/threonine-protein kinase LECRK3
3.47813	-4.7707	G-type lectin S-receptor-like serine/threonine-protein kinase SD2-2
2.61441	-3.87265	Heat shock 70 kDa protein 8
2.24094	-3.81363	Heavy metal-associated isoprenylated plant protein 33
1.85741	-4.81216	Heavy metal-associated isoprenylated plant protein 45
1.70656	-4.82671	Homeobox-leucine zipper protein HOX21
2.35617	-4.31214	Hydroquinone glucosyltransferase
1.53388	-3.16051	Leaf rust 10 disease-resistance locus receptor-like kinase-like 1.2
1.33619	-2.80716	Leaf rust 10 disease-resistance locus receptor-like kinase-like 1.4
2.61569	-3.89862	Leucine aminopeptidase
2.82614	-3.18646	Leucine-rich repeat receptor-like protein kinase TDR
4.52498	-7.71316	Leucine-rich repeat receptor-like serine/threonine-protein kinase At1g17230
1.15073	-2.1815	L-gulonolactone oxidase 5
1.23688	-2.83967	Linamarin synthase 1
1.04426	-10.0033	LRR receptor-like serine/threonine-protein kinase EFR
1.77804	-4.53729	LRR receptor-like serine/threonine-protein kinase RGI2
2.18629	-4.10023	L-type lectin-domain containing receptor kinase IV.2
2.74723	-6.58704	L-type lectin-domain containing receptor kinase IX.1
1.12405	-3.74973	L-type lectin-domain containing receptor kinase IX.1
2.7912	-4.09996	L-type lectin-domain containing receptor kinase SIT2
3.4523	-6.26131	L-type lectin-domain containing receptor kinase VII.1
3.28357	-3.5225	MADS-box transcription factor 21
1.01673	-1.34563	Metal tolerance protein 8
3.21203	-4.0611	Mitogen-activated protein kinase kinase kinase 17
1.24437	-3.74613	Myb-related protein 308
1.07914	-4.12566	NDR1/HIN1-like protein 6
3.32824	-7.4937	No hit
2.96572	-6.23991	No hit
2.83302	-6.22955	No hit
2.76399	-6.10386	No hit
2.71027	-6.05735	No hit
2.69378	-5.69389	No hit
2.61682	-5.43553	No hit
2.58489	-5.43004	No hit
2.49691	-5.05247	No hit
2.45438	-4.89441	No hit
2.31585	-4.86234	No hit
2.31042	-4.81216	No hit
2.1156	-4.80597	No hit
2.09692	-4.72694	No hit
2.03331	-4.2588	No hit
2.0288	-4.25742	No hit
2.01269	-4.07631	No hit
1.97222	-4.06296	No hit
1.83404	-4.05697	No hit
1.75481	-3.95416	No hit
1.72979	-3.9106	No hit
1.69612	-3.85229	No hit
1.68438	-3.72368	No hit
1.57564	-3.68877	No hit
1.50089	-3.43904	No hit
1.49604	-3.40655	No hit
1.46593	-3.18917	No hit
1.37135	-2.99264	No hit
1.31415	-2.94652	No hit
1.30844	-2.82238	No hit
1.30492	-2.73255	No hit
1.25615	-2.7174	No hit
1.23862	-2.68582	No hit
1.23626	-2.62171	No hit
1.19741	-2.55403	No hit
1.18996	-2.41032	No hit
1.132	-2.3075	No hit
1.11562	-2.22015	No hit
1.08126	-2.17232	No hit
1.06736	-2.00365	No hit
1.06688	-1.91685	No hit
1.00226	-1.90749	No hit
1.00218	-1.74505	No hit
1.10072	-1.62931	Non-structural maintenance of chromosomes element 4 homolog A
1.93268	-6.89959	Osmotin-like protein
1.19699	-3.37904	Pectin acetylesterase 3
1.18355	-2.47299	Pectin acetylesterase 3
1.0025	-1.76589	Pectinesterase 2
1.12368	-2.67765	Peptidyl-prolyl cis-trans isomerase FKBP65
2.50415	-3.35147	Phenylalanine ammonia-lyase
2.66241	-3.48772	Phospholipase A1-Igamma2, chloroplastic
1.13112	-4.54842	Phospholipase A2 homolog 3
1.68134	-1.60569	Plastidial pyruvate kinase 4, chloroplastic
2.35563	-2.0276	Probable disease resistance protein At4g33300
1.75019	-9.42275	Probable inactive receptor kinase At1g27190
1.04832	-3.35129	Probable inactive receptor kinase At1g27190
1.45477	-5.507	Probable LRR receptor-like serine/threonine-protein kinase At1g53430
2.16704	-6.65249	Probable LRR receptor-like serine/threonine-protein kinase At1g56130
1.48836	-7.16804	Probable LRR receptor-like serine/threonine-protein kinase At1g56140
1.96593	-4.09192	Probable LRR receptor-like serine/threonine-protein kinase At1g67720
1.94622	-5.08731	Probable LRR receptor-like serine/threonine-protein kinase At3g47570
2.42666	-3.56453	Probable LRR receptor-like serine/threonine-protein kinase At4g37250
1.94886	-6.43869	Probable metal-nicotianamine transporter YSL12
1.24115	-2.95415	Probable receptor-like protein kinase At1g11050
2.50475	-4.37686	Probable receptor-like protein kinase At2g42960
1.26888	-3.34244	Protein BIG GRAIN 1-like A
3.41704	-2.59165	Protein DETOXIFICATION 33
1.33567	-3.3446	Protein DETOXIFICATION 40
4.06034	-2.8439	Protein DETOXIFICATION 48
3.45694	-3.63363	Protein DMR6-LIKE OXYGENASE 2
1.38783	-4.82334	Protein EDS1
1.17055	-5.48815	Protein GLUTAMINE DUMPER 5
4.19714	-3.85459	Protein MODIFYING WALL LIGNIN-1
1.32844	-4.31345	Protein NO VEIN
3.73047	-4.13027	Protein NRT1/ PTR FAMILY 5.1
3.82612	-4.46095	Protein NRT1/ PTR FAMILY 5.2
2.52613	-3.03416	Protein NRT1/ PTR FAMILY 5.7
1.38201	-3.53012	Protein NUCLEAR FUSION DEFECTIVE 4
2.77845	-2.84456	Protein SHORT-ROOT
1.74976	-2.20379	Protein SOSEKI 3
1.36454	-3.37732	Protein TPR3
1.12558	-3.85286	Protein trichome birefringence-like 11
1.29383	-3.54174	Protein VAPYRIN
2.22324	-2.89779	Purine permease 1
2.21505	-4.11703	Purine permease 3
1.4887	-1.74715	Putative kinase-like protein TMKL1
1.00118	-2.45528	Putative phospholipid-transporting ATPase 9
1.54949	-6.80528	Putative receptor protein kinase ZmPK1
2.58653	-5.70671	Putative receptor-like protein kinase At3g47110
3.40681	-5.07552	Receptor protein-tyrosine kinase CEPR1
1.22309	-4.57457	Receptor protein-tyrosine kinase CEPR1
1.13668	-4.02732	Receptor protein-tyrosine kinase CEPR1
2.3771	-3.81572	Receptor protein-tyrosine kinase CEPR2
1.59337	-8.15129	Receptor-like protein 39
2.14545	-9.47848	Receptor-like protein 48
3.8328	-2.68571	Receptor-like protein 49
2.13158	-4.97741	Receptor-like protein EIX2
5.27701	-5.77828	Receptor-like protein kinase 5
3.91546	-6.8313	Receptor-like protein kinase HSL1
2.24349	-5.95594	Receptor-like protein kinase HSL1
2.20669	-3.34919	Receptor-like protein kinase HSL1
1.18466	-1.66984	Scarecrow-like protein 6
1.1937	-5.30369	Scopoletin glucosyltransferase
1.39815	-6.30522	Seed linoleate 9S-lipoxygenase
1.25903	-7.83133	Serine carboxypeptidase-like 26
2.50433	-2.04217	Serine carboxypeptidase-like 42
1.37419	-1.93788	Serine carboxypeptidase-like 42
1.10568	-1.624	Serine/arginine-rich splicing factor SR30
2.00513	-2.76862	S-locus-specific glycoprotein S6
1.29902	-4.17768	Subtilisin-like protease SBT1.5
3.80557	-7.87371	Subtilisin-like protease SBT5.6
3.13051	-4.62998	TIR-only protein
1.15149	-1.93311	TIR-only protein
3.44719	-4.94572	TMV resistance protein N
1.58546	-3.52106	TMV resistance protein N
1.07009	-3.13935	TMV resistance protein N
1.05069	-2.41306	TMV resistance protein N
1.66888	-3.6842	Transcription elongation factor SPT6 homolog
1.15871	-1.47941	Transcription elongation factor SPT6 homolog
1.89045	-3.18224	UDP-glycosyltransferase 73C1
1.07106	-2.619	UDP-glycosyltransferase 74E2
2.83135	-3.53314	UDP-glycosyltransferase 89B2
1.23195	-2.42171	Vesicle-associated protein 1-1
2.17531	-5.6504	Wall-associated receptor kinase-like 1
4.50995	-7.98639	WAT1-related protein At5g07050
1.46245	-5.77844	WAT1-related protein At5g07050
1.35593	-3.3526	WAT1-related protein At5g07050
1.81616	-4.52282	WRKY transcription factor 71
1.77761	-4.38632	Zeatin O-xylosyltransferase
2.67478	-4.06679	Zinc finger protein ZAT2
1.43102	-3.17069	Zinc finger protein ZAT3
