# Supplementary material for: Comparative transcriptome analysis of juniper branches infected by Gymnosporangium spp. highlights their different infection strategies associated with cytokinins
Source: BMC Genomics. 2023 Apr 5;24:173. doi: 10.1186/s12864-023-09276-7 (PMC10077639; doi:10.1186/s12864-023-09276-7)
Supplement: Supplementary file 2 — Additional file 2: Table S1. The statistics of unigene classification. Unigenes assigned with “juniper” species were determined as juniper unigenes, whie assigned with “fungi” species were determined as the two Gymnosporangium spp. unigenes. Table S2. Functional annotation of Juniperus chinensis and the Gymnosporangium spp. unigenes in selected six public databases (Nr, KEGG, GO, Swissprot, KOG, PFAM). Table S3. Differentially expressed genes in III_GA, I_GY, II_GY and III_GY. Table S4. Swissport annotations of Type_a and Type_b DEGs in the Venn diagram. Table S5. MapMan annotations of different expression genes (|log2Fold-Change| ≥ 5, p <0.01) in III_GA and III_GY samples. Table S6. FPKM and KO number of photosynthesis, sugar metabolism, plant hormone and defense-related genes in I_GY, II_GY and III_GY samples. Table S7. The tRNA-isopentenyltransferase proteins used for sequence alignment and phylogenetic tree creation. [file 12864_2023_9276_MOESM2_ESM.zip › Additional files2 Table S5.xlsx]

## Sheet: G.asiaticum-Mapman
bin	name	elements	p-value
35	not assigned	2426	1.1911624031871138E-7
29	protein	284	6.225859203068396E-6
34	transport	84	0.02020899758803507
26	misc	67	0.02031914106450418
23	nucleotide metabolism	22	0.04547970313083405
12	N-metabolism	5	0.051777796171332865
27	RNA	140	0.05712375923740454
6	gluconeogenesis / glyoxylate cycle	9	0.12230029391483188
11	lipid metabolism	52	0.13892953326619484
18	Co-factor and vitamine metabolism	19	0.18283085656589937
13	amino acid metabolism	47	0.1840191214036575
1	PS	8	0.27678121631266317
31	cell	89	0.27721050306893136
24	Biodegradation of Xenobiotics	3	0.3159359882173607
17	hormone metabolism	33	0.3373548897391989
30	signalling	61	0.33747813991659736
28	DNA	55	0.34227093815695153
10	cell wall	19	0.40791305273960954
15	metal handling	2	0.4377611043116407
19	tetrapyrrole synthesis	5	0.47033827351514734
25	C1-metabolism	9	0.47832896565606325
22	polyamine metabolism	1	0.4812796634843646
33	development	38	0.5064078061462363
20	stress	45	0.5649453732906523
4	glycolysis	9	0.693504258255847
9	mitochondrial electron transport / ATP synthesis	10	0.7070623102479279
5	fermentation	4	0.7139463054676093
8	TCA / org transformation	15	0.7460286457861794
16	secondary metabolism	40	0.7801886828463719
7	OPP	6	0.7809706279614992
3	minor CHO metabolism	16	0.8843405856506238
2	major CHO metabolism	2	0.8974640504115876
21	redox	27	0.9729837439670826
35.2	not assigned.unknown	2350	3.637254791495074E-10
20.1	stress.biotic	13	5.4559808978863936E-5
35.1	not assigned.no ontology	76	5.484372158504058E-4
20.1.7	stress.biotic.PR-proteins	5	5.942394561847278E-4
29.3	protein.targeting	36	0.00257552916560444
30.2.11	signalling.receptor kinases.leucine rich repeat XI	3	0.0035866195042675592
30.2	signalling.receptor kinases	4	0.004281836681710588
26.10	misc.cytochrome P450	11	0.0055651580751859275
29.4	protein.postranslational modification	51	0.007672317728568467
13.1.3.4.2	amino acid metabolism.synthesis.aspartate family.methionine.cystathionine beta-lyase	3	0.00880705583726427
13.2.4	amino acid metabolism.degradation.branched chain group	11	0.012995900319014764
30.3	signalling.calcium	6	0.013095470366271789
27.1	RNA.processing	55	0.013657927420142935
17.7	hormone metabolism.jasmonate	2	0.015674707427540426
17.7.1	hormone metabolism.jasmonate.synthesis-degradation	2	0.015674707427540426
29.5.11.20	protein.degradation.ubiquitin.proteasom	13	0.01699852037000049
16.8.3	secondary metabolism.flavonoids.dihydroflavonols	5	0.017731864154615338
16.8.3.3	secondary metabolism.flavonoids.dihydroflavonols.flavonoid 3''-monooxygenase	5	0.017731864154615338
13.2.4.5	amino acid metabolism.degradation.branched chain group.isoleucine	2	0.02109137687027718
16.1.5	secondary metabolism.isoprenoids.terpenoids	5	0.024144920190259142
34.21	transport.calcium	2	0.02432149795118632
29.3.4	protein.targeting.secretory pathway	23	0.026376218853891853
16.8	secondary metabolism.flavonoids	10	0.02713257599868735
29.3.1	protein.targeting.nucleus	6	0.029095991382023456
20.2.1	stress.abiotic.heat	18	0.030281065930576112
10.7	cell wall.modification	2	0.03253503365419648
23.3.1	nucleotide metabolism.salvage.phosphoribosyltransferases	2	0.03304751470602829
13.1.3.4	amino acid metabolism.synthesis.aspartate family.methionine	5	0.03521773675803286
16.8.4	secondary metabolism.flavonoids.flavonols	3	0.035419720725712305
13.2	amino acid metabolism.degradation	15	0.03668112107863264
27.1.2	RNA.processing.RNA helicase	5	0.03897823644997378
20.2	stress.abiotic	30	0.043769304547369714
29.2.1.2.2.6	protein.synthesis.ribosomal protein.eukaryotic.60S subunit.L6	2	0.04965366748246559
3.2	minor CHO metabolism.trehalose	2	0.052385925945133076
27.3.71	RNA.regulation of transcription.SNF7	2	0.053841819456085904
17.2.2	hormone metabolism.auxin.signal transduction	3	0.05546127760845043
25.10	C1-metabolism.formate dehydrogenase	3	0.056631569924901
34.19	transport.Major Intrinsic Proteins	2	0.056764452416386925
29.2.2.3.5	protein.synthesis.ribosome biogenesis.Pre-rRNA processing and modifications.DExD-box helicases	4	0.05916002786821162
17.2	hormone metabolism.auxin	6	0.061886383125868916
29.5.11	protein.degradation.ubiquitin	51	0.06527392543138277
11.3.7	lipid metabolism.Phospholipid synthesis.cyclopropane-fatty-acyl-phospholipid synthase	2	0.06571846598801234
29.2	protein.synthesis	76	0.06590357882570008
35.1.27	not assigned.no ontology.tetratricopeptide repeat (TPR)	2	0.06905666499120344
30.7	signalling.14-3-3 proteins	2	0.07353602124403476
29.5.11.2	protein.degradation.ubiquitin.E1	5	0.07355104854815675
11.1.4	lipid metabolism.FA synthesis and FA elongation.ACP oxoacyl reductase	3	0.07660020102876053
29.3.4.2	protein.targeting.secretory pathway.golgi	2	0.07707832679483739
27.1.3	RNA.processing.3' end processing	6	0.07976965339013886
28.2	DNA.repair	12	0.08231004309313183
29.2.1.2.2.523	protein.synthesis.ribosomal protein.eukaryotic.60S subunit.L23A	1	0.08352787187619826
13.1.1	amino acid metabolism.synthesis.central amino acid metabolism	1	0.08405663230764149
13.1.1.2	amino acid metabolism.synthesis.central amino acid metabolism.aspartate	1	0.08405663230764149
13.1.1.2.1	amino acid metabolism.synthesis.central amino acid metabolism.aspartate.aspartate aminotransferase	1	0.08405663230764149
29.2.1.2.2.35	protein.synthesis.ribosomal protein.eukaryotic.60S subunit.L35	1	0.08423348670217234
16.1.1.10	secondary metabolism.isoprenoids.non-mevalonate pathway.geranylgeranyl pyrophosphate synthase	1	0.0842334867021724
27.3.12	RNA.regulation of transcription.C3H zinc finger family	1	0.08547991523637521
34.1.1	transport.p- and v-ATPases.H+-transporting two-sector ATPase	4	0.0855256132200759
17.6	hormone metabolism.gibberelin	1	0.08565918736254392
17.6.1	hormone metabolism.gibberelin.synthesis-degradation	1	0.08565918736254392
17.6.1.1	hormone metabolism.gibberelin.synthesis-degradation.copalyl diphosphate synthase	1	0.08565918736254392
26.18	misc.invertase/pectin methylesterase inhibitor family protein	1	0.08601864319680927
17.7.1.3	hormone metabolism.jasmonate.synthesis-degradation.allene oxidase synthase	1	0.0865601110049077
34.19.1	transport.Major Intrinsic Proteins.PIP	1	0.08674121071645045
26.24	misc.GCN5-related N-acetyltransferase	2	0.08725099872127542
29.2.1.2.2.535	protein.synthesis.ribosomal protein.eukaryotic.60S subunit.L35A	1	0.08783424243147553
17.7.1.2	hormone metabolism.jasmonate.synthesis-degradation.lipoxygenase	1	0.08856908226346928
3.4.3	minor CHO metabolism.myo-inositol.InsP Synthases	1	0.08893835594325594
27.1.3.17	RNA.processing.3' end processing.PabN	1	0.09136896828334207
16.8.1	secondary metabolism.flavonoids.anthocyanins	1	0.09212749991356141
16.8.4.1	secondary metabolism.flavonoids.flavonols.flavonol synthase (FLS)	1	0.09212749991356141
30.2.13	signalling.receptor kinases.leucine rich repeat XIII	1	0.0930827688201201
29.2.1.2.1.7	protein.synthesis.ribosomal protein.eukaryotic.40S subunit.S7	1	0.09346709533021591
23.3	nucleotide metabolism.salvage	3	0.09367219736588361
23.3.1.3	nucleotide metabolism.salvage.phosphoribosyltransferases.upp	1	0.09385269387545936
16.7	secondary metabolism.wax	1	0.09404597100781631
20.2.5	stress.abiotic.light	3	0.0944542962349959
3.4.4	minor CHO metabolism.myo-inositol.myo inositol oxygenases	1	0.09482227316686291
30.1.2	signalling.in sugar and nutrient physiology.pyruvate dehydrogenase kinase	1	0.09619314951230651
26.3.4	misc.gluco-, galacto- and mannosidases.endoglucanase	1	0.09639027726315742
12.1	N-metabolism.nitrate metabolism	1	0.09777923670966854
12.1.1	N-metabolism.nitrate metabolism.NR	1	0.09777923670966854
16.1.2.1	secondary metabolism.isoprenoids.mevalonate pathway.acetyl-CoA C-acyltransferase	1	0.09797895856392858
27.3.32	RNA.regulation of transcription.WRKY domain transcription factor family	1	0.09878110715763193
19.1	tetrapyrrole synthesis.glu-tRNA synthetase	1	0.09898246128465292
17.3.1.1.2	hormone metabolism.brassinosteroid.synthesis-degradation.BRs.DWF4	1	0.09918414287658317
17.3.1.1.3	hormone metabolism.brassinosteroid.synthesis-degradation.BRs.CPD	1	0.09918414287658317
31.1.1.1.1	cell.organisation.cytoskeleton.actin.Actin	1	0.0993861522700048
4.1.6	glycolysis.cytosolic branch.fructose-2,6-bisphosphatase (Fru2,6BisPase)	1	0.10040112803353085
29.3.99	protein.targeting.unknown	1	0.10101406863087137
29.7.10	protein.glycosylation.alpha-1,3-fucosyltransferase(alpha-1,3-FucT)	1	0.10162998666672833
26.9	misc.glutathione S transferases	4	0.10174138204689442
16.8.4.2	secondary metabolism.flavonoids.flavonols.flavonol 3-O-glycosyltransferase	1	0.10287079128336737
13.1.5.1	amino acid metabolism.synthesis.serine-glycine-cysteine group.serine	1	0.10349569595768328
13.1.5.1.2	amino acid metabolism.synthesis.serine-glycine-cysteine group.serine.phosphoserine aminotransferase	1	0.10349569595768328
29.2.1.2.2.31	protein.synthesis.ribosomal protein.eukaryotic.60S subunit.L31	1	0.10433359161129308
11.9.3.5	lipid metabolism.lipid degradation.lysophospholipases.phosphoinositide phospholipase C	1	0.10454390514957335
29.5.11.4.1	protein.degradation.ubiquitin.E3.HECT	1	0.10560052728298772
29.7.5	protein.glycosylation.alpha-1,3-mannosyl-glycoprotein-beta-1,2-N-acetylglucosaminyltransferase(GnTI)	2	0.10563390703059208
29.7.8	protein.glycosylation.alpha-1,6-mannosyl-glycoprotein-beta-1,2-N-acetylglucosaminyltransferase(GnTII)	2	0.10563390703059208
29.2.5	protein.synthesis.release	1	0.10623855612128241
29.2.2	protein.synthesis.ribosome biogenesis	24	0.10795232511746833
17.3.1.2.4	hormone metabolism.brassinosteroid.synthesis-degradation.sterols.FACKEL	2	0.1080569968001952
21.6	redox.dismutases and catalases	3	0.1083173527995126
25.6	C1-metabolism.methylenetetrahydrofolate reductase	1	0.10838741633916182
11.8.7	lipid metabolism.'exotics' (steroids, squalene etc).trans-2-enoyl-CoA reductase (NADPH)	1	0.10925653201579166
3.2.3	minor CHO metabolism.trehalose.potential TPS/TPP	1	0.10969315151656281
26.3.1	misc.gluco-, galacto- and mannosidases.alpha-galactosidase	1	0.10991197784065254
27.3.44	RNA.regulation of transcription.Chromatin Remodeling Factors	1	0.11013114898799843
10.1.1	cell wall.precursor synthesis.NDP sugar pyrophosphorylase	1	0.11123218863246587
10.1.1.1	cell wall.precursor synthesis.NDP sugar pyrophosphorylase.GDP mannose	1	0.11123218863246587
34.15	transport.potassium	2	0.11303502045449908
29.1.19	protein.aa activation.arginine-tRNA ligase	1	0.11323593624131532
27.1.3.8	RNA.processing.3' end processing.CstF77	1	0.11526801456634761
13.1.7.4	amino acid metabolism.synthesis.histidine.N'-5'-phosphoribosyl-formimino-5-aminoimidazole-4-carboxamide ribonucleotide isomerase	1	0.11640927651925237
27.4	RNA.RNA binding	6	0.11722682371262438
29.5.11.4.3.2	protein.degradation.ubiquitin.E3.SCF.FBOX	1	0.1175593969560847
34.1	transport.p- and v-ATPases	9	0.11798951484097953
23.4.3	nucleotide metabolism.phosphotransfer and pyrophosphatases.uridylate kinase	1	0.11825373820531593
13.2.4.3	amino acid metabolism.degradation.branched chain group.valine	2	0.11984088450565067
29.2.1.2.1.18	protein.synthesis.ribosomal protein.eukaryotic.40S subunit.S18	1	0.1208272068598053
27.3.70	RNA.regulation of transcription.Silencing Group	1	0.12118150444746151
10.3	cell wall.hemicellulose synthesis	1	0.12153661422950512
10.3.2	cell wall.hemicellulose synthesis.glucuronoxylan	1	0.12153661422950512
27.1.3.1	RNA.processing.3' end processing.PAP	1	0.12177380583913225
29.5	protein.degradation	91	0.12287006612309104
9.6	mitochondrial electron transport / ATP synthesis.cytochrome c	1	0.12416567265765967
13.1.3.6	amino acid metabolism.synthesis.aspartate family.misc	1	0.1263495492556077
13.1.3.6.1	amino acid metabolism.synthesis.aspartate family.misc.homoserine	1	0.1263495492556077
13.1.3.6.1.1	amino acid metabolism.synthesis.aspartate family.misc.homoserine.aspartate kinase	1	0.1263495492556077
13.1.3.6.1.10	amino acid metabolism.synthesis.aspartate family.misc.homoserine.bifunctional aspartate kinase/homoserine dehydrogenase	1	0.1263495492556077
29.6	protein.folding	10	0.12794851577226463
16.1.2	secondary metabolism.isoprenoids.mevalonate pathway	6	0.1313043818865245
34.9	transport.metabolite transporters at the mitochondrial membrane	11	0.13251770983532385
10.1.8	cell wall.precursor synthesis.GER	1	0.13410128246599728
29.2.1.2.2.18	protein.synthesis.ribosomal protein.eukaryotic.60S subunit.L18	1	0.13719885015744154
29.3.4.4	protein.targeting.secretory pathway.plasma membrane	1	0.13837456267352688
10.1.7	cell wall.precursor synthesis.GMD	1	0.13876818717238626
29.5.1	protein.degradation.subtilases	2	0.13956150393723338
29.5.11.4.3.4	protein.degradation.ubiquitin.E3.SCF.RBX	1	0.14008649923207894
26.11	misc.alcohol dehydrogenases	2	0.14181459874905888
31.1.1.1.2	cell.organisation.cytoskeleton.actin.actin depolymerizing factors	1	0.14328974592975396
17.1.3	hormone metabolism.abscisic acid.induced-regulated-responsive-activated	1	0.14382904083539202
29.2.1.2.2.141	protein.synthesis.ribosomal protein.eukaryotic.60S subunit.L4/L1	1	0.1440992712934251
29.5.11.5	protein.degradation.ubiquitin.ubiquitin protease	1	0.14491229825826113
16.5.1.1.1.3	secondary metabolism.sulfur-containing.glucosinolates.synthesis.aliphatic.methylthioalkylmalate isomerase large subunit (MAM-IL)	1	0.14682302349601195
1.2.7	PS.photorespiration.glycerate kinase	1	0.14737246879255048
26.17	misc.dynamin	1	0.1487529578689919
6.4	gluconeogenesis / glyoxylate cycle.PEPCK	4	0.1492732459499386
8.1.1.2	TCA / org transformation.TCA.pyruvate DH.E2	1	0.14930790997662663
34.18	transport.unspecified anions	3	0.15385316937993943
20.1.2	stress.biotic.receptors	1	0.15494463732004948
17.5.1	hormone metabolism.ethylene.synthesis-degradation	2	0.15551828409938173
1.1	PS.lightreaction	1	0.15724404537831685
1.1.4	PS.lightreaction.ATP synthase	1	0.15724404537831685
1.1.4.1	PS.lightreaction.ATP synthase.alpha subunit	1	0.15724404537831685
9.9	mitochondrial electron transport / ATP synthesis.F1-ATPase	1	0.15724404537831685
30.6	signalling.MAP kinases	2	0.1573507443793929
29.2.1.2.1.6	protein.synthesis.ribosomal protein.eukaryotic.40S subunit.S6	1	0.1586942527223634
17.4.2	hormone metabolism.cytokinin.signal transduction	1	0.159277162116382
10.2	cell wall.cellulose synthesis	1	0.1645964422774604
16.8.2	secondary metabolism.flavonoids.chalcones	2	0.16505639706976072
11.1.13	lipid metabolism.FA synthesis and FA elongation.acyl-CoA binding protein	1	0.1657964687689799
13.1.7	amino acid metabolism.synthesis.histidine	4	0.17047996316420977
13.1.3	amino acid metabolism.synthesis.aspartate family	8	0.1705997564529329
27.1.3.3	RNA.processing.3' end processing.CPSF100	1	0.17097008458313123
29.2.1.1.3	protein.synthesis.ribosomal protein.prokaryotic.unknown organellar	1	0.1718954927040277
29.2.1.1.3.2	protein.synthesis.ribosomal protein.prokaryotic.unknown organellar.50S subunit	1	0.1718954927040277
29.2.1.1.3.2.4	protein.synthesis.ribosomal protein.prokaryotic.unknown organellar.50S subunit.L4	1	0.1718954927040277
2.1.2.1	major CHO metabolism.synthesis.starch.AGPase	1	0.17189549270402774
27.3.57	RNA.regulation of transcription.JUMONJI family	2	0.17714264327434015
29.2.1.2.2.40	protein.synthesis.ribosomal protein.eukaryotic.60S subunit.L40	1	0.17721038165802352
13.1.4.1.1	amino acid metabolism.synthesis.branched chain group.common.acetolactate synthase	1	0.17752679235473723
13.1.3.4.3	amino acid metabolism.synthesis.aspartate family.methionine.methionine synthase	1	0.17816087553860252
12.2	N-metabolism.ammonia metabolism	4	0.17829325024516374
9.4	mitochondrial electron transport / ATP synthesis.alternative oxidase	1	0.17879664278120466
26.4	misc.beta 1,3 glucan hydrolases	3	0.17963945534594725
13.1.6.5.5	amino acid metabolism.synthesis.aromatic aa.tryptophan.tryptophan synthase	1	0.18007323743078768
23.3.1.1	nucleotide metabolism.salvage.phosphoribosyltransferases.aprt	1	0.1807140688123039
16.1.2.5	secondary metabolism.isoprenoids.mevalonate pathway.phosphomevalonate kinase	1	0.18103511888280033
31.4	cell.vesicle transport	19	0.18612777779643008
16.2.1.8	secondary metabolism.phenylpropanoids.lignin biosynthesis.F5H	1	0.18622964764726857
23.4.10	nucleotide metabolism.phosphotransfer and pyrophosphatases.nucleoside diphosphate kinase	2	0.18660222665674986
29.3.4.1	protein.targeting.secretory pathway.ER	1	0.19153351597959656
10.8	cell wall.pectin*esterases	1	0.19186866019119475
10.8.1	cell wall.pectin*esterases.PME	1	0.19186866019119475
10.8.99	cell wall.pectin*esterases.misc	1	0.19186866019119475
21.1	redox.thioredoxin	6	0.19217921757232226
34.1.1.2	transport.p- and v-ATPases.H+-transporting two-sector ATPase.subunit C	2	0.19271588975706577
19.7	tetrapyrrole synthesis.uroporphyrinogen decarboxylase	1	0.19321355017361164
23.5	nucleotide metabolism.deoxynucleotide metabolism	3	0.1940692120691656
17.8	hormone metabolism.salicylic acid	1	0.19456535208355988
17.8.1	hormone metabolism.salicylic acid.synthesis-degradation	1	0.19456535208355988
17.1.1.2	hormone metabolism.abscisic acid.synthesis-degradation.degradation	1	0.19490438424412343
17.1.1.2.1	hormone metabolism.abscisic acid.synthesis-degradation.degradation.8-hydroxylase	1	0.19490438424412343
27.3.25	RNA.regulation of transcription.MYB domain transcription factor family	5	0.19581540995559518
29.5.11.4	protein.degradation.ubiquitin.E3	15	0.1978776642280113
27.1.3.2	RNA.processing.3' end processing.CPSF160	1	0.19900661725446622
18.4.2	Co-factor and vitamine metabolism.pantothenate.3-methyl-2-oxobutanoate hydroxymethyltransferase (KPHMT,PANB)	1	0.19969641329843446
16.4.1	secondary metabolism.N misc.alkaloid-like	1	0.20108124152287377
17.1.1.1	hormone metabolism.abscisic acid.synthesis-degradation.synthesis	1	0.20108124152287377
17.1.1.1.11	hormone metabolism.abscisic acid.synthesis-degradation.synthesis.short chain alcohol dehydrogenmase (ABA2)	1	0.20108124152287377
29.2.1.2.1.15	protein.synthesis.ribosomal protein.eukaryotic.40S subunit.S15	1	0.2031715999077413
29.3.4.3	protein.targeting.secretory pathway.vacuole	9	0.20335697600114777
35.1.1	not assigned.no ontology.ABC1 family protein	1	0.2038718904391057
11.4	lipid metabolism.TAG synthesis	1	0.2059832987131207
10.1	cell wall.precursor synthesis	10	0.2079094984352985
13.1.4.1.2	amino acid metabolism.synthesis.branched chain group.common.ketol-acid reductoisomerase	1	0.2095375336504004
11.3.8	lipid metabolism.Phospholipid synthesis.phosphatidylserine decarboxylase	1	0.21133121420046308
29.2.1.2.2.10	protein.synthesis.ribosomal protein.eukaryotic.60S subunit.L10	1	0.2200954713432914
23.5.5	nucleotide metabolism.deoxynucleotide metabolism.dUTP diphosphatase	1	0.22009547134329144
23.1.2.1	nucleotide metabolism.synthesis.purine.amidophosphoribosyltransferase	1	0.22232671395516945
23.4.2	nucleotide metabolism.phosphotransfer and pyrophosphatases.guanylate kinase	1	0.22270015682707145
12.2.99	N-metabolism.ammonia metabolism.unspecified	1	0.2245741065344154
11.8.1	lipid metabolism.'exotics' (steroids, squalene etc).sphingolipids	7	0.2252042314498578
29.2.1.2.1.29	protein.synthesis.ribosomal protein.eukaryotic.40S subunit.S29	1	0.2310297497260705
29.2.2.3	protein.synthesis.ribosome biogenesis.Pre-rRNA processing and modifications	16	0.23427609230481883
6.1	gluconeogenesis / glyoxylate cycle.citrate synthase	1	0.23527656544281061
16.1.2.7	secondary metabolism.isoprenoids.mevalonate pathway.isopentenyl pyrophosphate:dimethyllallyl pyrophosphate isomerase	1	0.23527656544281061
21.1.1	redox.thioredoxin.PDIL	3	0.23561952720390456
17.5.3	hormone metabolism.ethylene.induced-regulated-responsive-activated	1	0.23839966933206025
13.1.3.4.13	amino acid metabolism.synthesis.aspartate family.methionine.methionine S-methyltransferase	1	0.23957834420208335
17.3.1.1	hormone metabolism.brassinosteroid.synthesis-degradation.BRs	2	0.24302785521466655
34.1.2	transport.p- and v-ATPases.H+-exporting ATPase	2	0.24613440154421928
17.4.1	hormone metabolism.cytokinin.synthesis-degradation	3	0.24704135232811883
10.1.21	cell wall.precursor synthesis.phosphomannomutase	1	0.24834757984161726
27.3.51	RNA.regulation of transcription.General Transcription, TBP-binding protein	1	0.24915577618855667
10.6.3	cell wall.degradation.pectate lyases and polygalacturonases	2	0.2515656032852718
3.2.4	minor CHO metabolism.trehalose.trehalase	1	0.25281540484261733
7.1.1	OPP.oxidative PP.G6PD	1	0.25404356251939775
16.1.2.6	secondary metabolism.isoprenoids.mevalonate pathway.mevalonate diphosphate decarboxylase	1	0.25404356251939775
8.1.4	TCA / org transformation.TCA.IDH	1	0.25651231973118493
8.2.4	TCA / org transformation.other organic acid transformatons.IDH	1	0.25651231973118493
9.2	mitochondrial electron transport / ATP synthesis.NADH-DH	1	0.25733892872861486
9.2.1	mitochondrial electron transport / ATP synthesis.NADH-DH.type II	1	0.25733892872861486
9.2.1.2	mitochondrial electron transport / ATP synthesis.NADH-DH.type II.external	1	0.25733892872861486
9.2.1.4	mitochondrial electron transport / ATP synthesis.NADH-DH.type II.internal matrix	1	0.25733892872861486
13.2.4.1	amino acid metabolism.degradation.branched chain group.shared	3	0.2576477489306326
11.5	lipid metabolism.glyceral metabolism	1	0.2606638386697102
11.5.1	lipid metabolism.glyceral metabolism.glycerol kinase	1	0.2606638386697102
17.3.1.2.2	hormone metabolism.brassinosteroid.synthesis-degradation.sterols.SMT2	1	0.26191830829075274
11.9.3.2	lipid metabolism.lipid degradation.lysophospholipases.carboxylesterase	1	0.2623373903456854
10.1.30	cell wall.precursor synthesis.sugar kinases	1	0.2627569353330377
10.1.30.2	ell wall.precursor synthesis.sugar kinases.arabinose-1-kinase	1	0.2627569353330377
4.2.8	glycolysis.plastid branch.glyceraldehyde 3-phosphate dehydrogenase (GAP-DH)	1	0.2635974145198257
29.2.1.2.2.99	protein.synthesis.ribosomal protein.eukaryotic.60S subunit.unknown	1	0.26401834892471215
11.9.2	lipid metabolism.lipid degradation.lipases	3	0.2651356458020464
11.9.2.2	lipid metabolism.lipid degradation.lipases.acylglycerol lipase	3	0.2651356458020464
27.3.99	RNA.regulation of transcription.unclassified	16	0.26521401656517485
16.4	secondary metabolism.N misc	3	0.26831991983273773
29.5.11.4.2	protein.degradation.ubiquitin.E3.RING	8	0.27082125966474796
29.2.1.99	protein.synthesis.ribosomal protein.unknown	1	0.2712452051303904
29.2.1.99.1	protein.synthesis.ribosomal protein.unknown.small subunit	1	0.2712452051303904
29.2.1.99.1.4	protein.synthesis.ribosomal protein.unknown.small subunit.S4	1	0.2712452051303904
11.9.4.3	lipid metabolism.lipid degradation.beta-oxidation.enoyl CoA hydratase	1	0.2733963031103041
27.3.54	RNA.regulation of transcription.Histone acetyltransferases	5	0.2741871155637505
18.3	Co-factor and vitamine metabolism.riboflavin	1	0.27555903544946436
27.3.67	RNA.regulation of transcription.putative transcription regulator	8	0.2790971342584548
29.5.7	protein.degradation.metalloprotease	3	0.27979775302667376
11.3	lipid metabolism.Phospholipid synthesis	7	0.28007065730472425
13.2.4.4	amino acid metabolism.degradation.branched chain group.leucine	5	0.28042404555499134
27.3.13	RNA.regulation of transcription.CCAAT box binding factor family, DR1	1	0.282999483443485
16.1.2.3	secondary metabolism.isoprenoids.mevalonate pathway.HMG-CoA reductase	1	0.28432650446892094
35.1.3	not assigned.no ontology.armadillo/beta-catenin repeat family protein	2	0.28496350605359644
26.2	misc.UDP glucosyl and glucoronyl transferases	7	0.28743456707211223
30.11	signalling.light	9	0.2880073659187612
35.1.21	not assigned.no ontology.epsin N-terminal homology (ENTH) domain-containing protein	1	0.2892282356146305
12.2.1	N-metabolism.ammonia metabolism.glutamate synthase	2	0.28937957283895965
12.2.1.2	N-metabolism.ammonia metabolism.glutamate synthase.NADH dependent	2	0.28937957283895965
29.1.30	protein.aa activation.pseudouridylate synthase	3	0.28978678030878613
21.99	redox.misc	2	0.2900141822637783
23.5.2	nucleotide metabolism.deoxynucleotide metabolism.pseudouridine synthase	1	0.2946401429196346
27.3.26	RNA.regulation of transcription.MYB-related transcription factor family	1	0.2973713866784875
1.3.8	PS.calvin cycle.transketolase	1	0.2987433351121447
7.2.1	OPP.non-reductive PP.transketolase	1	0.2987433351121447
34.20	transport.porins	1	0.29920158877634306
7.1.2	OPP.oxidative PP.6-phosphogluconolactonase	1	0.3014998900508654
29.1.11	protein.aa activation.serine-tRNA ligase	1	0.30196095712322824
29.1.1	protein.aa activation.tyrosine-tRNA ligase	1	0.30288449832875575
20.2.3	stress.abiotic.drought/salt	5	0.30425089969738606
29.2.1.2.1	protein.synthesis.ribosomal protein.eukaryotic.40S subunit	14	0.30493516889489447
18.8	Co-factor and vitamine metabolism.ubiquinone	1	0.3052015604832048
18.8.1	Co-factor and vitamine metabolism.ubiquinone.hexaprenyldihydroxybenzoate methyltransferase	1	0.3052015604832048
16.5.1.1.1.10	secondary metabolism.sulfur-containing.glucosinolates.synthesis.aliphatic.flavin-containing monooxygenase	1	0.31269499577100834
24.1	Biodegradation of Xenobiotics.hydroxyacylglutathione hydrolase	1	0.31269499577100834
29.3.4.99	protein.targeting.secretory pathway.unspecified	9	0.3134044291993816
23.1.3	nucleotide metabolism.synthesis.PRS-PP	1	0.3136401242387252
11.9.1	lipid metabolism.lipid degradation.palmitoyl[protein] hydrolase	1	0.31506133794979085
29.5.11.4.3.1	protein.degradation.ubiquitin.E3.SCF.SKP	2	0.3151595525240905
34.19.2	transport.Major Intrinsic Proteins.TIP	1	0.32658315729087456
29.2.4	protein.synthesis.elongation	1	0.32706910080103335
11.1.1	lipid metabolism.FA synthesis and FA elongation.Acetyl CoA Carboxylation	3	0.3273219535810328
11.1.1.1	lipid metabolism.FA synthesis and FA elongation.Acetyl CoA Carboxylation.homomeric Enzyme	3	0.3273219535810328
30.1	signalling.in sugar and nutrient physiology	8	0.3276685944194113
34.17	transport.peroxisomes	1	0.3280423957166725
29.2.2.3.3	protein.synthesis.ribosome biogenesis.Pre-rRNA processing and modifications.methylotransferases	3	0.32957428898323204
11.3.6	lipid metabolism.Phospholipid synthesis.choline-phosphate cytidylyltransferase	1	0.33293702256695895
29.1.14	protein.aa activation.glycine-tRNA ligase	1	0.3334290652826269
28.99	DNA.unspecified	9	0.33600586445280844
28.1.3.2.2	DNA.synthesis/chromatin structure.histone.core.H2B	1	0.3388724807326573
29.5.9	protein.degradation.AAA type	2	0.3420502215065695
29.1.4	protein.aa activation.leucine-tRNA ligase	1	0.3453787017243446
33.30	development.multitarget	2	0.3459572770580349
33.30.1	development.multitarget.target of rapamycin	2	0.3459572770580349
27.3.69	RNA.regulation of transcription.SET-domain transcriptional regulator family	4	0.34870910750931094
13.1.4.4	amino acid metabolism.synthesis.branched chain group.leucine specific	1	0.363808248129438
13.1.4.4.3	amino acid metabolism.synthesis.branched chain group.leucine specific.3-isopropylmalate dehydrogenase	1	0.363808248129438
16.5.1.1.1.5	secondary metabolism.sulfur-containing.glucosinolates.synthesis.aliphatic.methylthioalkylmalate dehydrogenase (MAM-D)	1	0.363808248129438
21.4	redox.glutaredoxins	1	0.36484983202243937
33.99	development.unspecified	36	0.36510805991874995
34.1.1.3	transport.p- and v-ATPases.H+-transporting two-sector ATPase.subunit D	1	0.37113838930746557
29.5.11.4.6	protein.degradation.ubiquitin.E3.DCX	2	0.3718553997322125
9.1	mitochondrial electron transport / ATP synthesis.NADH-DH	3	0.37212948582398275
9.1.2	mitochondrial electron transport / ATP synthesis.NADH-DH.localisation not clear	3	0.37212948582398275
16.2.1.3	secondary metabolism.phenylpropanoids.lignin biosynthesis.4CL	1	0.37272097718362707
28.1.3.2.1	DNA.synthesis/chromatin structure.histone.core.H2A	4	0.3741038401219754
23.2.1	nucleotide metabolism.degradation.pyrimidine	1	0.37483758664813394
23.2.1.2	nucleotide metabolism.degradation.pyrimidine.uridine nucleosidase	1	0.37483758664813394
29.8	protein.assembly and cofactor ligation	2	0.37823035293358065
4.2	glycolysis.plastid branch	2	0.37898474739817434
34.16	transport.ABC transporters and multidrug resistance systems	14	0.3796817790745548
16.2.1.10	secondary metabolism.phenylpropanoids.lignin biosynthesis.CAD	2	0.3804963115457045
19.4	tetrapyrrole synthesis.ALA dehydratase	1	0.3833780866392593
11.9.3.1	lipid metabolism.lipid degradation.lysophospholipases.phospholipase D	1	0.3844539657204602
29.2.1.2.2.32	protein.synthesis.ribosomal protein.eukaryotic.60S subunit.L32	1	0.3860712431287414
1.2.6	PS.photorespiration.hydroxypyruvate reductase	1	0.3893182367318768
29.1.7	protein.aa activation.alanine-tRNA ligase	2	0.390795955236401
17.1	hormone metabolism.abscisic acid	3	0.392894408941384
17.1.1	hormone metabolism.abscisic acid.synthesis-degradation	3	0.392894408941384
11.8.1.2	lipid metabolism.'exotics' (steroids, squalene etc).sphingolipids.serine C-palmitoyltransferase	2	0.39465321757580185
13.1.7.6	amino acid metabolism.synthesis.histidine.imidazoleglycerol-phosphate dehydratase	1	0.3964101624925056
34.13	transport.peptides and oligopeptides	7	0.3968351215526942
27.2	RNA.transcription	19	0.3992413637888843
23.1	nucleotide metabolism.synthesis	5	0.3994013006153012
11.9.4.2	lipid metabolism.lipid degradation.beta-oxidation.acyl CoA DH	3	0.40018153387848177
18.4	Co-factor and vitamine metabolism.pantothenate	5	0.4095869595586077
13.1.6.5	amino acid metabolism.synthesis.aromatic aa.tryptophan	3	0.41077774784623683
18.4.5	Co-factor and vitamine metabolism.pantothenate.pantothenate kinase (PANK)	1	0.41307108247144986
9.3	mitochondrial electron transport / ATP synthesis.electron transfer flavoprotein	1	0.414196365317141
29.2.1.2.2.37	protein.synthesis.ribosomal protein.eukaryotic.60S subunit.L37	1	0.4158876856411993
11.3.1	lipid metabolism.Phospholipid synthesis.1-acylglycerol-3-phosphate O-acyltransferase	1	0.41701749441890007
16.5	secondary metabolism.sulfur-containing	5	0.4234905937386033
16.5.1	secondary metabolism.sulfur-containing.glucosinolates	5	0.4234905937386033
10.6	cell wall.degradation	4	0.42363643489742947
28.1.3	DNA.synthesis/chromatin structure.histone	7	0.4237298097789459
28.1.3.2	DNA.synthesis/chromatin structure.histone.core	7	0.4237298097789459
28.1	DNA.synthesis/chromatin structure	37	0.4268920443989579
26.11.1	misc.alcohol dehydrogenases.cinnamyl alcohol dehydrogenase	1	0.4278406237371424
1.2.4	PS.photorespiration.glycine cleavage	1	0.42898933678965623
1.2.4.2	PS.photorespiration.glycine cleavage.T subunit	1	0.42898933678965623
13.2.5	amino acid metabolism.degradation.serine-glycine-cysteine group	1	0.42898933678965623
13.2.5.2	amino acid metabolism.degradation.serine-glycine-cysteine group.glycine	1	0.42898933678965623
29.1.20	protein.aa activation.phenylalanine-tRNA ligase	2	0.43243311147731966
13.1.7.3	amino acid metabolism.synthesis.histidine.phosphoribosyl-AMP cyclohydrolase	1	0.4324462161138256
31.1	cell.organisation	21	0.4328141073931171
29.4.1	protein.postranslational modification.kinase	9	0.43423642731146517
26.12	misc.peroxidases	2	0.4357074206061403
13.2.6.2	amino acid metabolism.degradation.aromatic aa.tyrosine	1	0.4364995550568942
13.2.6	amino acid metabolism.degradation.aromatic aa	3	0.4398367947621873
21.2.1	redox.ascorbate and glutathione.ascorbate	7	0.4398805392057345
19.8	tetrapyrrole synthesis.coproporphyrinogen III oxidase	2	0.4406455964209619
29.2.1	protein.synthesis.ribosomal protein	38	0.44460927939586514
29.5.11.4.3	protein.degradation.ubiquitin.E3.SCF	4	0.45007285263229513
13.1.5.3	amino acid metabolism.synthesis.serine-glycine-cysteine group.cysteine	3	0.45137259248295036
13.1.5.3.1	amino acid metabolism.synthesis.serine-glycine-cysteine group.cysteine.OASTL	3	0.45137259248295036
11.1	lipid metabolism.FA synthesis and FA elongation	11	0.4525133833827142
15.2	metal handling.binding, chelation and storage	1	0.45293016484496884
16.1.1	secondary metabolism.isoprenoids.non-mevalonate pathway	2	0.4552304710483152
6.3	gluconeogenesis / glyoxylate cycle.Malate DH	3	0.460308386153119
8.1.9	TCA / org transformation.TCA.malate DH	3	0.460308386153119
8.2.9	TCA / org transformation.other organic acid transformatons.cyt MDH	3	0.460308386153119
1.3	PS.calvin cycle	3	0.4623844576884237
1.3.5	PS.calvin cycle.TPI	1	0.46547893065413026
4.1.7	glycolysis.cytosolic branch.triosephosphate isomerase (TPI)	1	0.46547893065413026
16.5.1.1	secondary metabolism.sulfur-containing.glucosinolates.synthesis	4	0.46589094447293244
16.5.1.1.1	secondary metabolism.sulfur-containing.glucosinolates.synthesis.aliphatic	4	0.46589094447293244
29.5.4	protein.degradation.aspartate protease	5	0.4676327250347112
17.2.3	hormone metabolism.auxin.induced-regulated-responsive-activated	3	0.4689930278656429
6.9	gluconeogenesis / glyoxylate cycle.isocitrate lyase	1	0.47273551550450144
26.6	misc.O-methyl transferases	3	0.4802404210174129
22.1	polyamine metabolism.synthesis	1	0.4812796634843646
22.1.2	polyamine metabolism.synthesis.SAM decarboxylase	1	0.4812796634843646
21.2	redox.ascorbate and glutathione	12	0.48144904721749093
34.1.1.6	transport.p- and v-ATPases.H+-transporting two-sector ATPase.subunit H	1	0.48312142788362933
34.14	transport.unspecified cations	5	0.4842701427762959
11.8.4	lipid metabolism.'exotics' (steroids, squalene etc).3-beta hydroxysteroid dehydrogenase/isomerase	1	0.4874337214728177
9.7	mitochondrial electron transport / ATP synthesis.cytochrome c oxidase	1	0.4874337214728178
4.1	glycolysis.cytosolic branch	6	0.4926613767039909
29.2.1.2.2.27	protein.synthesis.ribosomal protein.eukaryotic.60S subunit.L27	1	0.4936300141943517
7.1.3	OPP.oxidative PP.6-phosphogluconate dehydrogenase	2	0.5014624411012155
34.99	transport.misc	8	0.5028729260279037
30.99	signalling.unspecified	1	0.5042597427836799
29.2.2.1	protein.synthesis.ribosome biogenesis.export from nucleus	2	0.5081366322257785
29.2.1.1.1.2.27	protein.synthesis.ribosomal protein.prokaryotic.chloroplast.50S subunit.L27	1	0.5105684648951632
27.3.62	RNA.regulation of transcription.Nucleosome/chromatin assembly factor group	1	0.5194695048158765
34.7	transport.phosphate	2	0.524796747245766
13.1.6.5.4	amino acid metabolism.synthesis.aromatic aa.tryptophan.indole-3-glycerol phosphate synthase	1	0.5284499604490549
20.2.2	stress.abiotic.cold	1	0.5290944338767047
27.3.52	RNA.regulation of transcription.Global transcription factor group	3	0.529640245801954
13.2.2	amino acid metabolism.degradation.glutamate family	1	0.5323227881474064
13.2.2.2	amino acid metabolism.degradation.glutamate family.proline	1	0.5323227881474064
17.3.2	hormone metabolism.brassinosteroid.signal transduction	1	0.5329696537666517
17.3.2.99	hormone metabolism.brassinosteroid.signal transduction.other	1	0.5329696537666517
7.1	OPP.oxidative PP	4	0.5405901443530736
3.5	minor CHO metabolism.others	7	0.541036424465025
27.1.20	RNA.processing.degradation dicer	1	0.5427201046431249
8.1.6	TCA / org transformation.TCA.succinyl-CoA ligase	1	0.5473005409208295
29.2.1.2.2.34	protein.synthesis.ribosomal protein.eukaryotic.60S subunit.L34	1	0.5492694232885911
34.10	transport.nucleotides	2	0.5514640394351114
30.5	signalling.G-proteins	28	0.5553744295202643
1.2.5	PS.photorespiration.serine hydroxymethyltransferase	1	0.5558574868027234
25.1	C1-metabolism.glycine hydroxymethyltransferase	1	0.5558574868027234
13.1.2.3.21	amino acid metabolism.synthesis.glutamate family.arginine.ornithine carbamoyltransferase	1	0.5558574868027235
34.8	transport.metabolite transporters at the envelope membrane	3	0.5560375136199905
13.1.6.1.7	amino acid metabolism.synthesis.aromatic aa.chorismate.chorismate synthase	1	0.5571797126606175
16.1	secondary metabolism.isoprenoids	12	0.565890246491872
29.2.1.2	protein.synthesis.ribosomal protein.eukaryotic	34	0.5665527184552221
29.2.2.50	protein.synthesis.ribosome biogenesis.BRIX	1	0.5678123114535643
13.1.6	amino acid metabolism.synthesis.aromatic aa	6	0.5734693222765177
10.1.5	cell wall.precursor synthesis.UXS	1	0.5819132341372828
8.1	TCA / org transformation.TCA	10	0.5843639472183045
13.1.6.5.1	amino acid metabolism.synthesis.aromatic aa.tryptophan.anthranilate synthase	1	0.5846175645586194
27.3.55	RNA.regulation of transcription.HDA	4	0.5878468468620384
11.8.6	lipid metabolism.'exotics' (steroids, squalene etc).cycloartenol synthase	1	0.5893641549919195
17.3.1.2.99	hormone metabolism.brassinosteroid.synthesis-degradation.sterols.other	1	0.5893641549919195
29.7	protein.glycosylation	6	0.5905763661363569
21.2.2	redox.ascorbate and glutathione.glutathione	3	0.5908927635080135
8.1.1	TCA / org transformation.TCA.pyruvate DH	3	0.5912856277144307
23.2	nucleotide metabolism.degradation	7	0.5950650199453507
29.2.3	protein.synthesis.initiation	14	0.6015420162929996
29.2.1.1.1.2.13	protein.synthesis.ribosomal protein.prokaryotic.chloroplast.50S subunit.L13	1	0.6126677757343963
29.2.1.2.2.13	protein.synthesis.ribosomal protein.eukaryotic.60S subunit.L13	1	0.6126677757343963
4.1.9	glycolysis.cytosolic branch.non-phosphorylating glyceraldehyde 3-phosphate dehydrogenase (NPGAP-DH)	1	0.6133593039351586
13.1.2	amino acid metabolism.synthesis.glutamate family	4	0.6187541800951277
1.3.10	PS.calvin cycle.Rib5P Isomerase	1	0.619598488703337
7.2.4	OPP.non-reductive PP.ribose 5-phosphate isomerase	1	0.619598488703337
26.3	misc.gluco-, galacto- and mannosidases	3	0.6202828922720833
30.4.1	signalling.phosphinositides.phosphatidylinositol-4-phosphate 5-kinase	1	0.6230766159918922
13.1.3.1	amino acid metabolism.synthesis.aspartate family.asparagine	2	0.6233683360768852
13.1.3.1.1	amino acid metabolism.synthesis.aspartate family.asparagine.asparagine synthetase	2	0.6233683360768852
26.28	misc.GDSL-motif lipase	2	0.6248470402814668
29.5.3	protein.degradation.cysteine protease	4	0.6267651803619401
13.1.4	amino acid metabolism.synthesis.branched chain group	5	0.6278098880637879
23.1.2.4	nucleotide metabolism.synthesis.purine.FGAR amidotransferase	1	0.6286591252867267
8.1.3	TCA / org transformation.TCA.aconitase	1	0.63005809330941
17.5	hormone metabolism.ethylene	3	0.631971756005393
16.10	secondary metabolism.simple phenols	3	0.6327813302730778
11.3.5	lipid metabolism.Phospholipid synthesis.diacylglycerol kinase	1	0.6328600090938643
31.99	cell.unspecified	1	0.6398878177077791
13.1.7.9	amino acid metabolism.synthesis.histidine.histidinol dehydrogenase	1	0.643413927919455
23.4	nucleotide metabolism.phosphotransfer and pyrophosphatases	4	0.647515653810248
34.3	transport.amino acids	5	0.6485891491866265
8.2.99	TCA / org transformation.other organic acid transformatons.misc	2	0.6517173899127198
16.4.2	secondary metabolism.N misc.betaine	2	0.6517173899127198
16.4.2.1	secondary metabolism.N misc.betaine.betaine-aldehyde dehydrogenase	2	0.6517173899127198
29.2.1.2.2.26	protein.synthesis.ribosomal protein.eukaryotic.60S subunit.L26	2	0.6517173899127198
29.2.1.1.1.2.3	protein.synthesis.ribosomal protein.prokaryotic.chloroplast.50S subunit.L3	1	0.6547512303372681
11.8.3	lipid metabolism.'exotics' (steroids, squalene etc).UDP-glucose:sterol glucosyltransferase	2	0.6572483790932903
4.3	glycolysis.unclear/dually targeted	2	0.6612827628495599
4.3.12	glycolysis.unclear/dually targeted.phosphoglycerate mutase	2	0.6612827628495599
23.1.2	nucleotide metabolism.synthesis.purine	4	0.6613853430927732
8.1.8	TCA / org transformation.TCA.fumarase	1	0.6676014175365452
27.3.50	RNA.regulation of transcription.General Transcription	1	0.6690353388774242
26.5	misc.acyl transferases	3	0.6704841936562471
16.1.2.8	secondary metabolism.isoprenoids.mevalonate pathway.geranyl diphosphate synthase	1	0.6776640748453611
29.2.1.2.1.8	protein.synthesis.ribosomal protein.eukaryotic.40S subunit.S8	3	0.6779628053866951
29.2.1.2.1.11	protein.synthesis.ribosomal protein.eukaryotic.40S subunit.S11	3	0.6792123561218113
29.2.1.2.2	protein.synthesis.ribosomal protein.eukaryotic.60S subunit	21	0.6848307634537726
13.1.2.2	amino acid metabolism.synthesis.glutamate family.proline	2	0.6908205779407997
13.1.2.2.1	amino acid metabolism.synthesis.glutamate family.proline.delta 1-pyrroline-5-carboxylate synthetase	2	0.6908205779407997
11.9	lipid metabolism.lipid degradation	15	0.6919205254266743
13.2.6.3	amino acid metabolism.degradation.aromatic aa.tryptophan	2	0.6923617608288679
21.5.2	redox.peroxiredoxin.PER1	2	0.6933899246461575
17.3.1	hormone metabolism.brassinosteroid.synthesis-degradation	12	0.698112907922446
7.2	OPP.non-reductive PP	2	0.7011190420752235
29.2.1.1	protein.synthesis.ribosomal protein.prokaryotic	4	0.7011226771609724
3.7	minor CHO metabolism.sugar kinases	1	0.7038012054909919
23.1.2.2	nucleotide metabolism.synthesis.purine.GAR Synthetase	1	0.7118596119622542
23.1.2.5	nucleotide metabolism.synthesis.purine.AIR synthase	1	0.7118596119622542
5.10	fermentation.aldehyde dehydrogenase	4	0.7139463054676093
27.3	RNA.regulation of transcription	63	0.7142974366048653
8.1.1.1	TCA / org transformation.TCA.pyruvate DH.E1	2	0.717190152099688
4.1.16	glycolysis.cytosolic branch.phospho-enol-pyruvate carboxylase kinase (PPCK)	2	0.7197942558961732
31.1.1.2	cell.organisation.cytoskeleton.mikrotubuli	3	0.7230540945632078
29.5.2	protein.degradation.autophagy	5	0.7280337673002986
15.3	metal handling.regulation	1	0.7288124546357593
29.2.1.1.1	protein.synthesis.ribosomal protein.prokaryotic.chloroplast	3	0.7294572423222617
29.2.1.1.1.2	protein.synthesis.ribosomal protein.prokaryotic.chloroplast.50S subunit	3	0.7294572423222617
29.1	protein.aa activation	24	0.7391107645745034
16.5.1.2	secondary metabolism.sulfur-containing.glucosinolates.regulation	1	0.7406850365095188
16.5.1.2.1	secondary metabolism.sulfur-containing.glucosinolates.regulation.aliphatic	1	0.7406850365095188
13.1.6.1.5	amino acid metabolism.synthesis.aromatic aa.chorismate.shikimate kinase	1	0.7444080738704816
3.3	minor CHO metabolism.sugar alcohols	2	0.7465372027547217
29.2.1.2.2.1730	protein.synthesis.ribosomal protein.eukaryotic.60S subunit.L7/L30/S12	1	0.7466447730404879
34.5	transport.ammonium	1	0.7481370936907938
31.3	cell.cycle	32	0.7521146033219812
18.11	Co-factor and vitamine metabolism.lipoic acid	1	0.7571106642825058
34.2	transport.sugars	7	0.7585442000694489
13.1.2.3	amino acid metabolism.synthesis.glutamate family.arginine	2	0.7597611731631146
29.2.2.3.1	protein.synthesis.ribosome biogenesis.Pre-rRNA processing and modifications.snoRNPs	2	0.7597611731631146
27.1.1	RNA.processing.splicing	14	0.759761275703558
17.4	hormone metabolism.cytokinin	4	0.7652681102562013
35.1.12	not assigned.no ontology.pumilio/Puf RNA-binding domain-containing protein	2	0.7687940259778171
16.2.1.5	secondary metabolism.phenylpropanoids.lignin biosynthesis.C3H	1	0.7842239691954331
29.2.1.2.1.12	protein.synthesis.ribosomal protein.eukaryotic.40S subunit.S12	1	0.7849810388759126
35.1.41	not assigned.no ontology.hydroxyproline rich proteins	2	0.7858815581528056
29.2.1.2.1.27	protein.synthesis.ribosomal protein.eukaryotic.40S subunit.S27	2	0.7885610604197948
11.8.8	lipid metabolism.'exotics' (steroids, squalene etc).squalene synthase	1	0.7948412127668255
11.9.3	lipid metabolism.lipid degradation.lysophospholipases	7	0.8005609333939119
11.9.4	lipid metabolism.lipid degradation.beta-oxidation	5	0.8006214997844077
11.2.4	lipid metabolism.FA desaturation.omega 6 desaturase	1	0.8016868413292211
11.2	lipid metabolism.FA desaturation	4	0.8046525984413715
4.1.13	glycolysis.cytosolic branch.enolase	1	0.8054965938401913
25.2	C1-metabolism.formate-tetrahydrofolate ligase	2	0.8133260682219164
23.1.2.7	nucleotide metabolism.synthesis.purine.SAICAR synthetase	1	0.8177184378582296
18.4.4	Co-factor and vitamine metabolism.pantothenate.pantoate beta-alanine ligase (PANC, pantothenate synthetase)	1	0.8184838096086086
3.8	minor CHO metabolism.galactose	2	0.8203600075032887
3.8.1	minor CHO metabolism.galactose.galactokinases	2	0.8203600075032887
29.3.2	protein.targeting.mitochondria	4	0.8207057533054405
16.2	secondary metabolism.phenylpropanoids	6	0.8251590907167472
16.2.1	secondary metabolism.phenylpropanoids.lignin biosynthesis	6	0.8251590907167472
30.4	signalling.phosphinositides	5	0.825927043401574
29.1.9	protein.aa activation.valine-tRNA ligase	2	0.8279511956015073
13.1.6.1.1	amino acid metabolism.synthesis.aromatic aa.chorismate.3-deoxy-D-arabino-heptulosonate 7-phosphate synthase	1	0.8299847541243832
29.2.1.2.2.9	protein.synthesis.ribosomal protein.eukaryotic.60S subunit.L9	2	0.8328397932150517
11.9.4.5	lipid metabolism.lipid degradation.beta-oxidation.acyl-CoA thioesterase	1	0.8392119357320365
26.1	misc.misc2	3	0.8417474880017619
17.3	hormone metabolism.brassinosteroid	13	0.8418811250884559
24.3	Biodegradation of Xenobiotics.3-hydroxybutyryl-CoA dehydrogenase	1	0.8446047690501164
28.1.3.2.4	DNA.synthesis/chromatin structure.histone.core.H4	3	0.8453083142727169
1.2	PS.photorespiration	4	0.8468536888034318
29.2.2.3.4	protein.synthesis.ribosome biogenesis.Pre-rRNA processing and modifications.WD-repeat proteins	5	0.84899664121872
16.2.1.2	secondary metabolism.phenylpropanoids.lignin biosynthesis.C4H	2	0.8491808305481641
17.3.1.2.3	hormone metabolism.brassinosteroid.synthesis-degradation.sterols.CYP51	2	0.8513647019612126
35.1.5	not assigned.no ontology.pentatricopeptide (PPR) repeat-containing protein	1	0.8523214062647279
31.1.1	cell.organisation.cytoskeleton	6	0.8528339732845729
18.6	Co-factor and vitamine metabolism.biotin	1	0.8546391919232728
18.6.1	Co-factor and vitamine metabolism.biotin.biotin synthase	1	0.8546391919232728
34.12	transport.metal	6	0.8578863496049334
13.1	amino acid metabolism.synthesis	32	0.8629525152678916
10.1.2	cell wall.precursor synthesis.UGE	3	0.8653948502057035
13.1.5	amino acid metabolism.synthesis.serine-glycine-cysteine group	4	0.8712310685526965
13.1.4.5	amino acid metabolism.synthesis.branched chain group.isoleucine specific	1	0.8724491287446736
13.1.4.5.1	amino acid metabolism.synthesis.branched chain group.isoleucine specific.threonine ammonia-lyase	1	0.8724491287446736
29.1.5	protein.aa activation.isoleucine-tRNA ligase	2	0.8749099745185345
26.7	misc.oxidases - copper, flavone etc	7	0.8750586883637969
13.1.2.3.4	amino acid metabolism.synthesis.glutamate family.arginine.acetylornithine aminotransferase	1	0.8755533839913012
26.13	misc.acid and other phosphatases	2	0.8798528266554243
17.3.1.2.7	hormone metabolism.brassinosteroid.synthesis-degradation.sterols.DWF5	5	0.880534526764081
11.2.1	lipid metabolism.FA desaturation.desaturase	3	0.8882644849160994
18.4.9	Co-factor and vitamine metabolism.pantothenate.dephospho-CoA kinase (DPCK)	1	0.8911024569793656
16.99	secondary metabolism.unspecified	2	0.8919546965082934
11.1.8	lipid metabolism.FA synthesis and FA elongation.acyl coa ligase	4	0.8933933657394747
31.1.1.1	cell.organisation.cytoskeleton.actin	2	0.8963617754071335
2.1	major CHO metabolism.synthesis	2	0.8974640504115876
2.1.2	major CHO metabolism.synthesis.starch	2	0.8974640504115876
4.2.12	glycolysis.plastid branch.phosphoglycerate mutase	1	0.899672725339651
29.5.11.3	protein.degradation.ubiquitin.E2	5	0.9031812225819361
18.7	Co-factor and vitamine metabolism.iron-sulphur clusters	3	0.9044651082900742
27.1.19	RNA.processing.ribonucleases	4	0.9078252212334488
31.2	cell.division	21	0.908448494762347
9.8	mitochondrial electron transport / ATP synthesis.uncoupling protein	1	0.909035435135801
23.3.3	nucleotide metabolism.salvage.NUDIX hydrolases	1	0.9113781399618155
8.2	TCA / org transformation.other organic acid transformations	9	0.9117988559170036
26.8	misc.nitrilases, *nitrile lyases, berberine bridge enzymes, reticuline oxidases, troponine reductases	5	0.9122630638957855
13.1.4.1.4	amino acid metabolism.synthesis.branched chain group.common.branched-chain amino acid aminotransferase	1	0.9137216153805778
16.5.1.1.1.1	secondary metabolism.sulfur-containing.glucosinolates.synthesis.aliphatic.branched-chain amino acid aminotransferase (BCAT/MAAT)	1	0.9137216153805778
18.4.1	Co-factor and vitamine metabolism.pantothenate.branched-chain amino acid aminotransferase	1	0.9137216153805778
27.3.23	RNA.regulation of transcription.HSF,Heat-shock transcription factor family	4	0.9164210835139226
29.2.2.3.99	protein.synthesis.ribosome biogenesis.Pre-rRNA processing and modifications.misc	2	0.9184424732648537
21.5	redox.peroxiredoxin	4	0.9215051192843311
17.3.1.2	hormone metabolism.brassinosteroid.synthesis-degradation.sterols	10	0.9219898981969346
11.8	lipid metabolism.'exotics'(steroids, squalene etc)	14	0.9239414711741984
27.3.11	RNA.regulation of transcription.C2H2 zinc finger family	2	0.9250797571800649
8.2.11	TCA / org transformation.other organic acid transformatons.atp-citrate lyase	3	0.9252230136456676
35.1.14	not assigned.no ontology.S RNA-binding domain-containing protein	1	0.9348442291714854
27.1.3.13	RNA.processing.3' end processing.CFIm25	1	0.935627522600917
18.2	Co-factor and vitamine metabolism.thiamine	2	0.9372613343450558
18.2.2	Co-factor and vitamine metabolism.thiamine.hydroxymethylpyrimidine kinase	2	0.9372613343450558
29.5.11.1	protein.degradation.ubiquitin.ubiquitin	7	0.9376327616174229
30.11.1	signalling.light.COP9 signalosome	6	0.9420988459204908
29.3.5	protein.targeting.peroxisomes	2	0.9688840542994928
13.1.6.1	amino acid metabolism.synthesis.aromatic aa.chorismate	3	0.9786711526287268
34.2.1	transport.sugars.sucrose	1	0.9787836383472852
23.5.4	nucleotide metabolism.deoxynucleotide metabolism.ribonucleoside-diphosphate reductase	1	0.9795692544527026
31.1.1.3	cell.organisation.cytoskeleton.Myosin	1	0.9803548903745636
31.1.1.3.8	cell.organisation.cytoskeleton.Myosin.Class VII	1	0.9803548903745636
31.1.1.3.11	cell.organisation.cytoskeleton.Myosin.Class XI	1	0.9803548903745636
29.5.5	protein.degradation.serine protease	9	0.9824300138238572
12.2.2	N-metabolism.ammonia metabolism.glutamine synthetase	1	0.9827119094215377
3.4	minor CHO metabolism.myo-inositol	2	0.9827720719562048
10.6.2	cell wall.degradation.mannan-xylose-arabinose-fucose	2	0.9877732568790414
26.22	misc.short chain dehydrogenase/reductase (SDR)	9	0.9879365089826058
13.1.4.1	amino acid metabolism.synthesis.branched chain group.common	3	0.9931921927454734
29.1.18	protein.aa activation.glutamine-tRNA ligase	1	0.9937129946860876
31.3.1	cell.cycle.peptidylprolyl isomerase	17	0.9956061024568419
27.3.16	RNA.regulation of transcription.CCAAT box binding factor family, HAP5	1	0.9968564729458541
17.3.1.1.5	hormone metabolism.brassinosteroid.synthesis-degradation.BRs.metabolic regulation	1	0.9984282334232517

## Sheet: G.yamadea-Mapman
bin	name	elements	p-value
35	not assigned	2385	0.0
30	signalling	175	6.067976783542569E-35
20	stress	145	6.552533850797591E-15
1	PS	39	2.840107717791658E-11
33	development	52	7.381818357979455E-9
17	hormone metabolism	89	9.397167776869481E-4
16	secondary metabolism	74	0.001675482382504335
27	RNA	144	0.005842377723858654
34	transport	77	0.018714112782306114
19	tetrapyrrole synthesis	6	0.07520844765963887
8	TCA / org transformation	13	0.07603393303221351
7	OPP	5	0.09138764186484205
26	misc	146	0.12907899705074471
10	cell wall	29	0.2278816411942075
21	redox	28	0.32843128650451203
5	fermentation	4	0.3628132714867518
6	gluconeogenesis / glyoxylate cycle	2	0.37622385320854557
28	DNA	26	0.3847177897582166
25	C1-metabolism	6	0.44957828879918593
3	minor CHO metabolism	25	0.4569077520952902
4	glycolysis	5	0.46669200261183197
9	mitochondrial electron transport / ATP synthesis	18	0.5495580123618642
24	Biodegradation of Xenobiotics	7	0.5765381492707016
11	lipid metabolism	42	0.5952171441212548
15	metal handling	10	0.63799385024446
2	major CHO metabolism	7	0.6792857420809885
29	protein	272	0.8262714569489662
22	polyamine metabolism	2	0.8639645074694249
31	cell	68	0.8679274146164708
13	amino acid metabolism	24	0.9733155724503848
18	Co-factor and vitamine metabolism	11	0.9748489515787141
12	N-metabolism	2	0.9769577665632483
23	nucleotide metabolism	12	0.9914357122866724
35.2	not assigned.unknown	2306	0.0
30.2	signalling.receptor kinases	121	5.983190063108107E-44
30.2.12	signalling.receptor kinases.leucine rich repeat XII	46	2.0673062704590874E-18
20.1.7	stress.biotic.PR-proteins	64	5.157968105166677E-18
20.1	stress.biotic	101	1.0670762780223056E-17
30.2.11	signalling.receptor kinases.leucine rich repeat XI	40	2.976269095447906E-16
1.1	PS.lightreaction	22	1.921997279592149E-10
29.2.1.2	protein.synthesis.ribosomal protein.eukaryotic	41	7.0054517742335065E-9
33.99	development.unspecified	49	3.130088090073874E-8
30.2.99	signalling.receptor kinases.misc	22	7.86457799343066E-8
29.2.1	protein.synthesis.ribosomal protein	47	9.910813258962037E-8
29.2	protein.synthesis	80	1.0949677697880134E-7
20.1.4	stress.biotic.kinases	14	3.618925741559197E-7
30.2.19	signalling.receptor kinases.legume-lectin	12	8.658599889703326E-7
29.4	protein.postranslational modification	63	2.6170954878260377E-6
30.2.7	signalling.receptor kinases.leucine rich repeat VII	12	3.9399597729470105E-6
30.2.13	signalling.receptor kinases.leucine rich repeat XIII	11	9.207548758994375E-6
29.2.1.2.2	protein.synthesis.ribosomal protein.eukaryotic.60S subunit	27	1.1690129220198742E-5
30.2.24	signalling.receptor kinases.S-locus glycoprotein like	10	1.4966536496884409E-5
17.1	hormone metabolism.abscisic acid	13	2.3076741974564526E-5
17.1.1.1.10	hormone metabolism.abscisic acid.synthesis-degradation.synthesis.9-cis-epoxycarotenoid dioxygenase	8	3.0099929609292787E-5
17.1.1	hormone metabolism.abscisic acid.synthesis-degradation	12	5.230332260394191E-5
17.1.1.1	hormone metabolism.abscisic acid.synthesis-degradation.synthesis	12	5.230332260394191E-5
30.2.8	signalling.receptor kinases.leucine rich repeat VIII	9	6.208267653144048E-5
1.1.2	PS.lightreaction.photosystem I	9	7.85803193553E-5
17.4	hormone metabolism.cytokinin	9	1.2666859343995324E-4
17.4.1	hormone metabolism.cytokinin.synthesis-degradation	9	1.2666859343995324E-4
30.2.17	signalling.receptor kinases.DUF 26	14	1.3060972627847812E-4
29.2.1.2.1	protein.synthesis.ribosomal protein.eukaryotic.40S subunit	14	1.4632526981794847E-4
34.13	transport.peptides and oligopeptides	10	1.561433378221702E-4
17.3.2.1	hormone metabolism.brassinosteroid.signal transduction.BRI	7	1.820454930055326E-4
17.3.2	hormone metabolism.brassinosteroid.signal transduction	9	1.833951370363616E-4
30.2.8.2	signalling.receptor kinases.leucine rich repeat VIII.VIII-2	8	2.0548421508802283E-4
17.5	hormone metabolism.ethylene	21	2.447875813642586E-4
30.2.10	signalling.receptor kinases.leucine rich repeat X	7	3.623328700192963E-4
27.3	RNA.regulation of transcription	101	6.059498871082432E-4
1.1.2.2	PS.lightreaction.photosystem I.PSI polypeptide subunits	7	6.220990429382154E-4
20.1.2	stress.biotic.receptors	10	7.242405534945155E-4
16.8	secondary metabolism.flavonoids	32	7.406967140079003E-4
27.3.22	RNA.regulation of transcription.HB,Homeobox transcription factor family	5	9.083469043851106E-4
35.1	not assigned.no ontology	79	9.635166256983184E-4
17.5.1.2	hormone metabolism.ethylene.synthesis-degradation.1-aminocyclopropane-1-carboxylate oxidase	10	0.001018701001076483
1.1.1	PS.lightreaction.photosystem II	5	0.001073410675452761
3.4.4	minor CHO metabolism.myo-inositol.myo inositol oxygenases	5	0.001092480878382096
30.2.4	signalling.receptor kinases.leucine rich repeat IV	6	0.0014963350013216055
16.2.1.7	secondary metabolism.phenylpropanoids.lignin biosynthesis.CCR1	5	0.0019968257496433884
17.3	hormone metabolism.brassinosteroid	14	0.0020355462897251307
16.2	secondary metabolism.phenylpropanoids	28	0.0023224221998561557
17.5.1	hormone metabolism.ethylene.synthesis-degradation	11	0.002406184012542223
26.4	misc.beta 1,3 glucan hydrolases	3	0.0037026873620820133
26.4.1	misc.beta 1,3 glucan hydrolases.glucan endo-1,3-beta-glucosidase	3	0.0037026873620820133
3.4	minor CHO metabolism.myo-inositol	7	0.005257175587208174
30.2.1	signalling.receptor kinases.leucine rich repeat I	4	0.005347762293721538
26.2	misc.UDP glucosyl and glucoronyl transferases	9	0.005776136013579062
1.1.1.1	PS.lightreaction.photosystem II.LHC-II	3	0.006083754239431505
16.8.4	secondary metabolism.flavonoids.flavonols	5	0.006313763809443194
20.2.3	stress.abiotic.drought/salt	4	0.0063413472182283605
20.2.99	stress.abiotic.unspecified	3	0.00676106093042117
16.2.1.9	secondary metabolism.phenylpropanoids.lignin biosynthesis.COMT	3	0.008322382162033083
29.5.1	protein.degradation.subtilases	3	0.009246915838524083
26.21	misc.protease inhibitor/seed storage/lipid transfer protein (LTP) family protein	3	0.011236851012950352
27.3.25	RNA.regulation of transcription.MYB domain transcription factor family	7	0.011430416226263595
16.2.1	secondary metabolism.phenylpropanoids.lignin biosynthesis	25	0.01228167213201664
17.7.1.2	hormone metabolism.jasmonate.synthesis-degradation.lipoxygenase	8	0.014849709043276068
27.3.29	RNA.regulation of transcription.TCP transcription factor family	3	0.01556653959192641
34.4	transport.nitrate	2	0.016486677271542054
16.8.4.2	secondary metabolism.flavonoids.flavonols.flavonol 3-O-glycosyltransferase	3	0.018066818604320672
20.1.3	stress.biotic.signalling	5	0.018207139898549645
10.5	cell wall.cell wall proteins	3	0.018784887436994132
10.5.3	cell wall.cell wall proteins.LRR	3	0.018784887436994132
31.1.1.1	cell.organisation.cytoskeleton.actin	2	0.019037878381025886
31.1.1.1.1	cell.organisation.cytoskeleton.actin.Actin	2	0.019037878381025886
17.7	hormone metabolism.jasmonate	18	0.020057310822276454
17.7.1	hormone metabolism.jasmonate.synthesis-degradation	18	0.020057310822276454
34.15	transport.potassium	2	0.02118081060225489
1.3	PS.calvin cycle	10	0.023033063814556713
1.1.5	PS.lightreaction.other electron carrier (ox/red)	3	0.023442273361848395
11.9.2.1	lipid metabolism.lipid degradation.lipases.triacylglycerol lipase	9	0.027901254467890046
17.2.2	hormone metabolism.auxin.signal transduction	2	0.02979520151837356
27.3.24	RNA.regulation of transcription.MADS box transcription factor family	3	0.029910914366618777
15.1	metal handling.acquisition	2	0.03272953861388158
16.8.3	secondary metabolism.flavonoids.dihydroflavonols	20	0.03669130656162064
16.1.1.1	secondary metabolism.isoprenoids.non-mevalonate pathway.DXS	2	0.04035966901948074
1.1.6	PS.lightreaction.NADH DH	2	0.04126487403939102
34.19.3	transport.Major Intrinsic Proteins.NIP	2	0.04562493105058601
16.1	secondary metabolism.isoprenoids	7	0.04565739206635433
1.1.40	PS.lightreaction.cyclic electron flow-chlororespiration	2	0.04648423133952803
17.7.1.3	hormone metabolism.jasmonate.synthesis-degradation.allene oxidase synthase	5	0.04672059752070431
30.11	signalling.light	7	0.04721941834438276
10.6.3	cell wall.degradation.pectate lyases and polygalacturonases	3	0.047354615177691115
11.6	lipid metabolism.lipid transfer proteins etc	2	0.047503926753944097
17.6	hormone metabolism.gibberelin	5	0.04834904464836237
1.1.2.1	PS.lightreaction.photosystem I.LHC-I	2	0.04869225654837365
29.5.4	protein.degradation.aspartate protease	13	0.04914740923383691
27.3.9	RNA.regulation of transcription.C2C2(Zn) GATA transcription factor family	2	0.052168958809615064
27.3.11	RNA.regulation of transcription.C2H2 zinc finger family	5	0.052200530958793095
2.2.1.4	major CHO metabolism.degradation.sucrose.hexokinase	2	0.053942836898500435
16.1.1	secondary metabolism.isoprenoids.non-mevalonate pathway	4	0.055970029140384625
30.2.25	signalling.receptor kinases.wall associated kinase	4	0.05659912727782346
10.8.99	cell wall.pectin*esterases.misc	3	0.05764091794016735
26.16	misc.myrosinases-lectin-jacalin	7	0.05981533550533849
8.1.2	TCA / org transformation.TCA.CS	3	0.06148266363816468
29.5.11.4.1	protein.degradation.ubiquitin.E3.HECT	3	0.06537723700639808
26.7	misc.oxidases - copper, flavone etc	12	0.0667891674464558
29.2.1.2.2.26	protein.synthesis.ribosomal protein.eukaryotic.60S subunit.L26	2	0.06881386789194477
8.1.7	TCA / org transformation.TCA.succinate dehydrogenase	2	0.06992146946435152
1.1.1.2	PS.lightreaction.photosystem II.PSII polypeptide subunits	2	0.07032784416518903
8.2	TCA / org transformation.other organic acid transformations	4	0.0747552862427483
30.2.20	signalling.receptor kinases.wheat LRK10 like	2	0.0753571563173497
28.1.3.2.1	DNA.synthesis/chromatin structure.histone.core.H2A	4	0.0772883448361259
16.2.1.3	secondary metabolism.phenylpropanoids.lignin biosynthesis.4CL	2	0.07775844616163226
29.2.1.2.2.9	protein.synthesis.ribosomal protein.eukaryotic.60S subunit.L9	3	0.08096593155068477
35.1.41	not assigned.no ontology.hydroxyproline rich proteins	3	0.08237515793075396
11.1.9	lipid metabolism.FA synthesis and FA elongation.long chain fatty acid CoA ligase	1	0.08367846673212342
30.2.2	signalling.receptor kinases.leucine rich repeat II	2	0.08403505435657806
13.2.6.3	amino acid metabolism.degradation.aromatic aa.tryptophan	2	0.08510014952237577
17.5.3	hormone metabolism.ethylene.induced-regulated-responsive-activated	1	0.08518254588728369
11.9.2	lipid metabolism.lipid degradation.lipases	10	0.08541550926808972
13.2.2	amino acid metabolism.degradation.glutamate family	2	0.08677863656443696
13.2.2.2	amino acid metabolism.degradation.glutamate family.proline	2	0.08677863656443696
29.2.1.2.2.28	protein.synthesis.ribosomal protein.eukaryotic.60S subunit.L28	1	0.0872219087446775
17.6.1	hormone metabolism.gibberelin.synthesis-degradation	4	0.08856193355655806
29.2.1.2.1.9	protein.synthesis.ribosomal protein.eukaryotic.40S subunit.S9	1	0.08895131749843976
29.2.4	protein.synthesis.elongation	5	0.08925572545897653
1.3.7	PS.calvin cycle.FBPase	1	0.08930049271078157
16.5.99	secondary metabolism.sulfur-containing.misc	1	0.09053130801395337
16.5.99.1	secondary metabolism.sulfur-containing.misc.alliinase	1	0.09053130801395337
20.1.7.6	stress.biotic.PR-proteins.proteinase inhibitors	1	0.09106296117544388
20.1.7.6.1	stress.biotic.PR-proteins.proteinase inhibitors.trypsin inhibitor	1	0.09106296117544388
26.6	misc.O-methyl transferases	8	0.0916502917241436
23.4.10	nucleotide metabolism.phosphotransfer and pyrophosphatases.nucleoside diphosphate kinase	1	0.0917757341115788
33.1	development.storage proteins	1	0.09303386840026429
27.3.15	RNA.regulation of transcription.CCAAT box binding factor family, HAP3	1	0.09522284279668547
30.2.18	signalling.receptor kinases.extensin	1	0.09522284279668551
34.1.1.2	transport.p- and v-ATPases.H+-transporting two-sector ATPase.subunit C	3	0.09522568790231478
25.10	C1-metabolism.formate dehydrogenase	1	0.09596160138203413
17.5.2	hormone metabolism.ethylene.signal transduction	9	0.09597572674224808
1.2	PS.photorespiration	7	0.09714740304598711
29.2.1.2.2.141	protein.synthesis.ribosomal protein.eukaryotic.60S subunit.L4/L1	1	0.09896262062618866
30.2.16	signalling.receptor kinases.Catharanthus roseus-like RLK1	1	0.10223279659259264
29.2.1.2.1.5	protein.synthesis.ribosomal protein.eukaryotic.40S subunit.S5	1	0.1034072996726374
27.3.67	RNA.regulation of transcription.putative transcription regulator	12	0.10345279934069922
20.1.1	stress.biotic.respiratory burst	1	0.10380117572656886
26.28	misc.GDSL-motif lipase	6	0.1049221942059926
29.5.11.4.2	protein.degradation.ubiquitin.E3.RING	13	0.10562512180719953
15.2	metal handling.binding, chelation and storage	6	0.10696949544426859
5.10	fermentation.aldehyde dehydrogenase	1	0.10699525674140453
3.3	minor CHO metabolism.sugar alcohols	1	0.1073999344184684
1.3.2	PS.calvin cycle.rubisco small subunit	1	0.10923600618646448
1.3.8	PS.calvin cycle.transketolase	1	0.11193182445164918
7.2.1	OPP.non-reductive PP.transketolase	1	0.11193182445164918
29.2.1.2.2.32	protein.synthesis.ribosomal protein.eukaryotic.60S subunit.L32	1	0.11235118433981595
29.2.1.2.2.15	protein.synthesis.ribosomal protein.eukaryotic.60S subunit.L15	1	0.11425365433041357
29.2.1.2.2.5	protein.synthesis.ribosomal protein.eukaryotic.60S subunit.L5	1	0.11478659382214662
29.2.1.2.2.11	protein.synthesis.ribosomal protein.eukaryotic.60S subunit.L11	1	0.11682961987569462
29.2.1.2.2.16	protein.synthesis.ribosomal protein.eukaryotic.60S subunit.L16	1	0.11682961987569462
29.5.11.4.3	protein.degradation.ubiquitin.E3.SCF	5	0.11773457138212295
16.8.3.3	secondary metabolism.flavonoids.dihydroflavonols.flavonoid 3''-monooxygenase	16	0.11826870988246534
30.2.3	signalling.receptor kinases.leucine rich repeat III	1	0.1194509766111227
28.1.3	DNA.synthesis/chromatin structure.histone	6	0.12155965560978865
28.1.3.2	DNA.synthesis/chromatin structure.histone.core	6	0.12155965560978865
8.2.4	TCA / org transformation.other organic acid transformatons.IDH	2	0.12516898731812565
4.1.16	glycolysis.cytosolic branch.phospho-enol-pyruvate carboxylase kinase (PPCK)	2	0.12777599300781084
17.3.1.1	hormone metabolism.brassinosteroid.synthesis-degradation.BRs	1	0.12969329464190493
17.3.1.1.1	hormone metabolism.brassinosteroid.synthesis-degradation.BRs.DET2	1	0.12969329464190493
11.8	lipid metabolism.'exotics'(steroids, squalene etc)	7	0.12980128399693736
30.2.8.1	signalling.receptor kinases.leucine rich repeat VIII.VIII-1	1	0.13063575469525918
29.2.1.2.1.26	protein.synthesis.ribosomal protein.eukaryotic.40S subunit.S26	1	0.13063575469525923
27.3.99	RNA.regulation of transcription.unclassified	18	0.1325094107539163
34.12	transport.metal	7	0.13294301233580397
29.2.1.2.1.8	protein.synthesis.ribosomal protein.eukaryotic.40S subunit.S8	2	0.13294702363222144
30.3	signalling.calcium	13	0.13366152273346588
21.6	redox.dismutases and catalases	5	0.13372802892700064
1.3.6	PS.calvin cycle.aldolase	1	0.13373546913109394
1.2.4	PS.photorespiration.glycine cleavage	2	0.13915375606836508
5.1	fermentation.LDH	1	0.14085500530618167
29.2.1.2.1.7	protein.synthesis.ribosomal protein.eukaryotic.40S subunit.S7	2	0.14758985997809138
8.1	TCA / org transformation.TCA	9	0.14826136307044013
9.9	mitochondrial electron transport / ATP synthesis.F1-ATPase	1	0.14852304809564204
1.3.13	PS.calvin cycle.rubisco interacting	1	0.14956909241951963
29.5.11.4.3.1	protein.degradation.ubiquitin.E3.SCF.SKP	1	0.15114868587110308
29.7	protein.glycosylation	3	0.15166814026478526
1.3.12	PS.calvin cycle.PRK	1	0.1527409581927819
34.14	transport.unspecified cations	5	0.15313664277764108
11.9.3.5	lipid metabolism.lipid degradation.lysophospholipases.phosphoinositide phospholipase C	3	0.15366769404217334
30.4	signalling.phosphinositides	3	0.15366769404217334
9.6	mitochondrial electron transport / ATP synthesis.cytochrome c	1	0.15623462429547352
28.99	DNA.unspecified	4	0.15770023738156902
26.19	misc.plastocyanin-like	6	0.16106129160980356
13.1.6.1.5	amino acid metabolism.synthesis.aromatic aa.chorismate.shikimate kinase	2	0.16224773746452836
16.1.5	secondary metabolism.isoprenoids.terpenoids	1	0.16707938745118578
11.9.4.3	lipid metabolism.lipid degradation.beta-oxidation.enoyl CoA hydratase	1	0.17227144272431927
3.1.2	minor CHO metabolism.raffinose family.raffinose synthases	1	0.17373488076571453
3.1.2.2	minor CHO metabolism.raffinose family.raffinose synthases.putative	1	0.17373488076571453
1.1.5.1	PS.lightreaction.other electron carrier (ox/red).plastocyanin	1	0.175799270735255
1.1.5.3	PS.lightreaction.other electron carrier (ox/red).ferredoxin reductase	1	0.17848029693012657
19.12	tetrapyrrole synthesis.magnesium-protoporphyrin IX monomethyl ester (oxidative) cyclase	1	0.17878005656100437
27.3.40	RNA.regulation of transcription.Aux/IAA family	1	0.17998284051995006
16.8.5	secondary metabolism.flavonoids.isoflavones	2	0.1809564159806081
16.8.5.1	secondary metabolism.flavonoids.isoflavones.isoflavone reductase	2	0.1809564159806081
16.8.3.1	secondary metabolism.flavonoids.dihydroflavonols.dihydroflavonol 4-reductase	1	0.18240642964446235
29.2.1.2.2.7	protein.synthesis.ribosomal protein.eukaryotic.60S subunit.L7	1	0.18271107178868862
17.3.2.99	hormone metabolism.brassinosteroid.signal transduction.other	3	0.18345021949313592
27.3.12	RNA.regulation of transcription.C3H zinc finger family	1	0.1836272611306588
31.1.1.2	cell.organisation.cytoskeleton.mikrotubuli	4	0.1848312425487562
31.1	cell.organisation	26	0.18829633273984037
7.2	OPP.non-reductive PP	2	0.18878417687722027
16.5.1.1.4	secondary metabolism.sulfur-containing.glucosinolates.synthesis.shared	1	0.19076468818181017
16.5.1.1.4.3	secondary metabolism.sulfur-containing.glucosinolates.synthesis.shared.UDP-glycosyltransferase	1	0.19076468818181017
8.2.11	TCA / org transformation.other organic acid transformatons.atp-citrate lyase	1	0.19139485415870805
34.19.99	transport.Major Intrinsic Proteins.unspecified	1	0.1920265503701478
9.3	mitochondrial electron transport / ATP synthesis.electron transfer flavoprotein	2	0.19640371829662806
27.3.64	RNA.regulation of transcription.PHOR1	5	0.1966814547328033
30.4.4	signalling.phosphinositides.phosphoinositide phospholipase C	1	0.19681320184523385
16.8.1	secondary metabolism.flavonoids.anthocyanins	3	0.19723584501495567
16.8.1.12	secondary metabolism.flavonoids.anthocyanins.anthocyanidin 3-O-glucosyltransferase	3	0.19723584501495567
29.2.2	protein.synthesis.ribosome biogenesis	16	0.19825346838129065
10.6.2	cell wall.degradation.mannan-xylose-arabinose-fucose	4	0.20052391013870108
29.5	protein.degradation	86	0.20142654315062022
34.7	transport.phosphate	2	0.2019162595879558
31.4	cell.vesicle transport	17	0.20285701249205035
28.2	DNA.repair	9	0.20328538101075247
18.7	Co-factor and vitamine metabolism.iron-sulphur clusters	3	0.20421539231161723
29.8	protein.assembly and cofactor ligation	1	0.20531602664231907
28.1	DNA.synthesis/chromatin structure	14	0.20831821509356097
35.1.26	not assigned.no ontology.DC1 domain containing protein	1	0.20932923296915043
27.3.32	RNA.regulation of transcription.WRKY domain transcription factor family	6	0.20997856770669943
3.1	minor CHO metabolism.raffinose family	3	0.2102000807609186
16.5.1.2	secondary metabolism.sulfur-containing.glucosinolates.regulation	2	0.2106343870122684
16.5.1.2.1	secondary metabolism.sulfur-containing.glucosinolates.regulation.aliphatic	2	0.2106343870122684
17.1.3	hormone metabolism.abscisic acid.induced-regulated-responsive-activated	1	0.21305764299013946
29.2.1.2.1.29	protein.synthesis.ribosomal protein.eukaryotic.40S subunit.S29	1	0.21579916523824405
1.2.2	PS.photorespiration.glycolate oxydase	1	0.21683375812860525
17.2.1	hormone metabolism.auxin.synthesis-degradation	3	0.21830886395497776
1.1.5.2	PS.lightreaction.other electron carrier (ox/red).ferredoxin	1	0.2206577900935849
31.3.1	cell.cycle.peptidylprolyl isomerase	7	0.22248409099378907
34.19.2	transport.Major Intrinsic Proteins.TIP	2	0.2243422376308537
29.2.1.2.2.535	protein.synthesis.ribosomal protein.eukaryotic.60S subunit.L35A	2	0.22622545405260075
27.3.62	RNA.regulation of transcription.Nucleosome/chromatin assembly factor group	1	0.22701918587038428
23.3	nucleotide metabolism.salvage	2	0.23245582798712836
2.2.2.6	major CHO metabolism.degradation.starch.transporter	1	0.2331462507973973
2.2.1.3.2	major CHO metabolism.degradation.sucrose.invertases.cell wall	1	0.2364370592526452
2.2.1.3.3	major CHO metabolism.degradation.sucrose.invertases.vacuolar	1	0.2364370592526452
29.2.1.2.1.19	protein.synthesis.ribosomal protein.eukaryotic.40S subunit.S19	1	0.2412482190978147
11.9.4.5	lipid metabolism.lipid degradation.beta-oxidation.acyl-CoA thioesterase	2	0.2458134023265354
1.2.4.1	PS.photorespiration.glycine cleavage.P subunit	1	0.24878388204568194
16.5.1.1.1.3	secondary metabolism.sulfur-containing.glucosinolates.synthesis.aliphatic.methylthioalkylmalate isomerase large subunit (MAM-IL)	1	0.25069324483302813
21.4	redox.glutaredoxins	2	0.25501211337362945
1.3.4	PS.calvin cycle.GAP	1	0.25570538481795735
21.2	redox.ascorbate and glutathione	13	0.2568277827244594
11.9.3	lipid metabolism.lipid degradation.lysophospholipases	5	0.2583371821653088
34.1.1	transport.p- and v-ATPases.H+-transporting two-sector ATPase	4	0.26079179257560225
29.2.1.1.1.2.6	protein.synthesis.ribosomal protein.prokaryotic.chloroplast.50S subunit.L6	1	0.2643452556897117
35.1.5	not assigned.no ontology.pentatricopeptide (PPR) repeat-containing protein	2	0.2647286054589366
26.9	misc.glutathione S transferases	4	0.2655458726079474
7.1	OPP.oxidative PP	3	0.268898877646899
10.7	cell wall.modification	7	0.26910123405785075
27.3.26	RNA.regulation of transcription.MYB-related transcription factor family	3	0.272396171723696
29.3.4.1	protein.targeting.secretory pathway.ER	4	0.2752322126539044
19.40	tetrapyrrole synthesis.regulation	1	0.2772681383509494
16.2.1.2	secondary metabolism.phenylpropanoids.lignin biosynthesis.C4H	1	0.27726813835094943
16.5.1	secondary metabolism.sulfur-containing.glucosinolates	5	0.2775279465191522
27.3.34	RNA.regulation of transcription.Orphan family	1	0.27767879658579564
29.3.1	protein.targeting.nucleus	8	0.28467943887237146
16.1.2	secondary metabolism.isoprenoids.mevalonate pathway	1	0.2847233774467599
16.1.2.1	secondary metabolism.isoprenoids.mevalonate pathway.acetyl-CoA C-acyltransferase	1	0.2847233774467599
8.3	TCA / org transformation.carbonic anhydrases	1	0.2914631164465529
11.2	lipid metabolism.FA desaturation	2	0.2917749780284884
11.2.1	lipid metabolism.FA desaturation.desaturase	2	0.2917749780284884
29.2.1.2.2.523	protein.synthesis.ribosomal protein.eukaryotic.60S subunit.L23A	2	0.2934306736607144
2.1	major CHO metabolism.synthesis	1	0.29359110180331527
2.1.1	major CHO metabolism.synthesis.sucrose	1	0.29359110180331527
2.1.1.1	major CHO metabolism.synthesis.sucrose.SPS	1	0.29359110180331527
17.6.1.4	hormone metabolism.gibberelin.synthesis-degradation.ent-kaurenoic acid hydroxylase/oxygenase	1	0.29401794648237334
16.2.1.8	secondary metabolism.phenylpropanoids.lignin biosynthesis.F5H	4	0.29489266470972075
1.2.1	PS.photorespiration.phosphoglycolate phosphatase	1	0.29530097641697567
3.99	minor CHO metabolism.misc	1	0.29530097641697567
13.1.6.1	amino acid metabolism.synthesis.aromatic aa.chorismate	3	0.2984942653984939
34.16	transport.ABC transporters and multidrug resistance systems	9	0.3002407591750831
31.2.5	cell.division.plastid	1	0.302642236279937
29.5.11.4.3.2	protein.degradation.ubiquitin.E3.SCF.FBOX	4	0.3026655164006071
29.3.4.4	protein.targeting.secretory pathway.plasma membrane	1	0.30745660514417145
1.1.4	PS.lightreaction.ATP synthase	1	0.3105465499782546
1.1.4.9	PS.lightreaction.ATP synthase.subunit B_ (ATPX)	1	0.3105465499782546
4.1	glycolysis.cytosolic branch	4	0.31123853233650833
27.3.6	RNA.regulation of transcription.bHLH,Basic Helix-Loop-Helix family	1	0.3127661593765328
2.2.1.3	major CHO metabolism.degradation.sucrose.invertases	2	0.31331752352082093
17.6.2	hormone metabolism.gibberelin.signal transduction	1	0.3136569215141395
30.5	signalling.G-proteins	21	0.31439251493483295
26.5	misc.acyl transferases	3	0.3162738842660977
16.1.4	secondary metabolism.isoprenoids.carotenoids	1	0.32265627101994643
29.3.4	protein.targeting.secretory pathway	16	0.32361553572468127
17.1.1.1.1	hormone metabolism.abscisic acid.synthesis-degradation.synthesis.zeaxanthin epoxidase	1	0.3253885961708557
21.2.1	redox.ascorbate and glutathione.ascorbate	8	0.3322063411003886
29.5.2	protein.degradation.autophagy	3	0.33259045485535976
19.1	tetrapyrrole synthesis.glu-tRNA synthetase	2	0.33357910967439197
29.6	protein.folding	10	0.3352263985949634
11.5	lipid metabolism.glyceral metabolism	1	0.3355354804416506
11.5.1	lipid metabolism.glyceral metabolism.glycerol kinase	1	0.3355354804416506
29.4.1.56	protein.postranslational modification.kinase.receptor like cytoplasmatic kinase VI	1	0.339744577964586
27.3.4	RNA.regulation of transcription.ARF, Auxin Response Factor family	1	0.3402143363589254
2.2.2	major CHO metabolism.degradation.starch	2	0.34251581379649304
29.1.7	protein.aa activation.alanine-tRNA ligase	1	0.3430416224765045
27.3.3	RNA.regulation of transcription.AP2/EREBP, APETALA2/Ethylene-responsive element binding protein family	6	0.3448738305523176
1.2.4.2	PS.photorespiration.glycine cleavage.T subunit	1	0.3482638524043422
13.2.5	amino acid metabolism.degradation.serine-glycine-cysteine group	1	0.3482638524043422
13.2.5.2	amino acid metabolism.degradation.serine-glycine-cysteine group.glycine	1	0.3482638524043422
18.5	Co-factor and vitamine metabolism.folate & vitamine K	1	0.35209340543506973
18.5.2	Co-factor and vitamine metabolism.folate & vitamine K.vitamine K	1	0.35209340543506973
18.5.2.4	Co-factor and vitamine metabolism.folate & vitamine K.vitamine K.o-Succinyl-BenzoylCoa Synthetase	1	0.35209340543506973
11.8.1	lipid metabolism.'exotics' (steroids, squalene etc).sphingolipids	2	0.3580903267888733
29.2.1.2.2.35	protein.synthesis.ribosomal protein.eukaryotic.60S subunit.L35	3	0.35862693481792185
29.2.1.2.2.10	protein.synthesis.ribosomal protein.eukaryotic.60S subunit.L10	1	0.3622722396048559
1.2.7	PS.photorespiration.glycerate kinase	1	0.3647226766716182
4.2	glycolysis.plastid branch	2	0.3688335116816023
4.3	glycolysis.unclear/dually targeted	2	0.3688335116816023
13.2.6	amino acid metabolism.degradation.aromatic aa	3	0.3693909936194135
5.3	fermentation.ADH	2	0.3709357653460229
29.2.99	protein.synthesis.misc	1	0.3761275819959061
6.9	gluconeogenesis / glyoxylate cycle.isocitrate lyase	2	0.37622385320854557
31.3	cell.cycle	14	0.3764559577668214
23.4.2	nucleotide metabolism.phosphotransfer and pyrophosphatases.guanylate kinase	1	0.3766283903399944
23.3.3	nucleotide metabolism.salvage.NUDIX hydrolases	1	0.377631240418865
26.1	misc.misc2	2	0.37764183008369034
13.2.6.2	amino acid metabolism.degradation.aromatic aa.tyrosine	1	0.3786357343838278
33.30	development.multitarget	2	0.38013120157576713
33.30.1	development.multitarget.target of rapamycin	2	0.38013120157576713
7.1.2	OPP.oxidative PP.6-phosphogluconolactonase	1	0.381154156195296
13.2.4.1	amino acid metabolism.degradation.branched chain group.shared	2	0.38191548369279865
4.1.14	glycolysis.cytosolic branch.pyruvate kinase (PK)	1	0.3826701334592864
4.2.14	glycolysis.plastid branch.pyruvate kinase (PK)	1	0.3826701334592864
4.3.14	glycolysis.unclear/dually targeted.pyruvate kinase (PK)	1	0.3826701334592864
22.2	polyamine metabolism.degradation	1	0.3836828350103536
22.2.1	polyamine metabolism.degradation.polyamin oxidase	1	0.3836828350103536
18.1	Co-factor and vitamine metabolism.molybdenum cofactor	1	0.38622175791570057
20.2.1	stress.abiotic.heat	23	0.3872536991876316
27.3.55	RNA.regulation of transcription.HDA	1	0.3887709115035281
8.1.8	TCA / org transformation.TCA.fumarase	1	0.39338512458457264
34.1	transport.p- and v-ATPases	7	0.3946146721587598
29.2.1.1.1.2.13	protein.synthesis.ribosomal protein.prokaryotic.chloroplast.50S subunit.L13	1	0.3975143679958868
29.2.1.2.2.13	protein.synthesis.ribosomal protein.eukaryotic.60S subunit.L13	1	0.3975143679958868
29.3.4.99	protein.targeting.secretory pathway.unspecified	8	0.3976411241311477
29.2.2.3.99	protein.synthesis.ribosome biogenesis.Pre-rRNA processing and modifications.misc	2	0.4007751017675094
13.1.2	amino acid metabolism.synthesis.glutamate family	2	0.401879960558165
13.1.2.3	amino acid metabolism.synthesis.glutamate family.arginine	2	0.401879960558165
35.1.3	not assigned.no ontology.armadillo/beta-catenin repeat family protein	1	0.40637533588116337
11.1	lipid metabolism.FA synthesis and FA elongation	8	0.4074258740387558
29.2.1.2.2.6	protein.synthesis.ribosomal protein.eukaryotic.60S subunit.L6	1	0.4079511861211594
29.5.11.5	protein.degradation.ubiquitin.ubiquitin protease	1	0.4084772775984544
26.10	misc.cytochrome P450	32	0.40852003534145015
27.3.27	RNA.regulation of transcription.NAC domain transcription factor family	1	0.41694955734017936
17.6.1.1	hormone metabolism.gibberelin.synthesis-degradation.copalyl diphosphate synthase	2	0.4171620814906966
30.7	signalling.14-3-3 proteins	2	0.4175390461981814
29.3.4.3	protein.targeting.secretory pathway.vacuole	2	0.4186711440761648
35.1.27	not assigned.no ontology.tetratricopeptide repeat (TPR)	1	0.4190837074626781
27.3.23	RNA.regulation of transcription.HSF,Heat-shock transcription factor family	1	0.41961824728986985
23.3.1	nucleotide metabolism.salvage.phosphoribosyltransferases	1	0.42015318771648325
23.3.1.1	nucleotide metabolism.salvage.phosphoribosyltransferases.aprt	1	0.42015318771648325
17.3.1.2.7	hormone metabolism.brassinosteroid.synthesis-degradation.sterols.DWF5	3	0.42027152723712513
31.1.1.3	cell.organisation.cytoskeleton.Myosin	1	0.42068852858149675
31.1.1.3.8	cell.organisation.cytoskeleton.Myosin.Class VII	1	0.42068852858149675
31.1.1.3.11	cell.organisation.cytoskeleton.Myosin.Class XI	1	0.42068852858149675
27.3.71	RNA.regulation of transcription.SNF7	2	0.42321756477484884
9.8	mitochondrial electron transport / ATP synthesis.uncoupling protein	1	0.4287665821877908
29.2.1.2.2.1730	protein.synthesis.ribosomal protein.eukaryotic.60S subunit.L7/L30/S12	1	0.43256700235418066
13.2.4.4	amino acid metabolism.degradation.branched chain group.leucine	1	0.433111506993482
29.5.11	protein.degradation.ubiquitin	48	0.4354014891971598
34.21	transport.calcium	2	0.43548173098437676
27.3.52	RNA.regulation of transcription.Global transcription factor group	1	0.4391271755238426
27.1.19	RNA.processing.ribonucleases	2	0.4397444276890756
9.2	mitochondrial electron transport / ATP synthesis.NADH-DH	1	0.44132653317852916
9.2.1	mitochondrial electron transport / ATP synthesis.NADH-DH.type II	1	0.44132653317852916
9.2.1.2	mitochondrial electron transport / ATP synthesis.NADH-DH.type II.external	1	0.44132653317852916
9.2.1.4	mitochondrial electron transport / ATP synthesis.NADH-DH.type II.internal matrix	1	0.44132653317852916
23.5	nucleotide metabolism.deoxynucleotide metabolism	1	0.44740719480179125
23.5.5	nucleotide metabolism.deoxynucleotide metabolism.dUTP diphosphatase	1	0.44740719480179125
8.1.6	TCA / org transformation.TCA.succinyl-CoA ligase	1	0.4485178649899299
29.2.1.2.1.27	protein.synthesis.ribosomal protein.eukaryotic.40S subunit.S27	1	0.44907378660225516
29.3.4.2	protein.targeting.secretory pathway.golgi	1	0.45074389505951595
1.3.3	PS.calvin cycle.phosphoglycerate kinase	1	0.45689762250069155
4.1.11	glycolysis.cytosolic branch.3-phosphoglycerate kinase (PGK)	1	0.45689762250069155
29.5.7	protein.degradation.metalloprotease	3	0.4609180802792635
29.2.1.2.1.3	protein.synthesis.ribosomal protein.eukaryotic.40S subunit.S3	1	0.4619674043583897
7.1.3	OPP.oxidative PP.6-phosphogluconate dehydrogenase	2	0.4626126316564694
29.2.1.99	protein.synthesis.ribosomal protein.unknown	1	0.4653646306136723
29.2.1.99.99	protein.synthesis.ribosomal protein.unknown.unknown	1	0.4653646306136723
26.13	misc.acid and other phosphatases	6	0.46704261516652723
23.1.99	nucleotide metabolism.synthesis.unspecified	1	0.4693455507248324
24.3	Biodegradation of Xenobiotics.3-hydroxybutyryl-CoA dehydrogenase	1	0.4750651009374505
11.9	lipid metabolism.lipid degradation	19	0.47659361503981
17.1.1.1.11	hormone metabolism.abscisic acid.synthesis-degradation.synthesis.short chain alcohol dehydrogenmase (ABA2)	3	0.48203781376990934
34.20	transport.porins	1	0.48313633316010623
29.1.30	protein.aa activation.pseudouridylate synthase	1	0.4883640439561826
29.5.9	protein.degradation.AAA type	2	0.493142703493122
29.2.1.2.1.11	protein.synthesis.ribosomal protein.eukaryotic.40S subunit.S11	1	0.4959687096968286
34.10	transport.nucleotides	1	0.5071959003426167
27.1.2	RNA.processing.RNA helicase	4	0.5126896085620212
17.3.1.2.4	hormone metabolism.brassinosteroid.synthesis-degradation.sterols.FACKEL	1	0.51375635161736
24.1	Biodegradation of Xenobiotics.hydroxyacylglutathione hydrolase	2	0.5145039528440982
2.2.1	major CHO metabolism.degradation.sucrose	4	0.5156841392088727
13.1.2.3.21	amino acid metabolism.synthesis.glutamate family.arginine.ornithine carbamoyltransferase	1	0.5167529066762581
9.7	mitochondrial electron transport / ATP synthesis.cytochrome c oxidase	3	0.5184921245482952
34.1.1.3	transport.p- and v-ATPases.H+-transporting two-sector ATPase.subunit D	1	0.5215661624400579
3.5	minor CHO metabolism.others	12	0.5263606103444326
1.2.5	PS.photorespiration.serine hydroxymethyltransferase	2	0.5272904257231525
25.1	C1-metabolism.glycine hydroxymethyltransferase	2	0.5272904257231525
22.1	polyamine metabolism.synthesis	1	0.5294366078980741
22.1.2	polyamine metabolism.synthesis.SAM decarboxylase	1	0.5294366078980741
18.3	Co-factor and vitamine metabolism.riboflavin	1	0.5318703768587316
16.8.2	secondary metabolism.flavonoids.chalcones	3	0.5328289122341401
9.1	mitochondrial electron transport / ATP synthesis.NADH-DH	7	0.5334799890894844
16.1.1.10	secondary metabolism.isoprenoids.non-mevalonate pathway.geranylgeranyl pyrophosphate synthase	1	0.5349205388395504
21.1.1	redox.thioredoxin.PDIL	2	0.5376350700495692
10.8	cell wall.pectin*esterases	7	0.5406581728091524
10.8.1	cell wall.pectin*esterases.PME	7	0.5406581728091524
13.1.6	amino acid metabolism.synthesis.aromatic aa	4	0.5445781573768771
29.2.1.1.1.2.12	protein.synthesis.ribosomal protein.prokaryotic.chloroplast.50S subunit.L12	1	0.5459736646453293
17.3.1.2	hormone metabolism.brassinosteroid.synthesis-degradation.sterols	4	0.547356627511502
26.11	misc.alcohol dehydrogenases	2	0.5511460688922909
13.1.6.5	amino acid metabolism.synthesis.aromatic aa.tryptophan	1	0.555892809766577
13.1.6.5.1	amino acid metabolism.synthesis.aromatic aa.tryptophan.anthranilate synthase	1	0.555892809766577
13.1.5	amino acid metabolism.synthesis.serine-glycine-cysteine group	3	0.5563214092177771
13.1.5.3	amino acid metabolism.synthesis.serine-glycine-cysteine group.cysteine	3	0.5563214092177771
13.1.5.3.1	amino acid metabolism.synthesis.serine-glycine-cysteine group.cysteine.OASTL	3	0.5563214092177771
11.3.6	lipid metabolism.Phospholipid synthesis.choline-phosphate cytidylyltransferase	1	0.5590104807230262
17.8	hormone metabolism.salicylic acid	2	0.5603925766619641
17.8.1	hormone metabolism.salicylic acid.synthesis-degradation	2	0.5603925766619641
9.4	mitochondrial electron transport / ATP synthesis.alternative oxidase	1	0.5608851498530967
16.2.1.5	secondary metabolism.phenylpropanoids.lignin biosynthesis.C3H	6	0.5630784660620476
26.30	misc. other Ferredoxins and Rieske domain	2	0.5657098261302592
21.5	redox.peroxiredoxin	3	0.5664383175873839
3.1.1	minor CHO metabolism.raffinose family.galactinol synthases	2	0.5670429147335321
3.1.1.1	minor CHO metabolism.raffinose family.galactinol synthases.known	2	0.5670429147335321
3.1.1.2	minor CHO metabolism.raffinose family.galactinol synthases.putative	2	0.5670429147335321
29.2.1.2.2.34	protein.synthesis.ribosomal protein.eukaryotic.60S subunit.L34	1	0.5684141114625056
9.1.2	mitochondrial electron transport / ATP synthesis.NADH-DH.localisation not clear	6	0.5687233599587622
11.3	lipid metabolism.Phospholipid synthesis	3	0.5689812656920981
23.4	nucleotide metabolism.phosphotransfer and pyrophosphatases	2	0.5706051590249648
31.1.1	cell.organisation.cytoskeleton	7	0.5782172032013304
34.19	transport.Major Intrinsic Proteins	4	0.5793271484945369
17.7.1.5	hormone metabolism.jasmonate.synthesis-degradation.12-Oxo-PDA-reductase	4	0.5818712559557166
21.2.2	redox.ascorbate and glutathione.glutathione	2	0.583156249011711
26.3.1	misc.gluco-, galacto- and mannosidases.alpha-galactosidase	2	0.5899325765969003
13.1.2.3.4	amino acid metabolism.synthesis.glutamate family.arginine.acetylornithine aminotransferase	1	0.5912863342746011
29.2.3	protein.synthesis.initiation	12	0.5920329150923631
20.2.5	stress.abiotic.light	1	0.5964259303470918
29.5.11.4.6	protein.degradation.ubiquitin.E3.DCX	1	0.5964259303470918
17.6.1.2	hormone metabolism.gibberelin.synthesis-degradation.ent-kaurene synthase	1	0.5977140014152382
23.2	nucleotide metabolism.degradation	3	0.5980515290353381
27.4	RNA.RNA binding	4	0.6041896930052433
27.3.37	RNA.regulation of transcription.AS2,Lateral Organ Boundaries Gene Family	2	0.6072595553407558
20.2	stress.abiotic	43	0.6085154519240968
29.5.5	protein.degradation.serine protease	5	0.6119234094444886
16.5.1.1.1.10	secondary metabolism.sulfur-containing.glucosinolates.synthesis.aliphatic.flavin-containing monooxygenase	1	0.6191470122498047
27.1.3.13	RNA.processing.3' end processing.CFIm25	2	0.6197071635135807
26.8	misc.nitrilases, *nitrile lyases, berberine bridge enzymes, reticuline oxidases, troponine reductases	17	0.619812768929344
27.1	RNA.processing	31	0.6267244336790163
27.3.1	RNA.regulation of transcription.ABI3/VP1-related B3-domain-containing transcription factor family	1	0.6283400287908916
13.2.4	amino acid metabolism.degradation.branched chain group	4	0.6344750118511285
17.2	hormone metabolism.auxin	11	0.6352774230533778
30.1.2	signalling.in sugar and nutrient physiology.pyruvate dehydrogenase kinase	1	0.6389172954404881
29.2.2.3	protein.synthesis.ribosome biogenesis.Pre-rRNA processing and modifications	10	0.6413561877691243
20.2.2	stress.abiotic.cold	5	0.641361180522038
11.9.3.2	lipid metabolism.lipid degradation.lysophospholipases.carboxylesterase	1	0.6415732403596814
11.9.4.2	lipid metabolism.lipid degradation.beta-oxidation.acyl CoA DH	1	0.642237945576345
16.5.1.1.1	secondary metabolism.sulfur-containing.glucosinolates.synthesis.aliphatic	2	0.6449292685017416
26.3	misc.gluco-, galacto- and mannosidases	7	0.6464267471050005
10.1.5	cell wall.precursor synthesis.UXS	1	0.6468988844172384
16.2.1.10	secondary metabolism.phenylpropanoids.lignin biosynthesis.CAD	6	0.6469024069454645
27.1.3.17	RNA.processing.3' end processing.PabN	1	0.6489006917377763
8.1.4	TCA / org transformation.TCA.IDH	1	0.6502366415693941
27.1.1	RNA.processing.splicing	3	0.6503833029942242
29.2.1.2.1.12	protein.synthesis.ribosomal protein.eukaryotic.40S subunit.S12	1	0.6515737164343629
34.3	transport.amino acids	4	0.6547914878889992
29.1.10	protein.aa activation.methionine-tRNA ligase	1	0.6555916545306908
34.8	transport.metabolite transporters at the envelope membrane	4	0.6581471065156288
10.1.1	cell wall.precursor synthesis.NDP sugar pyrophosphorylase	2	0.6586475083386032
10.1.1.1	cell wall.precursor synthesis.NDP sugar pyrophosphorylase.GDP mannose	2	0.6586475083386032
27.3.35	RNA.regulation of transcription.bZIP transcription factor family	2	0.6591226405197597
30.1	signalling.in sugar and nutrient physiology	8	0.6612447786488447
35.1.14	not assigned.no ontology.S RNA-binding domain-containing protein	1	0.6629837553198561
34.18	transport.unspecified anions	2	0.6710452348577567
26.24	misc.GCN5-related N-acetyltransferase	1	0.6765079548941797
29.5.11.3	protein.degradation.ubiquitin.E2	8	0.6772732394601446
23.1	nucleotide metabolism.synthesis	4	0.6804645028161115
29.2.1.1.3	protein.synthesis.ribosomal protein.prokaryotic.unknown organellar	1	0.6819472957761439
29.2.1.1.3.2	protein.synthesis.ribosomal protein.prokaryotic.unknown organellar.50S subunit	1	0.6819472957761439
29.2.1.1.3.2.4	protein.synthesis.ribosomal protein.prokaryotic.unknown organellar.50S subunit.L4	1	0.6819472957761439
16.4	secondary metabolism.N misc	2	0.6869103085105723
16.4.1	secondary metabolism.N misc.alkaloid-like	2	0.6869103085105723
29.2.2.3.1	protein.synthesis.ribosome biogenesis.Pre-rRNA processing and modifications.snoRNPs	3	0.6874595235611951
4.2.12	glycolysis.plastid branch.phosphoglycerate mutase	1	0.6908214702852009
4.3.12	glycolysis.unclear/dually targeted.phosphoglycerate mutase	1	0.6908214702852009
29.2.1.2.2.27	protein.synthesis.ribosomal protein.eukaryotic.60S subunit.L27	1	0.6915058813464725
15.3	metal handling.regulation	2	0.6922298919498948
29.2.2.3.3	protein.synthesis.ribosome biogenesis.Pre-rRNA processing and modifications.methylotransferases	2	0.6931987316759789
10.1.2	cell wall.precursor synthesis.UGE	1	0.6963037906344374
29.2.2.3.5	protein.synthesis.ribosome biogenesis.Pre-rRNA processing and modifications.DExD-box helicases	2	0.697079095868699
11.8.3	lipid metabolism.'exotics' (steroids, squalene etc).UDP-glucose:sterol glucosyltransferase	1	0.6990509341580837
17.7.1.10	hormone metabolism.jasmonate.synthesis-degradation.jasmonate-O-methyltransferase	1	0.7004259877146812
16.5.1.1	secondary metabolism.sulfur-containing.glucosinolates.synthesis	3	0.7044985524515129
27.3.5	RNA.regulation of transcription.ARR	1	0.707315911796107
23.1.3	nucleotide metabolism.synthesis.PRS-PP	1	0.7093876027870097
26.12	misc.peroxidases	8	0.7149082494532352
19.7	tetrapyrrole synthesis.uroporphyrinogen decarboxylase	1	0.7204726114343313
10.1	cell wall.precursor synthesis	5	0.7267116329238985
34.5	transport.ammonium	1	0.7267340221080427
30.6	signalling.MAP kinases	4	0.7269770177170273
10.6	cell wall.degradation	7	0.7407004173439439
13.1.4	amino acid metabolism.synthesis.branched chain group	1	0.7435195664912315
13.1.4.1	amino acid metabolism.synthesis.branched chain group.common	1	0.7435195664912315
13.1.4.1.2	amino acid metabolism.synthesis.branched chain group.common.ketol-acid reductoisomerase	1	0.7435195664912315
29.5.11.20	protein.degradation.ubiquitin.proteasom	6	0.7446286541476552
13.2	amino acid metabolism.degradation	10	0.7520605873916686
16.10	secondary metabolism.simple phenols	5	0.7552626231910602
8.1.1	TCA / org transformation.TCA.pyruvate DH	1	0.7561897169980919
8.1.1.2	TCA / org transformation.TCA.pyruvate DH.E2	1	0.7561897169980919
26.3.2	misc.gluco-, galacto- and mannosidases.beta-galactosidase	1	0.7576016378440482
29.2.1.1.1.2.27	protein.synthesis.ribosomal protein.prokaryotic.chloroplast.50S subunit.L27	1	0.7604279027194016
29.7.10	protein.glycosylation.alpha-1,3-fucosyltransferase(alpha-1,3-FucT)	1	0.7618422379252152
16.5	secondary metabolism.sulfur-containing	6	0.7642194063474368
11.8.7	lipid metabolism.'exotics' (steroids, squalene etc).trans-2-enoyl-CoA reductase (NADPH)	2	0.7757260356660289
1.3.10	PS.calvin cycle.Rib5P Isomerase	1	0.7881463116646525
7.2.4	OPP.non-reductive PP.ribose 5-phosphate isomerase	1	0.7881463116646525
16.99	secondary metabolism.unspecified	2	0.7903497488838258
17.2.3	hormone metabolism.auxin.induced-regulated-responsive-activated	6	0.7968124389278057
12.2	N-metabolism.ammonia metabolism	1	0.7981643627997559
12.2.2	N-metabolism.ammonia metabolism.glutamine synthetase	1	0.7981643627997559
9.1.1	mitochondrial electron transport / ATP synthesis.NADH-DH.complex I	1	0.8017504018822001
29.2.1.2.2.31	protein.synthesis.ribosomal protein.eukaryotic.60S subunit.L31	1	0.8060591616065773
13.1.3	amino acid metabolism.synthesis.aspartate family	4	0.8081401134614192
13.1.3.1	amino acid metabolism.synthesis.aspartate family.asparagine	4	0.8081401134614192
13.1.3.1.1	amino acid metabolism.synthesis.aspartate family.asparagine.asparagine synthetase	4	0.8081401134614192
2.2.1.3.1	major CHO metabolism.degradation.sucrose.invertases.neutral	1	0.8089349511485596
29.5.11.1	protein.degradation.ubiquitin.ubiquitin	8	0.813294023194076
10.1.8	cell wall.precursor synthesis.GER	1	0.8226295854423764
34.1.2	transport.p- and v-ATPases.H+-exporting ATPase	1	0.8226295854423764
13.1	amino acid metabolism.synthesis	14	0.8232164216383974
12.3	N-metabolism.N-degradation	1	0.8298593336926761
12.3.1	N-metabolism.N-degradation.glutamate dehydrogenase	1	0.8298593336926761
11.1.4	lipid metabolism.FA synthesis and FA elongation.ACP oxoacyl reductase	4	0.8305159934857098
35.1.21	not assigned.no ontology.epsin N-terminal homology (ENTH) domain-containing protein	1	0.8385540327221308
19.20	tetrapyrrole synthesis.ferrochelatase	1	0.8421827136280055
29.3.2	protein.targeting.mitochondria	5	0.8427933499075287
23.1.2	nucleotide metabolism.synthesis.purine	2	0.8469651503865716
17.3.1.2.3	hormone metabolism.brassinosteroid.synthesis-degradation.sterols.CYP51	1	0.8472684858278942
29.2.1.1	protein.synthesis.ribosomal protein.prokaryotic	6	0.850812703780176
23.1.2.7	nucleotide metabolism.synthesis.purine.SAICAR synthetase	1	0.8516327958437637
34.99	transport.misc	8	0.8525067863727005
28.1.3.2.4	DNA.synthesis/chromatin structure.histone.core.H4	2	0.855198880816253
26.3.4	misc.gluco-, galacto- and mannosidases.endoglucanase	1	0.8567302304326292
18.2	Co-factor and vitamine metabolism.thiamine	2	0.8567444903621027
13.1.6.1.7	amino acid metabolism.synthesis.aromatic aa.chorismate.chorismate synthase	1	0.8603749303672225
29.1	protein.aa activation	13	0.8619254104041376
34.9	transport.metabolite transporters at the mitochondrial membrane	8	0.8620485272436136
31.2	cell.division	14	0.8748074693961971
2.2.2.2	major CHO metabolism.degradation.starch.starch phosphorylase	1	0.880838093015114
26.22	misc.short chain dehydrogenase/reductase (SDR)	15	0.8819392895712251
21.5.2	redox.peroxiredoxin.PER1	1	0.8837682384547965
21.1	redox.thioredoxin	5	0.8855691327580821
27.1.3	RNA.processing.3' end processing	3	0.8868263695874854
17.3.1	hormone metabolism.brassinosteroid.synthesis-degradation	5	0.8888498455600441
28.1.3.2.2	DNA.synthesis/chromatin structure.histone.core.H2B	1	0.8888997972938479
29.2.1.2.1.18	protein.synthesis.ribosomal protein.eukaryotic.40S subunit.S18	1	0.8925680618675738
29.2.2.3.4	protein.synthesis.ribosome biogenesis.Pre-rRNA processing and modifications.WD-repeat proteins	1	0.8977074788702767
3.6	minor CHO metabolism.callose	1	0.8984420368719261
29.4.1	protein.postranslational modification.kinase	6	0.902818756267409
9.99	mitochondrial electron transport / ATP synthesis.unspecified	1	0.9109423291761751
11.1.8	lipid metabolism.FA synthesis and FA elongation.acyl coa ligase	3	0.9156856908998888
29.1.22	protein.aa activation.asparagine-tRNA ligase	1	0.9168326482925493
34.2	transport.sugars	7	0.9204298791531031
29.5.3	protein.degradation.cysteine protease	3	0.9207911774527778
13.2.4.5	amino acid metabolism.degradation.branched chain group.isoleucine	3	0.9233451588221973
11.9.4	lipid metabolism.lipid degradation.beta-oxidation	4	0.9249091260465452
27.3.57	RNA.regulation of transcription.JUMONJI family	1	0.9293643471375268
29.3	protein.targeting	29	0.9296187131267719
8.2.99	TCA / org transformation.other organic acid transformatons.misc	1	0.9301020824230615
23.1.2.1	nucleotide metabolism.synthesis.purine.amidophosphoribosyltransferase	1	0.9315777325693095
29.2.1.1.1.2.3	protein.synthesis.ribosomal protein.prokaryotic.chloroplast.50S subunit.L3	1	0.9367443273512408
29.5.11.4	protein.degradation.ubiquitin.E3	22	0.9433602692159513
27.3.51	RNA.regulation of transcription.General Transcription, TBP-binding protein	1	0.9470852945765811
27.2	RNA.transcription	10	0.948917400778851
3.4.5	minor CHO metabolism.myo-inositol.inositol phosphatase	1	0.9544772638054737
27.3.69	RNA.regulation of transcription.SET-domain transcriptional regulator family	4	0.9570481561103393
27.1.20	RNA.processing.degradation dicer	1	0.9603936905120454
29.2.1.2.2.80	protein.synthesis.ribosomal protein.eukaryotic.60S subunit.P0	1	0.9626129305902418
18.11	Co-factor and vitamine metabolism.lipoic acid	1	0.9707524920873207
30.11.1	signalling.light.COP9 signalosome	1	0.9729729370916852
29.1.20	protein.aa activation.phenylalanine-tRNA ligase	1	0.975193591590419
27.3.54	RNA.regulation of transcription.Histone acetyltransferases	3	0.9779759624558059
3.4.3	minor CHO metabolism.myo-inositol.InsP Synthases	1	0.9818566400176758
29.2.1.1.1	protein.synthesis.ribosomal protein.prokaryotic.chloroplast	5	0.9819408873010229
29.2.1.1.1.2	protein.synthesis.ribosomal protein.prokaryotic.chloroplast.50S subunit	5	0.9819408873010229
11.8.1.2	lipid metabolism.'exotics' (steroids, squalene etc).sphingolipids.serine C-palmitoyltransferase	1	0.9833375057312556
13.2.3	amino acid metabolism.degradation.aspartate family	1	0.9840779604379672
13.2.3.1	amino acid metabolism.degradation.aspartate family.asparagine	1	0.9840779604379672
13.2.3.1.1	amino acid metabolism.degradation.aspartate family.asparagine.L-asparaginase	1	0.9840779604379672
27.3.50	RNA.regulation of transcription.General Transcription	1	0.9855589103627451
2.2	major CHO metabolism.degradation	6	0.9860831659462388
21.99	redox.misc	1	0.9922237271748843
29.1.1	protein.aa activation.tyrosine-tRNA ligase	1	0.9951860698169548
