# Supplementary material for: Comparative transcriptome analysis of juniper branches infected by Gymnosporangium spp. highlights their different infection strategies associated with cytokinins
Source: BMC Genomics. 2023 Apr 5;24:173. doi: 10.1186/s12864-023-09276-7 (PMC10077639; doi:10.1186/s12864-023-09276-7)
Supplement: Supplementary file 2 — Additional file 2: Table S1. The statistics of unigene classification. Unigenes assigned with “juniper” species were determined as juniper unigenes, whie assigned with “fungi” species were determined as the two Gymnosporangium spp. unigenes. Table S2. Functional annotation of Juniperus chinensis and the Gymnosporangium spp. unigenes in selected six public databases (Nr, KEGG, GO, Swissprot, KOG, PFAM). Table S3. Differentially expressed genes in III_GA, I_GY, II_GY and III_GY. Table S4. Swissport annotations of Type_a and Type_b DEGs in the Venn diagram. Table S5. MapMan annotations of different expression genes (|log2Fold-Change| ≥ 5, p <0.01) in III_GA and III_GY samples. Table S6. FPKM and KO number of photosynthesis, sugar metabolism, plant hormone and defense-related genes in I_GY, II_GY and III_GY samples. Table S7. The tRNA-isopentenyltransferase proteins used for sequence alignment and phylogenetic tree creation. [file 12864_2023_9276_MOESM2_ESM.zip › Additional files2 Table S6.xlsx]

## Sheet: photosynthesis
Gene	FPKM											KO number
	0_GY_J1	0_GY_J2	0_GY_J3	I_GY_J1	I_GY_J2	I_GY_J3	II_GY_J1	II_GY_J2	II_GY_J3	III_GY_J1	III_GY_J3
TRINITY_DN9941_c0_g1_i2	447.9	79.59	220.98	320.71	726.06	1082.24	498.89	665.07	754.45	0.84	16.62	ko:K02695
TRINITY_DN9889_c1_g1_i2	0.46	0.24	0	0.65	0.23	0.8	9.02	9.41	23.28	0	0.81	ko:K02721
TRINITY_DN9477_c0_g1_i8	23.03	17.22	23.1	8.4	19.97	16.09	11.71	8.31	14.04	4.19	1.45	ko:K02704
TRINITY_DN9378_c0_g1_i3	695.57	199.67	458.77	146.54	547.08	708.43	284.94	435.2	677.66	2.24	4.44	ko:K02699
TRINITY_DN9189_c0_g1_i4	472.87	163.96	329.43	64.21	477.62	619.16	129.82	70.63	263.69	1.65	5.4	ko:K02639
TRINITY_DN8446_c0_g2_i1	29.4	17.87	23.35	24.77	56.82	44.32	21.81	28.22	38.95	0.72	8.88	ko:K02639
TRINITY_DN7482_c0_g1_i2	724.5	221.16	478.46	580.76	883.21	1753.65	1082.69	1215.2	1065.56	5.41	388.94	ko:K02717
TRINITY_DN6420_c0_g4_i1	64.31	55.52	45.68	62.83	56.02	60.18	15.22	20.17	28.24	16.98	9.77	ko:K02109
TRINITY_DN60898_c0_g1_i6	5.22	2.63	3.77	2.28	5.09	3.69	4.34	3.76	6.76	0.4	3.43	ko:K14172
TRINITY_DN54796_c0_g1_i6	571.3	175.68	422.82	360.9	1099.15	1504.28	462.66	709.55	1031.43	1.31	11.66	ko:K02693
TRINITY_DN5060_c0_g1_i4	112.97	78.02	102.66	101.74	502.01	253.47	19.83	44.12	31.37	33.84	9.43	ko:K02689
TRINITY_DN47095_c0_g1_i2	0.64	0.22	0.49	0.29	0	0.37	8.4	11.16	11.62	0.74	0	ko:K02636
TRINITY_DN4560_c0_g1_i3	0.09	0.09	0.2	0	0.09	0.23	2.24	2.68	6.68	0	0.1	ko:K08907
TRINITY_DN43999_c0_g1_i3	2043.45	616.33	1368.17	698.6	2375.65	2615.73	1850.8	1944.73	2219.13	14.05	380.55	ko:K03541
TRINITY_DN41567_c0_g1_i1	13.55	5.5	9.42	5.47	21.19	20.46	7.35	9.7	9.08	0.34	0.86	ko:K02639
TRINITY_DN41287_c0_g1_i5	247.85	66.3	170.03	53.84	69.64	128.02	193.49	128.19	176.08	0.9	5.04	ko:K02641
TRINITY_DN31971_c0_g3_i1	393.59	89.98	231.67	211.28	680.76	936.64	237.45	279.84	793.54	0	2.88	ko:K02701
TRINITY_DN30764_c0_g1_i1	0.27	0.14	0.47	0.25	0.41	0.24	0.71	1.53	3.77	0.48	0	ko:K02639
TRINITY_DN30285_c0_g2_i1	269.04	86.49	164.97	19.81	90.28	93.13	19.94	16.85	62.63	0.94	0.1	ko:K03542
TRINITY_DN28543_c0_g1_i2	0.49	0	0.75	0.3	0.49	0.63	5.15	7.49	12.98	0	0	ko:K02692
TRINITY_DN28261_c0_g4_i3	0.34	0.09	0.1	0	0.08	0.22	2.34	2.65	8.09	0	0	ko:K08909
TRINITY_DN27939_c0_g1_i1	498.86	108.89	252.7	233.06	637.35	845.54	203.88	203.11	540.67	0.71	11.58	ko:K02694
TRINITY_DN2788_c0_g4_i1	159.32	154.5	216.1	23.57	84.93	68.42	28.28	27.43	26.86	3.36	1.74	ko:K02705
TRINITY_DN2750_c0_g2_i4	1.4	0.42	1.14	1.1	1.79	2.23	2.79	2.75	27.69	0	0.89	ko:K08912
TRINITY_DN25941_c0_g1_i1	29.77	11.91	20.94	20.74	25.19	27.52	16.53	24.41	29.67	0	6.2	ko:K02717
TRINITY_DN24829_c0_g1_i1	289.17	94.27	215.63	62.55	171.01	186.33	58.11	64.13	134.32	3.57	18.91	ko:K02109
TRINITY_DN19935_c0_g1_i1	0.38	0	0	0	0.13	0	7.46	6.33	14.5	0	0	ko:K08905
TRINITY_DN19830_c0_g1_i1	1.29	0.84	1.02	0.64	2.28	3.15	12.34	12.3	34.15	0	0.22	ko:K02638
TRINITY_DN19788_c0_g1_i1	152.52	52.6	94.39	65.55	125.33	212.35	174.35	136.89	112.81	1.56	45.77	ko:K02113
TRINITY_DN19199_c0_g1_i4	1883.87	493.47	1222.52	656.05	1536.74	1916.8	985.47	1145.65	1404.07	6.24	270.13	ko:K02716
TRINITY_DN18974_c0_g1_i6	2.44	1.67	2.06	0.97	4.12	5.45	16.7	11.1	33.87	0	2.25	ko:K08901
TRINITY_DN17973_c0_g1_i1	21.01	13.94	22.07	228.1	67.21	55.18	16.64	18.08	14.89	1.69	53.73	ko:K02641
TRINITY_DN17686_c0_g2_i1	18.21	9.78	13.96	12.74	23.83	24.03	7.4	7.3	6.05	0	2.36	ko:K02717
TRINITY_DN16879_c0_g1_i1	0.92	1.06	0.73	2.09	2.09	2.43	15.83	11.66	21.21	0.32	10.46	ko:K08915
TRINITY_DN15994_c0_g1_i4	274.61	52.05	158.52	70.98	255.94	305.95	127.29	183.95	238.67	0	4.78	ko:K08917
TRINITY_DN12938_c0_g1_i1	0	0.11	0	1.02	0.2	0.09	4.9	3.91	6.16	0.35	0.57	ko:K02639
TRINITY_DN11344_c0_g2_i2	444.38	87.11	274.23	63.68	244.15	361.54	63.48	79.03	206.07	0.21	4.04	ko:K08908
TRINITY_DN11337_c0_g1_i1	50.39	4.9	20.9	66.51	195.62	275.99	8.47	6.26	120.41	0	0.1	ko:K08914
TRINITY_DN10952_c0_g1_i6	443	128.15	254.08	290.01	599.68	725.95	208.74	249.07	421.99	4.4	66.15	ko:K02723
TRINITY_DN10399_c1_g1_i4	1.34	0	0	0	0.23	2.11	0.9	0.97	6.03	0	0	ko:K02698
TRINITY_DN10226_c0_g1_i1	30.5	11.22	19.13	3.68	5.77	8.07	17.21	10.64	6.26	0	0.71	ko:K08911

## Sheet: suger metabolism
Gene	FPKM											KO number
	0_GY_J1	0_GY_J2	0_GY_J3	I_GY_J1	I_GY_J2	I_GY_J3	II_GY_J1	II_GY_J2	II_GY_J3	III_GY_J1	III_GY_J3
TRINITY_DN9709_c0_g1_i7	30.56	20.02	33.61	2.53	0.84	0.22	0.89	1.06	0.4	0.45	4.7	ko:K07024
TRINITY_DN9644_c0_g1_i1	38.89	74.64	35.58	19.89	18.17	24.29	39.69	34.95	22.4	0	16.79	ko:K00706
TRINITY_DN9577_c0_g1_i1	14.29	6.3	11.3	20.85	16.26	24.68	18.47	19.63	16.08	0.14	3.03	ko:K01214
TRINITY_DN8944_c0_g1_i4	0.08	0	0.1	0.3	0	0	0.73	0.34	1.13	0	0.09	ko:K00847
TRINITY_DN8142_c0_g1_i32	108.52	105.83	214.85	2.52	0.37	0	3536.86	2958.18	1003.75	46.07	3613.26	ko:K01188
TRINITY_DN8127_c0_g1_i5	0.03	0	0.17	0.08	0.06	0.22	4.27	3.43	3.7	0	0.13	ko:K00693
TRINITY_DN7276_c0_g1_i2	12.33	3.28	7.3	0.9	1.05	0.3	0	0	0.35	0	0.08	ko:K01188
TRINITY_DN7164_c0_g3_i4	20.65	9.95	19.37	36.48	52.37	54.94	3.91	11	5.82	0	0.1	ko:K19891
TRINITY_DN71614_c0_g1_i1	0	0	0.04	0	0	0	0.54	0.68	0.97	0	0	ko:K00700
TRINITY_DN70524_c0_g2_i3	804.01	487.35	1000.01	731.46	1587.45	1165.3	73.62	151.77	386.32	3.67	12	ko:K13679
TRINITY_DN69653_c0_g2_i2	0	0	0	0	0	0	0	0	0	1.04	5.09	ko:K01210
TRINITY_DN6732_c0_g1_i11	0	0	0	0	0	0.17	1.36	0.94	0.48	0	0	ko:K16055
TRINITY_DN64964_c0_g1_i2	0.36	0.1	0.31	2.65	0.81	1.24	0.11	2.37	0	0	0.81	ko:K01087
TRINITY_DN6265_c0_g1_i15	86.75	189.28	150.01	12.2	11.3	13.93	6.13	10.52	8.43	2.35	3.6	ko:K00750
TRINITY_DN6_c1_g1_i1	22.03	16.08	22.54	64.32	31.7	73.36	107	102.2	71.28	2.97	76.01	ko:K16055
TRINITY_DN6_c0_g1_i9	0.03	0	0	0	0	0	7.63	3.95	3.72	0	0.35	ko:K16055
TRINITY_DN5669_c1_g1_i1	9.66	4.35	12.18	16.21	18.68	21.48	10.21	12.2	15.05	0.4	1.4	ko:K01177
TRINITY_DN5669_c0_g2_i2	5.68	5.46	7.35	21.81	15.43	17.26	7.47	13.21	10.26	0	1.22	ko:K01177
TRINITY_DN5639_c0_g3_i2	2.19	1.77	3.65	74.71	55.4	51.63	196.99	163.62	65.6	4.05	96.1	ko:K01193
TRINITY_DN5501_c0_g1_i1	0.5	0.35	0.48	0.34	0.04	0.39	19.63	21.62	26.12	0	0.32	ko:K01177
TRINITY_DN54771_c0_g1_i1	0	0	0	0.13	0	0	0.09	0.49	0.09	11.94	25.51	ko:K01199
TRINITY_DN5360_c0_g2_i2	81.45	49.15	107.42	66.86	82.2	63.05	7.18	16.56	15.02	0.27	2.51	ko:K00688
TRINITY_DN46491_c0_g1_i1	1.04	0.15	0.8	3.1	5.94	4.59	0	0.57	0.68	0	0	ko:K01179
TRINITY_DN46369_c0_g1_i1	0	0	0	0	0	0	0.18	0.2	0.16	2595.66	52.95	ko:K00706
TRINITY_DN4528_c0_g1_i3	0	0	0	0.13	0.19	0.24	2.96	1.64	2.79	0	0.1	ko:K00697
TRINITY_DN3922_c0_g2_i1	4.25	2.64	3.83	11.65	4.51	4.7	3.26	6.13	5.1	0.15	1.56	ko:K01194
TRINITY_DN34582_c0_g1_i3	64.11	21.74	55.63	32.33	51.8	62.89	9.31	8.79	26.02	0.24	2.54	ko:K00696
TRINITY_DN3434_c0_g1_i3	0	0	0	7.76	12.41	8.52	21.77	61.46	32.05	0	2.06	ko:K16055
TRINITY_DN30977_c0_g1_i6	0.13	0.07	0.08	0.6	0.4	0.17	3.99	1.81	2.28	0	0.29	ko:K01177
TRINITY_DN30400_c0_g1_i2	59.17	40.69	58.04	132.94	103.97	82.6	29.25	39.78	30.89	0	3.93	ko:K00688
TRINITY_DN30173_c0_g2_i3	0	0	0	0	0.04	0	0.39	0.43	0.11	0.16	0.1	ko:K01179
TRINITY_DN29646_c0_g2_i1	13.64	6.66	12.1	17.2	12.82	20.25	21.22	16.5	14.29	0.2	8.21	ko:K00703
TRINITY_DN29540_c0_g2_i1	0	0	0	0	0	0	0	0	0	132.07	47.16	ko:K00844
TRINITY_DN2940_c0_g1_i3	51.16	45.19	52.41	39.29	25.67	38.25	66.62	60.5	69.74	0.66	7.48	ko:K01177
TRINITY_DN2768_c0_g1_i9	0.12	0.48	0.24	0.38	0.62	0.68	4.58	10.46	4.55	2	0.68	ko:K00844
TRINITY_DN26659_c0_g1_i1	0	0.06	0.07	0	0	0	0.72	0.08	0.63	0	0	ko:K19891
TRINITY_DN26275_c0_g1_i1	26.58	20.8	25.96	35.3	30.32	34.42	19.39	14.46	9.3	0	2.55	ko:K01188
TRINITY_DN2515_c0_g2_i2	3.21	1.61	1.99	2.96	2.48	3.3	0.27	0.66	2.32	0	0	ko:K05350
TRINITY_DN2515_c0_g1_i5	5.48	1.35	1.01	53.1	25.43	93.87	85.89	122.95	74.42	0.23	0.52	ko:K05350
TRINITY_DN2512_c0_g1_i20	32.73	11.76	26.17	15.02	25.66	33.34	1.83	7.69	15.98	0	0.1	ko:K16055
TRINITY_DN2404_c0_g1_i4	0.18	0.12	0.31	0	0	0.06	0.58	1	0.74	0	0	ko:K01196
TRINITY_DN239_c1_g3_i1	0.07	0	0.15	0.06	0	0	1.35	1	0.99	0	0	ko:K00844
TRINITY_DN239_c1_g1_i1	12.62	7.21	16.29	60.77	37.38	53.77	27.58	26.92	35.03	0.8	17.35	ko:K00844
TRINITY_DN239_c0_g1_i1	0	0	0	0	0.05	0	1.47	0.92	0.61	0	0.1	ko:K00844
TRINITY_DN23106_c0_g1_i1	0.2	0	0.08	0.37	0.47	0.17	0.67	1.36	0.9	0	0	ko:K00847
TRINITY_DN2288_c0_g1_i16	66.04	110.17	87.45	0.7	0.87	0.98	2.21	2.9	2.05	0	0.29	ko:K05349
TRINITY_DN22833_c0_g1_i2	1.93	2.78	1.75	1.68	7.12	10.69	7.03	21.03	7.91	1.1	2.09	ko:K01194
TRINITY_DN22477_c0_g1_i1	0	0	0	3.88	11.72	9.57	17.48	11.37	8.38	0	3.41	ko:K05349
TRINITY_DN218_c0_g1_i1	15.38	14.7	21.78	61.76	66.45	71.87	25.33	45.36	40.56	0.41	4.47	ko:K00705
TRINITY_DN215056_c0_g1_i1	14.97	21.83	20.3	5.66	32.01	13.5	0	0.24	0	0	0	ko:K01179
TRINITY_DN2036_c0_g2_i1	31.12	34.15	30.47	37.11	37.58	58.44	94.94	125.87	192.75	6.14	14.25	ko:K01193
TRINITY_DN2036_c0_g1_i3	1.71	1.32	1.24	27.05	18.46	32.56	34.59	69.14	43.61	4.31	17.89	ko:K01193
TRINITY_DN20265_c0_g1_i1	255.03	416.67	289.36	9.11	9.48	13.09	5.82	13.64	19.91	1.38	0.46	ko:K01196
TRINITY_DN18965_c0_g1_i2	0	0	0.06	0.05	0	0	0.31	0.74	0.67	0	0	ko:K01810
TRINITY_DN188832_c1_g1_i2	0	0	0.05	0	0	0	0.05	0.17	0.3	4.85	10	ko:K00706
TRINITY_DN18407_c0_g2_i3	17.53	9.67	12.73	17.72	20.06	22.87	26.61	28.91	29.55	0	26.59	ko:K01177
TRINITY_DN18060_c0_g2_i1	10.89	7.67	7.77	181.71	13.49	51.1	79.27	60.65	29.57	13.37	737.16	ko:K00847
TRINITY_DN166945_c0_g1_i1	0	0	0	0.05	0	0.1	0	0.15	0	0.58	40.38	ko:K05349
TRINITY_DN16152_c0_g1_i1	107.2	257.26	171.84	22.18	35.2	31.84	16.98	29.53	36.74	0	3.05	ko:K01196
TRINITY_DN16090_c0_g1_i18	0.02	0	0.08	0.06	0.05	0.12	2.02	1.27	2.04	0	0	ko:K00696
TRINITY_DN1535_c0_g2_i2	0	0	0	0	0	0	0.23	0.17	0	0.63	0.94	ko:K01210
TRINITY_DN1535_c0_g1_i5	0	0	0	0.14	0	0	5.63	1.24	0.37	0	1.85	ko:K01210
TRINITY_DN144880_c0_g3_i1	0	0	0	0	0	0.24	0	0.41	0.73	6.12	13.34	ko:K00688
TRINITY_DN14138_c0_g1_i1	38.42	123.54	73.01	13.83	12.97	17.68	15.81	31.53	24.24	12.32	7.6	ko:K01196
TRINITY_DN14016_c0_g2_i3	28.61	18.14	29.76	29.98	34.57	33.49	34.57	48.88	46.13	1.27	7.01	ko:K01513
TRINITY_DN13776_c0_g1_i1	9.49	6.41	8.22	14.07	11.68	13.54	4.91	6	8.62	0	1.74	ko:K00975
TRINITY_DN13653_c0_g1_i2	0	0	0	0	0	0.17	0.74	0.63	0.57	0	0	ko:K07024
TRINITY_DN13530_c0_g1_i4	0	0	0	0	0	0	0.42	0.32	0.88	0.33	0	ko:K00844
TRINITY_DN13363_c0_g1_i2	27.83	17.78	26.59	90.64	72.03	76.5	9.59	15.91	17.73	0.69	2.03	ko:K01179
TRINITY_DN13243_c0_g1_i8	0.08	0	0	0.07	0.12	0.03	0.96	0.66	1.54	0	0	ko:K00703
TRINITY_DN12676_c0_g2_i5	39.86	25.82	43.65	12.95	14.48	11.86	17.58	18.33	10.35	0.29	1.58	ko:K01214
TRINITY_DN126751_c0_g1_i2	0	0	0	0	0	0	0	0.3	0	4.47	4.1	ko:K01193
TRINITY_DN12539_c0_g1_i1	119.64	70.85	123.55	174.97	158.55	220.84	70.84	94.67	114.94	0.88	17.69	ko:K01835
TRINITY_DN1231_c0_g2_i1	0	0	0	18.87	6.7	11.6	23.53	33.06	25.29	11.84	27	ko:K01187
TRINITY_DN12237_c1_g1_i2	0.08	0	0	88.28	74.51	52.35	272.47	270.68	212.55	18.85	83.4	ko:K16055
TRINITY_DN11925_c0_g1_i4	0.07	0	0	0.68	0.59	0.7	2.33	1.93	21.73	0	0.41	ko:K01176
TRINITY_DN116384_c0_g2_i1	0	0	0	2.52	3.2	3.93	16.37	11.57	3.13	0	3.72	ko:K05349
TRINITY_DN11053_c0_g2_i1	4.09	3.72	4.48	7.29	2.97	3.79	1.62	1.35	1.06	0	1.56	ko:K16055
TRINITY_DN1101_c1_g1_i3	0	0	0	9.46	16.36	42.03	33.07	75.95	45.28	0	0.81	ko:K16055
TRINITY_DN10413_c0_g1_i3	0	0	0	6.25	7.28	6.18	12.81	11.15	13.75	2.86	5.58	ko:K01178

## Sheet: JA
Gene	FPKM											KO number
	0_GY_J1	0_GY_J2	0_GY_J3	I_GY_J1	I_GY_J2	I_GY_J3	II_GY_J1	II_GY_J2	II_GY_J3	III_GY_J1	III_GY_J3
TRINITY_DN6285_c0_g2_i5	0	0.03	0	0	0.03	0	2.1	0.38	0.31	0	0	ko:K13422
TRINITY_DN4939_c0_g1_i10	29.15	41.63	42.15	401.92	171.89	127.32	608.34	242.89	119.18	27.12	419.51	ko:K13464
TRINITY_DN41317_c0_g1_i5	18.9	15.38	17.17	34.21	46.15	56.33	34.43	48.81	49.23	0.65	7.52	ko:K13463
TRINITY_DN4064_c0_g1_i6	4.03	10.37	7.38	119.76	10.55	11.96	80.74	27.79	27.25	19.64	297.18	ko:K13464
TRINITY_DN368_c0_g1_i6	0	0	0.28	0.09	0.05	0.12	1.61	1.88	4.27	0	0	ko:K13463
TRINITY_DN20983_c1_g1_i9	0	0.42	0	3.74	1.18	0	4.73	1.83	4.27	4.62	30.25	ko:K13464
TRINITY_DN20093_c0_g3_i5	0.33	0	0	0.22	0.16	0.14	8.3	6.23	9.52	0	0.36	ko:K13464
TRINITY_DN13818_c0_g2_i2	4.11	3.92	1.64	2.53	1.9	2.29	10.51	1.05	2.24	0.33	5.41	ko:K13464
TRINITY_DN13770_c1_g1_i5	7.96	4.82	6.9	6.53	5.45	6.14	8.34	10.9	11.71	0.72	0	ko:K13422

## Sheet: SA
Gene	FPKM											KO number
	0_GY_J1	0_GY_J2	0_GY_J3	I_GY_J1	I_GY_J2	I_GY_J3	II_GY_J1	II_GY_J2	II_GY_J3	III_GY_J1	III_GY_J3
TRINITY_DN8553_c0_g1_i6	1.32	1.24	1.51	3.24	0	0	9.41	3.63	2.26	2.02	57.42	ko:K14431
TRINITY_DN7273_c0_g1_i4	0	0	0	0	0	0	7.59	8.66	3.18	5.02	2.87	ko:K13449
TRINITY_DN48926_c0_g1_i2	5.93	3.07	4.1	27.02	7.12	10.58	4.88	5.49	3.69	0	0.4	ko:K14508
TRINITY_DN3575_c0_g1_i6	0	0	0	0	0.09	0	3.42	1.98	1.67	0.94	0.6	ko:K13449
TRINITY_DN33123_c0_g1_i11	3.61	3	3.26	25.48	45.95	49.17	129.99	91.43	61.83	1.4	7	ko:K14508
TRINITY_DN23063_c0_g3_i6	0.09	0	0	0	0.04	0.11	1.14	1.95	2.09	0	0.14	ko:K14431
TRINITY_DN19127_c0_g1_i6	8.25	1.62	4.97	0.1	0.27	0.05	0	0	0.07	0	1.08	ko:K14431
TRINITY_DN173257_c0_g1_i1	4.79	9.67	2.82	0.71	0.26	0.33	1.5	1.26	0.97	0	1.6	ko:K13449
TRINITY_DN15015_c0_g1_i4	23.65	14.04	22.9	32.61	37.05	56.13	106.96	107.28	88.56	0.77	5.3	ko:K14508
TRINITY_DN13941_c0_g1_i5	0.42	0	0	0	0	0	34.44	25.51	10.52	0	11.36	ko:K13449
TRINITY_DN12541_c0_g1_i2	0.03	0	0	0	0	0.08	0.25	0.43	0.46	0	0	ko:K14431
TRINITY_DN10766_c0_g1_i1	1.88	5.12	4.05	82.63	40.53	97.28	158.09	125.41	105.52	8.88	126.82	ko:K13449

## Sheet: Eth
Gene	FPKM											KO number
	0_GY_J1	0_GY_J2	0_GY_J3	I_GY_J1	I_GY_J2	I_GY_J3	II_GY_J1	II_GY_J2	II_GY_J3	III_GY_J1	III_GY_J3
TRINITY_DN9711_c0_g1_i1	7.69	4.18	4.85	0.35	1.54	1.21	0.82	1.78	1.92	0.45	16.16	ko:K14516
TRINITY_DN7308_c0_g2_i7	21.25	10.26	16.3	29.26	12.26	25.06	40.66	34.66	30.69	0.61	20.79	ko:K14510
TRINITY_DN37644_c0_g1_i3	56.91	24.41	56.27	51.54	39.75	47.71	39.15	49.67	29.21	1.22	4.64	ko:K14515
TRINITY_DN342773_c0_g1_i1	0	0.24	0.53	2.98	0	0	0	0.33	0	4.13	24.67	ko:K14516
TRINITY_DN2174_c0_g2_i1	0	0	0	0.02	0	0	0.59	0.44	0.45	0	0	ko:K14513
TRINITY_DN180301_c0_g2_i3	0	0	0	0	0	0	1.8	1.38	1.63	0	0	ko:K14509
TRINITY_DN17743_c0_g1_i13	0	0.02	0	0.02	0	0	0.59	0.78	0.71	0	0.11	ko:K14514

## Sheet: auxin
Gene	FPKM											KO number
	0_GY_J1	0_GY_J2	0_GY_J3	I_GY_J1	I_GY_J2	I_GY_J3	II_GY_J1	II_GY_J2	II_GY_J3	III_GY_J1	III_GY_J3
TRINITY_DN9829_c0_g1_i5	0.03	0.03	0	0.03	0.06	0	0.45	0.53	1	0	0	ko:K14486
TRINITY_DN8450_c0_g1_i1	0.24	0.04	0.18	0.04	0	0.03	0.44	0.43	1.25	0	0	ko:K14484
TRINITY_DN7988_c0_g1_i4	0	0	0	0	0.44	0	10.65	1.34	1.17	16.19	224.99	ko:K14488
TRINITY_DN6860_c0_g1_i10	13.29	4.56	8.01	9.73	4.33	6.74	7.77	8.28	11.61	0.11	0.21	ko:K14486
TRINITY_DN5466_c0_g2_i16	0	0	0	0	0	0	18.15	9.08	1.53	0.62	0.78	ko:K13946
TRINITY_DN4771_c0_g1_i5	0.14	0.09	0.05	0.04	0	0.08	5.46	2.54	2.13	0	0	ko:K14484
TRINITY_DN41332_c0_g1_i1	26.61	16.26	23.25	20.63	52.63	50.14	86.22	97.26	188.4	0.39	3.91	ko:K14488
TRINITY_DN335143_c0_g1_i1	0	0	0	0.98	5.76	1.61	0	0.19	0	0	0	ko:K14488
TRINITY_DN29682_c0_g1_i1	2.06	6.85	4.72	0.79	1.38	2.21	27.37	12.87	15.4	0	1.77	ko:K14488
TRINITY_DN29017_c0_g2_i1	15.96	8.23	12.44	10.82	7.9	1.95	0	0	0.27	0	0.24	ko:K14484
TRINITY_DN22643_c0_g1_i1	0.6	0.13	0.14	0	0.6	0.1	2.75	0.5	1.79	0	0	ko:K14488
TRINITY_DN21994_c0_g1_i1	0	0	0	0.1	0.11	0.19	4.27	2.39	0.54	0	1.57	ko:K14488
TRINITY_DN213162_c0_g1_i1	0.13	0	0.14	0	0	0	0.32	0	0	0	0	ko:K14488
TRINITY_DN19700_c0_g1_i2	0	0	0	0	0	0	1.03	0.42	2.01	0.35	0.23	ko:K14488
TRINITY_DN17046_c0_g1_i1	0	0	0	0	0	0	0.75	0.81	0.92	0	0	ko:K14488
TRINITY_DN16340_c0_g2_i2	0.75	0.59	0.86	0.09	0.28	0.24	0	1.55	0.58	0	4.18	ko:K14488
TRINITY_DN16340_c0_g1_i1	1.21	1.11	1.56	1.39	0.15	2.2	1.56	4.87	0.38	0	0	ko:K14488
TRINITY_DN14967_c0_g3_i7	66.12	27.17	57.46	0	0	0	0	0.64	0	0	9.01	ko:K14487
TRINITY_DN13471_c0_g1_i2	2.16	1.71	2.17	5.34	17.59	3.6	0	2.64	0.34	0	0.31	ko:K14488
TRINITY_DN13099_c0_g1_i2	76.88	29.01	56.11	47.16	39	62.17	72.56	102.1	83.51	2.06	51.02	ko:K14484
TRINITY_DN13075_c0_g2_i1	14.56	10.71	15.42	0.9	0.65	0.84	1.81	0.3	0	0	0	ko:K14484
TRINITY_DN10241_c0_g1_i4	7.45	12.96	7.85	6.16	13.11	4.7	0.2	1.92	4.97	0	0	ko:K14488

## Sheet: CKs
Gene	FPKM											KO number
	0_GY_J1	0_GY_J2	0_GY_J3	I_GY_J1	I_GY_J2	I_GY_J3	II_GY_J1	II_GY_J2	II_GY_J3	III_GY_J1	III_GY_J3
TRINITY_DN9624_c0_g2_i1	0.06	0.2	0.29	0.06	0.45	0.11	24.8	7.41	0.47	0.22	15.11	ko:K14492
TRINITY_DN92309_c0_g1_i1	2.78	0.68	1.48	112.26	162.76	197.19	103.09	154.31	185.78	3.54	5.86	ko:K14490
TRINITY_DN6886_c0_g1_i1	0.02	0	0	0	0.02	0	0.27	0.66	0.45	0	0	ko:K14489
TRINITY_DN5539_c0_g4_i1	0	0	0	0	0.05	0.07	2.34	1.02	1.18	0	0.03	ko:K14491
TRINITY_DN4972_c0_g1_i5	10.67	10.84	15.34	1.36	0.68	0.43	1.94	3.72	0.76	0	0.21	ko:K14491
TRINITY_DN340_c3_g1_i1	17.03	9.83	14.96	7.43	9.47	9.29	6.92	6.78	12.94	0	1.51	ko:K14491
TRINITY_DN26653_c0_g3_i1	10.38	5.86	10.03	2.5	1.5	1.26	3.69	5.57	2.27	0	0.34	ko:K14491
TRINITY_DN23558_c0_g4_i2	0.12	0	0	0	0	0	4.41	1.32	0.74	0	0	ko:K14492
TRINITY_DN20087_c0_g1_i4	2.22	1.45	1.91	45.01	16.09	14.36	49.54	15.21	10.54	3.04	65.71	ko:K14492
TRINITY_DN1871_c0_g1_i10	0.18	0	0	0	0	0	0.7	1.01	1.47	0	0	ko:K14491
TRINITY_DN13352_c0_g1_i2	0.06	0	0	0.05	0	0.03	0.15	0.65	0.62	0	0	ko:K14491
TRINITY_DN12973_c0_g2_i1	15.73	6.88	12.57	7.75	3.87	8.85	18	18.46	19.79	0	2.02	ko:K14489
TRINITY_DN12973_c0_g1_i8	6.6	2.17	3.98	6.85	7.07	10.39	4.31	6.7	12.05	0	0.16	ko:K14489

## Sheet: ABA
Gene	FPKM											KO number
	0_GY_J1	0_GY_J2	0_GY_J3	I_GY_J1	I_GY_J2	I_GY_J3	II_GY_J1	II_GY_J2	II_GY_J3	III_GY_J1	III_GY_J3
TRINITY_DN7446_c0_g2_i2	82.05	33.84	63.91	42.81	35.82	51.57	138.15	109.69	86.32	2.42	43.19	ko:K14497
TRINITY_DN7446_c0_g1_i4	13.09	7.01	8.41	9.49	8.79	8.81	26.21	17.01	13.84	0.07	1.44	ko:K14497
TRINITY_DN6498_c0_g1_i6	0.33	0.15	0.16	0	0.09	0.2	2.25	1.69	5.26	0	0	ko:K14496
TRINITY_DN41393_c0_g1_i2	14.13	9.21	13.31	13.45	10.9	8.86	4.83	2.9	0.64	0	0.38	ko:K14498
TRINITY_DN3565_c0_g1_i6	56.17	16.46	45.31	23.4	14.79	17.51	13.91	16.42	18.91	0	0.24	ko:K14497
TRINITY_DN27749_c0_g2_i5	0.36	0	0.99	0.07	0.14	0.25	5.23	8.32	8.12	0	0	ko:K14498
TRINITY_DN2658_c0_g1_i14	11.77	22.09	21.93	79.49	46.89	63.2	316.43	230.29	93.98	11.59	416.31	ko:K14497
TRINITY_DN22667_c0_g1_i1	0	0	0.28	0.06	0.06	0.16	1.46	0.92	3.7	0	0	ko:K14496
TRINITY_DN20741_c0_g1_i10	0.1	0.05	0	0.09	0	0	1.88	0.82	0.68	0	0	ko:K14432
TRINITY_DN17275_c1_g1_i1	0.07	0	0.08	0	0	0.17	3.97	3.77	3	0	0	ko:K14496
TRINITY_DN15489_c0_g1_i8	11.37	7.04	12.99	5.06	5.49	5.94	8.89	15.47	11.1	0	0.05	ko:K14497
TRINITY_DN1416_c0_g1_i25	0.12	0	0.07	0.16	0.35	0	2.32	1.57	1.99	0	0	ko:K14497
TRINITY_DN137712_c0_g2_i2	0.33	0.35	0.08	0.18	0.26	0.11	2	1	1.96	0	0.22	ko:K14432
TRINITY_DN12245_c0_g1_i2	7.13	5.18	3.63	4.95	6.06	7.94	2.39	2.6	35.27	0.62	1.31	ko:K14496

## Sheet: defense
Gene	FPKM											KO number
	0_GY_J1	0_GY_J2	0_GY_J3	I_GY_J1	I_GY_J2	I_GY_J3	II_GY_J1	II_GY_J2	II_GY_J3	III_GY_J1	III_GY_J3
TRINITY_DN9773_c1_g1_i1	0	0	0	0.05	0	0	0.59	1.6	0.94	0	0	ko:K13412
TRINITY_DN9773_c0_g1_i2	0	0	0	0.04	0	0	1.07	1.04	0.59	0	0	ko:K13412
TRINITY_DN86678_c0_g1_i1	0.41	0.22	1.89	1.53	3.52	2.12	3	7.09	1.58	0	0	ko:K13448
TRINITY_DN8649_c0_g2_i1	0.07	0	0.31	0.42	0.27	0.29	15.61	11.33	18.88	0	0.37	ko:K02183
TRINITY_DN856_c0_g2_i2	6.36	2.76	4.12	31.99	26.69	27.39	24.59	18.92	22.49	0.97	9.37	ko:K13459
TRINITY_DN8373_c0_g1_i1	10.78	7.7	10.68	41.34	58.22	42.91	14.85	24.96	17.82	0	4.92	ko:K13448
TRINITY_DN8178_c2_g1_i1	0.34	0.71	0.78	0	0	0	4.32	4.13	4.08	0	0	ko:K13457
TRINITY_DN7793_c0_g1_i5	47.72	25.83	42.76	99.92	29.39	72.47	59.04	54.8	54.86	0.14	6.25	ko:K09487
TRINITY_DN77689_c0_g3_i1	3.41	0.72	1.18	0	3.5	0	0.48	0	0.46	0	0	ko:K13448
TRINITY_DN76200_c0_g1_i1	0	0	0	0	0	0	0.45	1.45	0.73	5.31	0	ko:K09487
TRINITY_DN7464_c0_g1_i4	0.11	0.04	0	0.14	0.18	0.06	14.79	11.02	6.93	0.13	0.73	ko:K13412
TRINITY_DN7273_c0_g1_i4	0	0	0	0	0	0	7.59	8.66	3.18	5.02	2.87	ko:K13449
TRINITY_DN719_c0_g1_i1	21.68	16.6	23.02	44.33	11.32	17.61	11.38	19.35	23.69	1.11	19.21	ko:K13412
TRINITY_DN69707_c0_g1_i1	0.56	0.12	0.13	0.41	0.45	0.1	0.72	1.56	3.08	1.18	1.89	ko:K13448
TRINITY_DN6970_c0_g1_i4	0.2	0.1	0.56	0.27	1.75	0.42	9.53	14.64	15.82	0	0.54	ko:K13448
TRINITY_DN6516_c0_g1_i8	271.55	165.77	226.47	282.08	95.1	139.67	161.74	217.3	147.88	1.63	17.52	ko:K18875
TRINITY_DN6163_c0_g1_i3	7.83	2.56	1.86	17.71	4.05	2.89	0.35	0.75	3.88	0	0	ko:K13459
TRINITY_DN5901_c0_g1_i9	1.52	0.88	0.43	0.34	0.98	0.52	20.81	25.38	43.69	0.26	0.17	ko:K01373
TRINITY_DN5569_c0_g1_i6	10.23	9.81	8.82	33.4	12.21	2.08	3.47	9.48	4.64	1.06	13.99	ko:K13448
TRINITY_DN5273_c0_g1_i4	0	0	0.08	0	0.07	0	1.78	1.65	2.88	0	0.08	ko:K13436
TRINITY_DN5249_c0_g2_i2	1.5	0.75	0.66	1.63	0.5	0.43	1.25	0.68	0.79	0	0	ko:K13457
TRINITY_DN43936_c0_g1_i1	1.32	1.38	3.07	0	0	0	0	0	0	0	0	ko:K13420
TRINITY_DN43333_c0_g1_i2	3.48	1.3	1.43	8.13	1.01	1.93	8.09	30.2	0.65	0	0.59	ko:K13459
TRINITY_DN4323_c0_g2_i4	0.31	0.16	0	0.29	0	0	4.04	7.23	9.6	0	0	ko:K02183
TRINITY_DN41893_c0_g1_i11	0	0	0.14	0.22	0.6	0	3.24	2.68	6.15	0.42	0	ko:K12795
TRINITY_DN41409_c0_g2_i1	0.03	0	0	120	35.2	50.43	223.55	302.66	191.2	87.78	229.62	ko:K00864
TRINITY_DN4136_c0_g1_i1	54.63	37.91	50.18	159.81	25.74	17.76	15.38	40.53	47.16	0.63	3.95	ko:K18875
TRINITY_DN4104_c0_g1_i11	0.19	0	0.22	0.26	0.19	0.16	4.46	2.88	4.7	0	1.69	ko:K13448
TRINITY_DN40101_c0_g1_i1	36.4	10.56	13.85	53.07	16.64	24.81	1.52	0	10.73	0	0	ko:K13459
TRINITY_DN3575_c0_g1_i6	0	0	0	0	0.09	0	3.42	1.98	1.67	0.94	0.6	ko:K13449
TRINITY_DN3447_c0_g1_i4	66.61	27.28	69.85	10.47	7.95	6.06	4.3	5.09	3.74	0	0.76	ko:K13459
TRINITY_DN3248_c0_g2_i1	18.01	11.09	17.32	27.05	20.33	23.19	23.78	23.49	26.1	0.79	8.41	ko:K13412
TRINITY_DN3213_c0_g1_i4	0	0	0.08	0.66	0.36	0.62	18.7	42.38	36.06	0.25	0.48	ko:K01373
TRINITY_DN31718_c0_g2_i4	41.33	33.48	28.77	17.26	12.29	8.49	30.02	10.92	8.56	6.77	191.21	ko:K15397
TRINITY_DN31046_c0_g1_i1	0.68	0.9	0.98	16.86	0	0.88	0	0.24	0	0.61	11.92	ko:K13420
TRINITY_DN3064_c0_g1_i6	0	0	0	0	0	0	0	0	0	9.46	0.59	ko:K04079
TRINITY_DN29076_c0_g1_i2	13.04	7.8	16.12	11.99	5.44	7.76	54.03	73.27	11.73	0	0	ko:K18875
TRINITY_DN28225_c0_g1_i3	1.48	0.39	0.85	12.01	3.92	5.26	4.15	1.06	1.65	0	0	ko:K16226
TRINITY_DN2742_c0_g1_i8	0	0.05	0.2	0	0.09	0.11	1.47	0.77	1.76	0	0.05	ko:K05391
TRINITY_DN26862_c0_g1_i1	61.78	30	27.61	59.67	57.15	61.68	96.21	52.74	68.11	1.74	4.88	ko:K13448
TRINITY_DN25628_c0_g2_i1	0	0	0	0	0	0	9.43	22.88	24.1	0	0	ko:K18875
TRINITY_DN25528_c0_g1_i1	34.7	1.61	2.5	0.69	0.27	0.84	8.96	1.48	1.27	0	0.36	ko:K15397
TRINITY_DN2546_c0_g2_i6	27.68	11.83	21.88	29.14	25.67	26.69	16.47	24.62	40.38	0.71	0	ko:K05391
TRINITY_DN24582_c0_g1_i2	10.81	4.94	9.79	4.2	8.41	11.12	1.58	2.86	3.51	0	0	ko:K02183
TRINITY_DN24013_c0_g1_i5	5.16	3.92	3.44	0	0.07	0	0	0	0	0	0	ko:K13420
TRINITY_DN23651_c0_g1_i4	0	0	0.11	0.04	0.24	0.04	0.85	1.58	0.89	0	0	ko:K13412
TRINITY_DN23512_c1_g1_i2	3.99	2.52	2.6	7.24	3.43	3.37	1.23	0.75	1.84	0	0.22	ko:K13457
TRINITY_DN23512_c0_g1_i15	0.31	0	0.59	1.77	1.02	0.79	0.13	0.14	0.89	0	0.11	ko:K13457
TRINITY_DN23226_c0_g2_i2	0	0	0	0.06	0.06	0.06	5.99	5.72	6.9	0	0.21	ko:K12795
TRINITY_DN23188_c0_g1_i7	0	1.86	0.69	16.89	4.4	8.31	0	0	9.53	0	0	ko:K18875
TRINITY_DN23173_c0_g2_i1	29.89	14.8	22.86	264.23	148.44	5.9	1.67	43.36	3.76	0.71	0.34	ko:K02183
TRINITY_DN22813_c1_g1_i15	0	0	0	0.55	0.6	1.48	2.68	3.81	1.64	2.25	35.25	ko:K13448
TRINITY_DN2190_c0_g1_i4	0	0.07	0	0.06	0.06	0.11	1.43	1.64	2.26	0	0.21	ko:K13448
TRINITY_DN2025_c0_g1_i1	109.33	68	75.31	70.96	67.49	49.19	41.7	39.94	36.85	0	1.14	ko:K13448
TRINITY_DN19502_c0_g1_i4	0	2.02	0	0	0	0	9.1	15.93	16.8	0	0	ko:K18875
TRINITY_DN1918_c0_g1_i7	0.2	0.11	0.12	0.65	0.2	0.43	15.92	13.79	23.04	0	0	ko:K02183
TRINITY_DN19002_c0_g1_i1	2.87	2.13	4.25	6.14	7.96	8.37	1.91	1.84	3.42	0	1.49	ko:K04368
TRINITY_DN18425_c1_g1_i4	220.93	78.2	148	90.62	103.49	183.12	177.37	138.03	150.94	0.85	54.14	ko:K02358
TRINITY_DN17811_c0_g1_i6	0	0	0.13	0	0	0	1.65	2.45	2.05	0	0.26	ko:K13458
TRINITY_DN173257_c0_g1_i1	4.79	9.67	2.82	0.71	0.26	0.33	1.5	1.26	0.97	0	1.6	ko:K13449
TRINITY_DN16821_c0_g1_i1	0	0	0	0.03	0	0	1.43	2.28	1.23	0	0	ko:K09487
TRINITY_DN1602_c0_g2_i1	0	0	0	0	0.04	0.03	0.45	1.53	0.64	0	0	ko:K13459
TRINITY_DN15811_c0_g1_i4	0	0	0	0	0	0	1.64	2.8	2.95	0	0.62	ko:K18875
TRINITY_DN15566_c0_g3_i1	0	0	0	0	0	0.06	0.89	0.97	0.87	0	0	ko:K13412
TRINITY_DN15566_c0_g2_i2	0	0.08	0.09	0.21	0.04	0.1	1.63	1.15	1.32	0	0	ko:K13412
TRINITY_DN15504_c0_g1_i2	0	0	0	13.57	4.84	3.68	1.54	1.16	1.73	0	0	ko:K13459
TRINITY_DN15351_c0_g1_i4	5	0.29	0.78	0	0.2	0.12	0	0	0.08	0	1.05	ko:K15397
TRINITY_DN15111_c0_g2_i1	0.32	0.19	0.26	0.29	0.22	0.7	15.14	15.07	20.19	0.62	0	ko:K04079
TRINITY_DN14779_c0_g1_i1	0	0	0	0	0.05	0	0.49	0.66	0.54	0	0	ko:K15397
TRINITY_DN14400_c0_g1_i7	0	0	0	0	0.06	0.06	3.25	0.88	1.67	0	0	ko:K13456
TRINITY_DN13941_c0_g1_i5	0.42	0	0	0	0	0	34.44	25.51	10.52	0	11.36	ko:K13449
TRINITY_DN137802_c0_g1_i2	0.06	0	0.13	0	0	0	6.54	4.13	2.21	0	0.31	ko:K00864
TRINITY_DN13634_c0_g1_i1	16.81	4.5	14.7	0	0.52	0.18	1.05	2.99	0	0	0	ko:K13420
TRINITY_DN136303_c0_g2_i1	0	0	0	0.56	0	0	0	0	0	15.39	5.41	ko:K02358
TRINITY_DN13560_c0_g1_i1	0	0	0	0.1	0.04	0	1.45	0.79	1.87	0	0	ko:K05391
TRINITY_DN1341_c0_g1_i16	0.17	0.09	0.2	0.16	0	0	0.98	1.06	0.85	0	0	ko:K13459
TRINITY_DN13240_c0_g1_i1	0	0	0	0.05	0.1	0.09	0.71	1.25	1.26	0	0	ko:K15397
TRINITY_DN12905_c0_g1_i1	14.62	17.7	9.21	15.71	2.24	0.23	6.09	2.57	1.97	53.69	902.7	ko:K13448
TRINITY_DN12816_c0_g1_i4	0.06	0.06	0.06	4.02	4	3.5	0.56	0.83	5.4	0	0.86	ko:K18875
TRINITY_DN12417_c0_g1_i3	28.73	19.4	30.6	35.64	62.55	60.59	30.75	52.13	43.03	0	0.08	ko:K13448
TRINITY_DN1223_c0_g2_i1	0.05	0	0.11	0.09	0	0	1.07	0.91	1.34	0.17	0	ko:K13424
TRINITY_DN1211_c0_g1_i4	27.76	15.5	24	30.11	15.49	23.63	28.18	23.71	29.89	0.24	10.49	ko:K18835
TRINITY_DN120054_c0_g3_i1	0	0.37	0.4	0.66	0.72	0.3	0	0	0.47	0	0	ko:K13459
TRINITY_DN113551_c0_g1_i15	2.26	0.4	0.87	0	0	0	0	0	2.05	0	0.94	ko:K13420
TRINITY_DN111607_c0_g1_i2	0	0.26	0	0	0	0.11	5.42	1.21	2.02	0	0	ko:K13456
TRINITY_DN10936_c0_g2_i1	4.78	3.07	5.48	18.46	2.21	1.6	5.36	4.2	7.54	1.63	5.1	ko:K02183
TRINITY_DN10882_c0_g1_i6	13.34	7.37	11.6	13.59	5.97	4.84	28.9	14.01	14.27	1.47	44.38	ko:K13456
TRINITY_DN10814_c0_g2_i1	0.07	0.08	0	0.27	0	0.13	5.51	4.36	4.29	0	0	ko:K13448
TRINITY_DN10766_c0_g1_i1	1.88	5.12	4.05	82.63	40.53	97.28	158.09	125.41	105.52	8.88	126.82	ko:K13449
TRINITY_DN10468_c0_g1_i1	13.42	8.77	15.6	17.53	11.82	19.11	27.41	34.87	25.08	0	21.21	ko:K04079
TRINITY_DN10429_c0_g2_i1	0.07	0.15	0.08	0.53	0.22	0.44	6.8	10.49	12.6	0	0	ko:K04079
TRINITY_DN10429_c0_g1_i5	0	0.1	0	0	0	0	1.34	0.19	0.51	0	0.05	ko:K04079
TRINITY_DN101596_c0_g2_i2	0	0	0	0.05	0.12	0.1	0	0.08	0.43	0	8.7	ko:K13459
