# Supplementary material for: Comparative transcriptome analysis of juniper branches infected by Gymnosporangium spp. highlights their different infection strategies associated with cytokinins
Source: BMC Genomics. 2023 Apr 5;24:173. doi: 10.1186/s12864-023-09276-7 (PMC10077639; doi:10.1186/s12864-023-09276-7)
Supplement: Supplementary file 2 — Additional file 2: Table S1. The statistics of unigene classification. Unigenes assigned with “juniper” species were determined as juniper unigenes, whie assigned with “fungi” species were determined as the two Gymnosporangium spp. unigenes. Table S2. Functional annotation of Juniperus chinensis and the Gymnosporangium spp. unigenes in selected six public databases (Nr, KEGG, GO, Swissprot, KOG, PFAM). Table S3. Differentially expressed genes in III_GA, I_GY, II_GY and III_GY. Table S4. Swissport annotations of Type_a and Type_b DEGs in the Venn diagram. Table S5. MapMan annotations of different expression genes (|log2Fold-Change| ≥ 5, p <0.01) in III_GA and III_GY samples. Table S6. FPKM and KO number of photosynthesis, sugar metabolism, plant hormone and defense-related genes in I_GY, II_GY and III_GY samples. Table S7. The tRNA-isopentenyltransferase proteins used for sequence alignment and phylogenetic tree creation. [file 12864_2023_9276_MOESM2_ESM.zip › Additional files2 Table S7.xlsx]

## Sheet: Reciprocal blast of G.asiaticum
Query_def	Query_len	Subject_id	Subject_def	Subject_accession	Subject_Len	WeightCoverage	Subject_Min_evalue	Subject_Mean_evalue	Subject_Max_evalue	Query_Start	Query_End	Subject_Start	Subject_End	Min_Identity	Max_Identity	Min_BitScore	Max_BitScore	Query_NonOverlapped_Hsp_Num	Subject_NonOverlapped_Hsp_Num
GYY|c18939_g3	876	gnl|GYA|c25847_g1	No definition line	c25847_g1	3393	1	0	0	0	1	876	914	1783	0.877854	0.877854	1020.47	1020.47	1	1

## Sheet: Reciprocal blast of G.yamadea
Query_def	Query_len	Subject_id	Subject_def	Subject_accession	Subject_Len	WeightCoverage	Subject_Min_evalue	Subject_Mean_evalue	Subject_Max_evalue	Query_Start	Query_End	Subject_Start	Subject_End	Min_Identity	Max_Identity	Min_BitScore	Max_BitScore	Query_NonOverlapped_Hsp_Num	Subject_NonOverlapped_Hsp_Num
GYY|c18939_g3	876	TRINITY_DN3125_c0_g1_i1	len=4111 path=[0:0-527 2:528-554 3:555-786 4:787-811 5:812-845 7:846-874 8:875-1069 10:1070-1099 11:1100-1175 13:1176-1578 15:1579-4110] top_iso:1 pct_iso_expr=26.98 pct_dom_iso_expr=100.00	TRINITY_DN3125_c0_g1_i1	4111	1	0	0	0	1	876	2084	2959	1	1	1618.79	1618.79	1	1
GYY|c18939_g3	876	TRINITY_DN3125_c0_g2_i2	len=2674 path=[0:0-364 2:365-2673] top_iso:1 pct_iso_expr=83.02 pct_dom_iso_expr=100.00	TRINITY_DN3125_c0_g2_i2	2674	1	0	0	0	1	876	678	1547	0.876712	0.876712	1014.93	1014.93	1	1
GYY|c18939_g3	876	TRINITY_DN36638_c0_g1_i1	len=865 path=[0:0-85 1:86-121 2:122-864] top_iso:1 pct_iso_expr=83.23 pct_dom_iso_expr=100.00	TRINITY_DN36638_c0_g1_i1	865	0.650867	6.05588e-118	4.44882e-27	8.89764e-27	183	746	1	600	0.826722	0.928571	122.999	425.85	2	2
GYY|c18939_g3	876	TRINITY_DN110017_c0_g1_i2	len=482 path=[0:0-114 1:115-194 2:195-481] top_iso:1 pct_iso_expr=65.06 pct_dom_iso_expr=100.00	TRINITY_DN110017_c0_g1_i2	482	0.383817	1.43714e-49	1.43714e-49	1.43714e-49	1	191	298	482	0.858639	0.858639	198.712	198.712	1	1

## Sheet: tRNA-IPT protein sequences
>Claviceps purpurea_CCE30329.1
MSTRKLAIAIVGPTASGKTKLGVAIAKAYLGEVISVDSLQCYKPGGIITARPLPEETDDVPHHLIDYLEA
DEEPEDYVSQAVRIMEDISARDGLPILVGGSTSLTMPLLQAAFAREYEVLALTLVPQRSAYQRLVETRGE
EMLQRGLLEELEELHHLEKRLLHGVSDLSRGVWKAIGYREYLPYLQAVRSVNGKADGCSSQEEYLREEGR
LSMNASTLHYGQDQLEWMRHTLVPFLHRHRAATVSLCVTNKAAWEAEVQGPALTMAGEFCHGASRARHAL
GFFPKKKRVVCVFGGSSGGHDSSHIDAAKALAVTLHRHDMCLVYGGGTTGIMGAVASTLVALSGPSAVHG
VVPAALARYESGGAGDGRVNGEYASRFGRRTVVRDMHTRKRLMTQMVREGAPGSGFVALSGGYGTLEELL
EAATWHQLGIHRCGVSVFSVDGFYDGLLDWIRRVAGHGFVGNKDADIIRVARTAEEVVACLDEGSRGGDH
GLEWV
>Claviceps purpurea_CCE29200.1	MAQHIPAQPLLVVLGSTGTGKSALAVELAKRFRGEIINSDAMQLYNGLPILTNKVTLEEQKGIPHHLLGH
ISLQNPPWNVTEYKREATKVIAEIRARGNIPIVVGGTQYYIDPLLFPDVILDEVQQTTDSSESFPILQQP
TEVLLEELRKYDPIMAERWHPNDRRRITRSLEIYLHTGKPASQIYAEQEARKAAAPASEKSDAATTPWEK
LLFWVYSDKEVLCERLDRRVDKMCDQGLLDEVRSLYTFKQKMNAQGVALDMTKGIFQSIGYKQFEPYLEA
VDAGQDAQELEKLNLSALESTKAATRRYANYQNKWIRLKQIRRLQDQGAAAVQSLYVLDSTDVSKFEDNV
VEPAADLTAKFLSGQERPAAVDVSDFARHVLASALEPPPQATHVKRTCEICQTVLVTEEAWQRHVKSSGH
RKVMKRKQRRALVLVDKTSSAKGELKEGDDGSDTPDSSSSRASTPDLGSVFSSDEPK
>Zea mays_ABY78882.1
MEHGAVAGKPKVVFVLGATATGKSKLAIALAERFNGEVINADKIQVHDGVPIITNKVTEEEQGGVPHHLL
SVRHPDADFTAEEFRREAASAVARVLSAGRLPVVAGGSNTYIEALVEGDGAAFRAAHDLLFVWVDAEQEL
LEWYAALRVDEMVARGLVSEARAAFGGAGVDYNHGVRRAIGLPEMHAYLVAEREGVAGEAELAAMLERAV
REIKDNTFRLARTQAEKIRRLSTLDGWDVRRIDVTPVFARKADGTECHELTWKKQVWEPCEEMVRAFLEP
SLTAVPGVAVTEEGNAGVVATAAPAGDVVVPTGDVVTAVADA
>Zea mays_ABY78883.1
MSLYLAPTAAAATTTTTTLPRQLLPAPSIDLRRLERRGMALPLPPAPAPPPPLVSANNRHAGAKHKAVVV
MGATGTGKSRLAVDLALRFGGEVINSDKIQLHAGLDVTTNKVTEQERAGVPHHLLGVARPDEEFTAADFR
REATRAARAITARGRLPIVAGGSNSYVEELVDGDRAAFRDRYDCCFLWVDVQRAVLHGCVARRVDEMRAR
GLVDEVAAAFDPRRNDYSRGLWRAIGAPELDAYLRWPGPGVDGDAESEGERDRLLAAAIEDIKSNTRRLS
CRQRAKIQRLAKMWGVRRVDATEVFRRRGDEADEAWQRLVAAPCIDAVRSFLRTDDAAATVASDLAVDGV
VPVFAPAPAAAVAG
>Arabidopsis thaliana_Q9SB60.1
MKCNDKMVVIMGATGSGKSSLSVDLALHFKAEIINSDKMQFYDGLKITTNQSTIEDRRGVPHHLLGELNP
EAGEVTAAEFRVMAAEAISEITQRKKLPILAGGSNSYIHALLAKSYDPENYPFSDHKGSICSELKYDCCF
IWIDVDQSVLFEYLSLRLDLMMKSGMFEEIAEFHRSKKAPKEPLGIWKAIGVQEFDDYLKMYKWDNDMDK
WDPMRKEAYEKAVRAIKENTFQLTKDQITKINKLRNAGWDIKKVDATASFREAIRAAKEGEGVAEMQRKI
WNKEVLEPCVKIVRSHLDQPINYYYYYFYLLKRFLSLN
>Arabidopsis thaliana_Q94ID2.2
MKPCMTALRQVIQPLSLNFQGNMVDVPFFRRKDKVVFVMGATGTGKSRLAIDLATRFPAEIVNSDKIQVY
KGLDIVTNKVTPEESLGVPHHLLGTVHDTYEDFTAEDFQREAIRAVESIVQRDRVPIIAGGSNSYIEALV
NDCVDFRLRYNCCFLWVDVSRPVLHSFVSERVDKMVDMGLVDEVRRIFDPSSSDYSAGIRRAIGVPELDE
FLRSEMRNYPAETTERLLETAIEKIKENTCLLACRQLQKIQRLYKQWKWNMHRVDATEVFLRRGEEADEA
WDNSVAHPSALAVEKFLSYSDDHHLEGANILLPEISAVPPLPAAVAAISR
>Arabidopsis thaliana_Q9LJL4.1
MQNLTSTFVSPSMIPITSPRLRLPPPRSVVPMTTVCMEQSYKQKVVVIMGATGSGKSCLSIDLATRFSGE
IVNSDKIQFYDGLKVTTNQMSILERCGVPHHLLGELPPDDSELTTSEFRSLASRSISEITARGNLPIIAG
GSNSFIHALLVDRFDPKTYPFSSETSISSGLRYECCFLWVDVSVSVLFEYLSKRVDQMMESGMFEELAGF
YDPRYSGSAIRAHGIHKTIGIPEFDRYFSLYPPERKQKMSEWDQARKGAYDEAVQEIKENTWRLAKKQIE
RIMKLKSSGWDIQRLDATPSFGRSSREIWDNTVLDESIKVVKRFLVKDKV
>Arabidopsis thaliana_Q9C5J6.1
MVIGSGVFLTRTCYLRLQPPSLVLRRRFCAATTACSVPLNGNKKKKSEKEKVIVISGPTGAGKSRLAMEL
AKRLNGEIISADSVQVYKGLDVGSAKPSDSDRKVVPHHLIDILHPSQDYSVGQFYDDGRQATKDILNRGR
VPIVTGGTGLYLRWFMYGKPDVPKPSPEVIAEAHDMLVGFQTEYNWDAAVELVVNAGDPKASSLPRNDWY
RLRRSLEILKSTGSPPSSFRIPYDSFRVNLVAPDADDFLEDGSSADISIQNIETDLDYDFLCFFLSSPRV
ALYRSIDFRCEDMLSGPNGVLSEARWLLDLGLLPNSNPATRAIGYRQAMEYLLQCRRYEGESSPREFYAF
LNKFQTASRNFAKRQMTWFRCEPMYHWLNASKPLDSILQCIYDAYESEAEMVEIPESLRMSKDVRDSREA
SELKGYRSKNRHFVRREDCSSVLEWIRSEGCKSEASCVESAIA
>Zea mays_ABY78884.1
MAAPAMAAPPPPPACFPMPTRLTMPPTSITLPDPPPLSVGGACRRVAAKHKAVVVLGATGTGKSRLAIDL
ALRFGGEVINSDKIQAHAGLDVATNKVGLAERGRVPHHLLGVVHPDAEFTAADFRREASRAADRAAARGR
VPVIAGGSNSYVEELVEGDRRAFRDRYECCFLWVDAQLPVLHGFVARRVDDMCRRGLVDEVAAAFDPRRT
DYSRGIWRAIGVPELDAYLRARGRGHGHHHDQMLAAALHEIKANTSRLAVRQRGKIQRLERMWRVRRVDA
TEVFLKRGLAADEAWQRLVAAPCIDAVRSFLLEDQQEYSSMGTAGAMLPAAVAAAAV
>Zea mays_ABY78881.1
MAHPSSAAAVSSTAPAANPSYGAREEGGARSPPSPSPSPSQRGRAKVVIVMGATGAGKSRLAVDLAAHFA
GVEVVSADSMQLYRGLDVLTNKAPLHEQNGVPHHLLSVIDPSVEFTCRDFRDRALPIIQEIVDRGGLPVV
VGGTNFYIQALVSPFLLDDMAEEMQGCTLRDHIDDGLTDEDEGNGFERLKEIDPVAAQRIHPNDHRKIKR
YLELYATTGALPSDLFQGEAAKKWGRPSNSRLDCCFLWVDADLQVLDSYVNKRVDCMMDGGLLDEVCSIY
DADAVYTQGLRQAIGVREFDEFFRAYLPRKESGEGSCASLLGMHDDQLKSLLDEAVSQLKANTRRLVRRQ
RRRLHRLSKDFGWNLHRVDATEAFFCATDDSWQKKVVKPCVDVVRRFLSDNSTVLPSTSASDPSSRELWT
QYVCEACGNRVLRGAHEWEQHRQGRGHRKRVQRLKQKSLRPWPSLLPQDRS
>Arabidopsis thaliana_Q94ID3.2
MTELNFHLLPIISDRFTTTTTTSPSFSSHSSSSSSLLSFTKRRRKHQPLVSSIRMEQSRSRNRKDKVVVI
LGATGAGKSRLSVDLATRFPSEIINSDKIQVYEGLEITTNQITLQDRRGVPHHLLGVINPEHGELTAGEF
RSAASNVVKEITSRQKVPIIAGGSNSFVHALLAQRFDPKFDPFSSGSCLISSDLRYECCFIWVDVSETVL
YEYLLRRVDEMMDSGMFEELSRFYDPVKSGLETRFGIRKAIGVPEFDGYFKEYPPEKKMIKWDALRKAAY
DKAVDDIKRNTWTLAKRQVKKIEMLKDAGWEIERVDATASFKAVMMKSSSEKKWRENWEEQVLEPSVKIV
KRHLVQN
>Arabidopsis thaliana_Q93WC9.1
MIMKISMAMCKQPLPPSPTLDFPPARFGPNMLTLNPYGPKDKVVVIMGATGTGKSRLSVDIATRFRAEII
NSDKIQVHQGLDIVTNKITSEESCGVPHHLLGVLPPEADLTAANYCHMANLSIESVLNRGKLPIIVGGSN
SYVEALVDDKENKFRSRYDCCFLWVDVALPVLHGFVSERVDKMVESGMVEEVREFFDFSNSDYSRGIKKA
IGFPEFDRFFRNEQFLNVEDREELLSKVLEEIKRNTFELACRQREKIERLRKVKKWSIQRVDATPVFTKR
RSKMDANVAWERLVAGPSTDTVSRFLLDIASRRPLVEASTAVAAAMERELSRCLVA
>Arabidopsis thaliana_Q9ZUX7.2
MMMLNPSNGGIEGEKMKKKAKVVVIMGPTGSGKSKLAVDLASHFPVEIINADAMQIYSGLDVLTNKVTVD
EQKGVPHHLLGTVSSDMEFTARDFRDFTVPLIEEIVSRNHIPVLVGGTHYYIQAVVSKFLLDDAAEDTEE
CCADVASVVDQDMVVESVFGRDDLSHGYELLKELDPVAANRIHPNNHRKINQYLSLHASRGVLPSKLYQG
KTAENWGCINASRFDYCLICMDAETAVLDRYVEQRVDAMVDAGLLDEVYDIYKPGADYTRGLRQSIGVRE
FEDFLKIHLSETCAGHLTSLSNDDKVMKENLRKILNFPKDDKLRIMLEEAIDRVKLNTRRLLRRQKRRVS
RLETVFGWNIHYIDATEYILSKSEESWNAQVVKPASEIIRCFLETETESGRDPTSGKSIERDLWTQYVCE
ACGNKILRGRHEWEHHKQGRTHRKRTTRHKNSQTYKNREVQEAEVN
>Petunia hybrida_AAL83819.1
MLIVVHIISITRIIFITLTHNHLHFLMFRSLSYNHKHLKFLTNPTTRVLRRNMSSSTVVTIPGPTQKNKN
KIIVIMGATGSGKSKLSIDLVTRHYPFSEIINSDKIQITKGLNITTNKITVPDRRGVVHHLLGEIDPDFN
FSPSHFRSIAGQRINSIINRHKLPFLVGGSNSYIYALLTNRFDPDFNPDSNPVHFISNELRYNCCFIWVD
VLNPVLNEYLDKRVDEMMNSGMYEELEQFFKENRFSDPGLEPGRATGLRKAIGVPEMERYFKKSCTYEEA
VREIKENTWRLAKKQMWKIQRLREAGWDLQRVDATEAFVEAMSNKKEKGIIWEKQVVEPSVKIVNRFLLD
>Selaginella moellendorffii_XP_002985201.2
MSSGECHCGGLALWRMSASGASKTRARRVIVISGPTAVGKSRLALALAQRLNGEIVSADSVQVYRGLDVG
SAKTPLEEREGVPHHLLDIVDPTDEYTAGAFFDDARRATYEVTSRGQVPIVVGGTGLYLRWYLNGKPGTP
KESPEITAQVDAEVSALQKAGDWDGALEILEKAGDVLTAKSLTRNDWYRLRRALSIIKASGQPRTRFSLG
QKPEANSDVKEDINSALVTAPETDYDFLCYFLYRRRIDLYRAIDARCEEMLAAENAESGRGILAEASWLL
DLRIQPGSSPPSRAIGYRQAMEYLNECRCAGGVSSEEHFLKFLSSFQQASRNYARRQLTWFRNEPLFQWI
DASQPLEKILDFLTDDFSRPADVKIESRVVLSPEAIAKKELSLLKSYVAKNKIFVSSSACIPPILEWIKR
TQIQASPCQDQATNSLAFAAS
>Taxus chinensis_KAH9315288.1
MEGKEVKAEEEKEKEKVLVILGATGSGKSRLAIDLAHHFPAEILNADSMQVYQGLDVLTNKVPFHERKGVPHHLLGTINSNKEFTSKDFRDMAIPIIDSIISRNCLPIIVGGTNYYIQALVSSYLVDDVMEVGDEDLKRSKIPFNVCSFAGRGGNQNKRCTGIVCNESNPFDRLKEIDPVAANRLHPNDVRR
>Picea sitchensis_ABR17233.1
MQVYEGLDIVTNKVPVEERNGVTHHLLGTINSSINFTPKDFRDMAIPIIDSIISRKHLPIVVGGSNSYIQALACSGDDDLKTSKRPFSICSNAGNVNDLHKRCDNDVQNISNQFDEVEEIDPIPTNGFCPNDFIRGSANDLHKKCDDDVRNTSNQFDQVEEIDPIATNGLHPNDFSKASANDLHKICDDDVRNTSNQFDQVEEIDLIAPNGLHPNDFSKGQKWDAADSFRYDCCFLWLDASLPVLDKFVEDRVDFMIEAGLLEEVSAFYDPKADYTHGLWQAIGLREFEEFFNAFPPEDNGQEIEKLDKGRHKILLDAAIERMKTNTCQLVRRQKLRIDRLKTFFGWNLHRLDSTKALETSGSESLEHWEMMVVNISMDTVKRFLSEHACEASLKENVE…
>Physcomitrella patens_XP_001754594.1
MWTQRAACPCLSSRSGESVAGGNGLQQCKDLWTPKLGMVRRVELRQSKKLVVRAKLAVGDESRQTQFLKE
GVETNTRNVKCLEFAGGPDNLDGSPTKAFSRGTQKGRVVVIAGPTAVGKSRIAIALAKQLGGEIISADSI
QVYKGMNVGSAKTPLIERQGVPHHLLDMVCPTEEYSASRFLEDARAATDRVLDRGRVPIIVGGTCTYLRW
FMNGNAGAPKATSEVGATIDGDIRRLIGRPGSWETAVHRLAQAGDLTTTNSLARNPTNANMLRRAIEVVT
PWGAFHNLYTCMLNHMDGSEWDYDYDFQCYFLYQHRAELYHWIDLRCEQMLADPRGLLQEASWLLDLGLM
PDSSSASRGIGYQEKFSNMFLEDACCDSSILIAMEFLMECRKAGGMATEKRVLEFLSAFQHVSRSLVKKQ
LTWFRSDQHSDVKQFHWIDASQSTEKILEAMRKEYWRPPGYPSELRGSDDRKHASYKEGKVLKYYKVENR
IFTNSAAIANVLKWVKQTQVDRRFQQNVVRF
>Physcomitrella patens_ABP88738.1
MVSLQFEVGPMYMLTHRAQACLCNCTGGLKLFRGVSSLPNGGICLPKFFSYQCANWGTIGWNTSSVGDSS
RDRVLCSKVGPRITLCDSYCAPNSKLGRVRSDGSLNNFVRAFVGETIAKTAGAVGSGKESAMAEDNVEDT
DVRGRKGRVVIIAGPTGVGKSRLALALAKRLRGEIISADSVQVYRTLDVGSAKTPVDEREGIPHHLIDIV
DPSQDYTAGYFYDDARAATELVLTKGSVPIVVGGTGMYLRWYMTGKVGAPKATKEVFVAVEEEVDRLIKE
GGGWDDALRMLADAGDLTTGPSLARNDWYRLRRALEIIKTSGQPRSAFSKLRNCDPDAATEGASWDYDFH
CYFLYQPRSELYQKVDLRCEQMAQEGLLDEASSLLDSGLQPNSNSASRSIGYQLAMEFLMECRQVEGAAT
EERFFLFLEEFQRHSRNYVKRQLTWFRNKGQSEQMFNWIDATQPLEVMVDALAKEYERPNEVVSDVLKAA
SVVTKESSYKEENLLKRYRTQNRIFTSNSEALKRTLQWIRDTQCLWRNSSTVDDLQKRMESSLTTSM
>Nostocaceae_WP_011319467.1
MRLHIILGPTSTGKTDRSVVLAKQTKAPVIVLDRIQIYQELATGSGRPLIDELEGTTRIYLEERQLADGN
LNTLESLSLTLQHIDRLSSQHKLLILEGGSISLCTALWKSRILENYQTTIEYVKVENEELYQSRLWRRMQ
NALISNPRRPSLIEELSRVWQDPHKLAFVQTVVGYDVLIHWCQKYNLSPDQMWKSFQDNSFYINLIQEMF
LAYIQYSQNQRKVFDQLVVEYQQKGALFASTVKF
>Saccharomyces cerevisiae_NP_014917.3
MLKGPLKGCLNMSKKVIVIAGTTGVGKSQLSIQLAQKFNGEVINSDSMQVYKDIPIITNKHPLQEREGIP
HHVMNHVDWSEEYYSHRFETECMNAIEDIHRRGKIPIVVGGTHYYLQTLFNKRVDTKSSERKLTRKQLDI
LESTDPDVIYNTLVKCDPDIATKYHPNDYRRVQRMLEIYYKTGKKPSETFNEQKITLKFDTLFLWLYSKP
EPLFQRLDDRVDDMLERGALQEIKQLYEYYSQNKFTPEQCENGVWQVIGFKEFLPWLTGKTDDNTVKLED
CIERMKTRTRQYAKRQVKWIKKMLIPDIKGDIYLLDATDLSQWDTNASQRAIAISNDFISNRPIKQERAP
KALEELLSKGETTMKKLDDWTHYTCNVCRNADGKNVVAIGEKYWKIHLGSRRHKSNLKRNTRQADFEKWK
INKKETVE
>Neurospora crassa_XP_958834.2
MADPLVVIYGSTGTGKSDLAVELATRFNGEIINVDAMQMYRGLPIITNQLTPEEQRGIPHYLLGNIGLDE
EPWSVTSWKREATRIISDIRSRGKLPIVVGGTSYYLDGLLFDEKLVESDPATTEESETAAAKATRDELAS
QHPILRESAEVMLAKLQEVDPVMAERWHPKDIRKIRNSLEIYLSTGRRASDIYAEQRARKEAKRAEQPPS
PWNLLLFWLYAKPDVLNERLDKRVDKMVANGLLDETSSVYDYLQRRLAAGDTVDRTKGIWQSIGFRQFES
YLSAVKSTETDTPQAALEKLKQQGIEDTKTATRQYAKYQIRWIARKTIAALQEENLLSNFYLLDSSNISH
WHSEVAEKGSSLLAKHLAHQPLPRPEDLSDTAREVLAEQLERSNRPETICNKTCEVCGKEFRIEEQWQKH
LKSKKHQKAVKWARRQAEGWPTRGVAKGDKVEEGTDDDVDADDSDGQVPKP
>Aspergillus fumigatus_EAL85532.1
MLNFLRSFWRIKRPSTMEPLIAVVGATGTGKSKLAVDLATRFNGEIINGDAMQMYRGLPIITNQIPFEER
NGIPHHLISCVDFEEEPWRIGHFKRECLRLIKDIHSRGKLPILVGGTHYYTQTVLFKDQLVEESLFSGDD
DDAHFHKETKPTSAKWPILDAPPDVVFQKLKEVDPVIASRWHPNDVRKIRRSLEIYFQTGKPASEIYAEQ
KRQKYATGTNGESSPGIGQLRYPTLIFWVHSEKETLNCRLAKRVDSMVEQGLMAEAQRMWAYIREKKGQG
ITVDQTRGVWVSIGFKELAPYFDALENGELSEGELEALKQSSIELVKIATRQYATSQIKWIRNKLWKALA
DAGATKNLYLLDSTNVEDWQRWVTEPSEHLTQALLNDEPRPDPKSLSDMARETLCAREVQAQTQRSDVLQ
TFTCEICSRTMATQDQWNIHLNGRAHKRAIKNAAKRAEREKYLRNQQTLGVGQNCDNPTPTEQPSTPQ
>Aspergillus flavus_EED51228.1
MRPFLRYPLFARRSPIMEPLIAIVGATGTGKSKLAVDLATRFNGEIINGDAMQMYRGLPIITNQIPMDER
NGIPHHLISCIDLEEEPWRIGLFKSECLRIIKDIHSRGKLPILVGGTHYYTQAVLFKGQLVGEGSDEFQG
SGPRSDRETEESSSKWPILDAPTDVVLQKLREVDPVMADRWHPNDSRKIRRSLEIYFQTGRPASEVYAEQ
KRLKQTTLANGDFTAGEGQLRFSTMVFWIHSEKEALIARLEKRVDAMIEQGLMSEAQRMSDYIRERRTQG
SSIDPTRGVWVAIGFKELAPYFEALHKSSLSVDELESLKKSCIESIKIATRQYSASQIKWIRNKLWNSLA
ETGMTHRLYLLDSTNVGDWRTCITEPSELLTQALLKDESTPDPKSFSELARTILGAKEARSQKGPGSTAK
CFTCHICRKTMVNEEQWHIHLNGHSHKRVLKAMAKRAEREESLQARKESTRRISCDNESLEEQNSLSDLF
Q
>Magnaporthe oryzae_XP_003712336.1
MWAGLFSRIRPFSGLRPNSLSIVTIRRNASKMSCQQNYSSPEPLVVVMGSTGTGKSDLAVEIAHRFNGEI
INADAMQMYEGLPIITNKITPEEQRGVPHHLLGMIGLEEPTWNVHHFRRKAGSIIREIRSRGHLPVLVGG
THYYLDGLLFDHNLVAAPPSEEGEKDHPAADAPATSASRDPALEEASTEELMARLREVDPVEADRRHPKD
RRKIMRSLEIYLTTGRRASDIYAEQRETKAKMQQQRPSEGEQSTQQDHAPVFFWVHSERGVLNDRLERRV
DKMLDNGLIEETRQMYTYLRRATMDGITIDRTTGIWQSIGFSEIEPYLDALHRQAEGESVDEQELEALKL
AGVDLIKQATRRYAKGQVRWITHKTLPLIQDANMLPNLFLMDSSDVTRWSPEVVDKALNIMEKYLGGSAL
PEPAEVSEAAREVLGSVIASSNQKETPCNKTCEVCRITVLTEEKWLVHIRGHRHKRAVKSANKRAFVAAY
LEGKGGGAAEKIQDEDADIPVAIRFEDNQ
>Colletotrichum gloeosporioides_XP_045263571.1
MIFRSTLGRRFLHNVAGKMTARHAPTDPLVVILGSTGTGKSELAVELATRFKGEIINADAMQMYKGLPIITNKITDEERRGVSHHLLDHIGLDQPTWIIEDFKREANRVISEIRSRGNLPIVVGGTHYYTNALLFANSLVGGEGDKPKDAEVSDEQAGETFPILNEPTEVILAKLREVDPVMADRWHPNDRRKIQRSLQIYLQNGRPASEIYAEQTQRKLAEAKASGAGGWKTLLFWVYSDPEVLKERLDKRVDKMLTAGLNDETQSMYEYVQKKQAAGEEVDYTRGIWQSIGFKEFEPYLKALNNLDEPAEPVALESLKATCLEDMKASTRQYAKYQTRWIRTKTVPPLQEQPGAMDHLFVMDSTDISQWSSNVIDPAVDIARRYLEGDSLPDPAGTS…
>Fusarium graminearum_CEF85538.1
MATRKPPVAPLVVVLGSTGTGKSDASLKLYSLAVELATKLDGEIINADAMQLYNGLPIITNKITAEEQRG
IPHHLLGHISLDEQPWDVDDFKREATRTIREIRERGRLPILVGGSQYYVDPILFKEVILDDLELDTTKSF
PILQESAEVMLHELRKVDPAMAERWHPKDRRKIQRSLEIYLRSGKRASEYYAEQQARKEAAQKDANKEPW
ENLLFWVYSEREVLTERLDKRVDKMQTSGLMDEVRELYDFKHKKEAEGQKLDMTKGIWQSIGYKQFEPYL
SAIDEGQKAAELEKLKRAGLDKMKAATRQYASYQTRWIRLKQIPRIHEVGPEAMGNLYLLDSTDVNAYGK
NVVEPAVQLAQQFLRGEERLRPTDISTLAQEVLTQVGNPPPKATPCKRVCEVCHTTLLTDEAWKQHLRSS
THRRVVRRKARTALVPVEHKKEKKEKTGEDEADSGPELGSMFSE
>Sporisorium reilianum_CBQ67583.1
MQIYKGLDIITNKATPEEMQGVAHHLLGFLDPAHERDGGAYDVTRFVADTNRIVRGLGRGGKVPIACGGT
TYYVQHLLFPRLVSSGREDGDGGDGVDLSADVVVRGLGAEERALLEQVSVRNGAKLDLAAKASADPRLAM
ALWQLLDKLDPTMAARWHYRDSRKVANSLRVYRETGRAHSAWIAQQDTQTPLPPSPSAEGVSSGRKLLLW
LWCDPPVLRQRLDARVDDMAARGLEAEVREMRAIARSMLHDVTYESGIFQTIGYRQFAEYLHRLETLPLT
PLEQQKEFGKAVEDTKTATRQYAKSQLKWVQNKLVPEVRRAQAALAASGQTEIYLLDATDVAQWDDKVLG
PALEVVQRFLNHEELPDPRTISNPTAAALYLYAGRTPNQALSKLPPAHDEREGTRTIHANTLYTCATCTF
DEHNPVRVRAVDKAAHERGRHHRNNVKRKMSVQDKEARIREKIERGQAAKLQRERERLRLKGEAKVDEM
>Ustilago maydis_XP_011386632.1
MQIYRGLDIITNKATKDEMQGVVHHLIGFLDPEQQPLAGYDVTKFVDDANRLVGELHEKHKVAVVCGGTT
YYLQHLMFPGQLISSNLNTHSEVDLTSQVLYQTLDEQERTLLDHVSTTNSAKLDLAAKASGDVSLAMKLW
QLLEKIDPVMAGRWHYRDSRKIANSLRVYKETGRAHSQWIAEQDSPVKNVEQTRVSASRKLLFWLWCDPP
VLRQRLDDRVDDMVSRGLEAEVREMRAIAHRMLSDVLEQRNYQSGIFQTIGYRQFVEYLDRLDTLGSETS
KDQPKWFDKAVQDTKTSTRQYAKSQLKWVQNKLVPEVRRAQAAGSQVELYLLDATDVCSWNQNVLAPALD
ITRRFLNHQPLPHPQTVSNPTAAKSYLYSGRSANQALSKFAPSTPLTNHAHAHLTVQANQLYTCHVCTFD
PSRPVRIREVDRQSHTTSRHHRNNVKRKSSLHTKQAAIQAAIQAGQNISAERRRRKHDHSHQPTRNDPPD
M
>Austropuccinia psidii_MBW0462792.1
MLPGWARLPRSWLRNPYRSLCSGTMSKPKKDLIVILGTTGTGKSKLAVELSLFLSQSSGLARAEVINGDSMQVYKGLDVLTNKVTPSEMSGVPHHLMSFLDINDPYTVERFRDDALKKIQELHQKDRLPIVVGGTGYYIQNLILPGRLVKDAQPTIINSQKDLCVVQSTDSAHHLLDTSSIITQCIQREFHPRLIQSFKNLPPDLIQLCFLLPSLPPFSTPKEFPPDFPTHLLPSNYQPPSATAQDFCIALHAALKVVDPVMAGRWHWRDLRKVRRSLEVAVCTGRRMSDLVVKQDQNDQLPQVNQDRVPYRTLIFWLYAHTAQLVPRLDTRVDTMVNNGLLEEVQELKKSRSLIDCDSKTDFSRGPYQAIGYQEFESCHNTQDPHKRHKEVQKAIELT…
>Melampsora larici-populina_XP_007409990.1
MKPDPQNLVVIVGTTGTGKSQLGIQLSNNLYSSKGPLQAEIINGDSMQVYKGLDVLTNKVSPSEMMDVPHHLISFLDIDEDYTVERFRSDAVKTAEDIHDRGKLPIVVGGTGYYIQNLILPGRLSKDTSSTATGLDKDIRALQSVGLALFNALRVIDPEMSERWHWRDLRKVRRSLEVPVCTGKKMSAVVAEQDHRDAAADETDSPNHAPYRTLVFWLYAEPTELGSRLDDRVDEMLKKGLVDEVQYLRNKKLQSQQAMDAVTDVSRGPYQAIGTRDLTSPVQAFDELSDSETFEIKINKATELTKISTRQYAKSQVKWMQNKFLPEVNKLRSKPQSEVELYLLDATDLTHWSENVFLPAQRILQGTVPTHP
>Puccinia striiformis f. sp. tritici_KAH9473124.1
MRQITKSIIGAIRSSSSISGLSTPAPPPAYRRGNPQAMSKPELVVILGTTGTGKSKLAIELAEILKPRKRAEVINGDSMQVYKGLDILTNKITADETNGIPHHLMSFLELDQDYTVERFREDAIEKITEIHRAGSLPILVGGTGYYIQNLILPGRLTKDIPPEDTTISELIKKDIHATKSPYFDDHSSTILHNPQEILERYKQKGFEPNLINSLGSLPIDLLQLVFLLPHLPPFSSPKDFPPGFPSELLPPRYRPPQATAEDFCIALHEALQIIDPVMAGRWHWRDLRKVRRSLEVPLCTGKLMSLLVAEQDQIDNQARQSQEERAPYRTLVFWLYSETDQLLPRLDARVDKMMENGLVDEVRDLKMMRESFTAGDQTRTDFSRGPFQAIGYREFESLV…
>Gymnosporangium asiaticum_c25847_g1
DYESKVAKSVLCIVSFDRLQTSICPIRTFYSAVLLKTFYHCGQCTGLKMP
DQPKQDVLVIVGTTGTGKSKLAVELARSDPSAPPRAEVINGDSMQVYKGLDVLTNKIPPA
EMMGVPHHLMSFLDVEEDYTVQRFREDAIAKIDQIHQKGRLPIVVGGTGYYIQHLILPGR
LVKDTQPNIADMKKDIHATRSPDFDSLHCLSASSIINHCIEKKFDSDLVDSLRALPLDLL
QLSFLLPSLPPFSSPKSFPPDFPVNLLPPRYQPPEATAGAFCIALHRALQVVDPVMAGRW
HWRDVRKVRRSLEVAVCTGKRMSDLVAEQDERDKLSTLSQTRMPYRTLIFWLYAETDQLI
PRLDTRVDTMVEDGLIDEVRGLKELRDQLSAGQSKIDYSRGPCQAIGYREFEPCLEPQNS
KPYVAQIEQATQATKVSTRQYAKSQVKWMQSKFIPEINKFEPHNQQQNLALYLLDASRSD
EWDTNVLEPAKKILQDFLGHSDLPAPESLSSVAKSILSQAKQRTTRSLDQLQLQTCDLCT
IDPENPVLVEKKSWNEHLQSKRHRKAPARKDPRGNQVDRD*
>TRINITY_DN3125_c0_g1_i1
YNRGLFSYPMLYPAIVIFSSLCAIRPLWPAASLKTVYLRAQCASHKMSQPKQNLVVVVGTTGTGKSKLAVELARLGSASSASPRAEVINGDSMQVYKGLDVLTNKIPTAEMMGVPHHLMSFLDIEEDYTVQRFRDDA
IEKIDQIHQKGLLPIVVGGTGYYIQHLILPGRLVKDARANIADMKKDIHATRSSDFDSLH
RLSASSIINYCVEEKYDSDLVDSLRALPHDLLQLSFLLPSLPPFSSPKSFPPEFPVDLLP
PHYQPPEATAGAFCIALHRALQVVDPVMAGRWHWRDVRKVRRSLEVAVCTGKRMSDLVAE
QDQKDKLTTLSQARIPYRTLIFWLYAETELLIPRLDSRVDTMMENGLIDEVRGLKELRDR
RSAGESNIDYSRGPCQAIGYREFEPCLEDKGGKPSAALIEQATDSTKVSTRQYAKSQVKW
MKTKFIPELNKFEPHDQQENLALYLLDASRLDEWDANVLEPAKKILQDFLDHSDLPAPES
LSSVAESILSQSKKKTTRSLDQLQLKTCDVCTSDPQKPVLIEKKLWNEHVQSKRHRSASR
PRKSYQHHKK
>Rhodococcus fascians_P46376.1
MKESTMAQTQARFDRVRWEPGVYAIVGATGIGKSAEASKLALSHSAPIVVADRIQCYSDLLVTSGRAFDA
KVEGLNRVWLDNRTIHQGNFDPDEAFDRLIKVLTSYVDRGEAVVMEGGSISLILRFAQTISNLPFPAVVN
VMPIPDRQHYFAQQCARARQMLRGDSTGRNLLTELAEAWVLGDQHNFIASVAGLDCVLDWCATHSVTPEE
LANRDLTTEVLDELAASMGGRYVEHGVLQQEIFLRTFGAPGVTAR
>Pantoea agglomerans_CAA86510.1
MRGNVYLLWGATTTGKTAFSVSVAKERGWSVIALDRFQGYHEISTGSGAPTNNELEKTERIYITPQRGLA
DGIITAKDYNYWLKSRVLSLPEGKSDFIIEGGSVSLLKEMVSDEFWADFLWEIKIFRAPSKDVFIKRAKR
RITDMLHPEDGRPSIMDEVSSFFMNHKTIHPLEDIDGYRTIIDYCRCKKIGFDKLKIMTTDQEKIIISGI
AEEYYAHALWQEQETPCFPHSWSRRW
>Ralstonia_WP_011004509.1
MPVRLYLIWGATTTGKTAQSVALARSAGAPVISLDRVQCCHELAVGSGRPSPSELLGTRREYLCEREVSR
GVVSAAEANQLLLDKVARYATQERALILEGGSVSLINAMIRDARWSERGEWILRRIPVPGRAAFMAAARK
RVREMLDPPPGQAGILDELQGLWGYPRNHAVLEDIDGYRQIIRYANALQVPICRITSIDPNAKALLIERI
AQEYWEHALWQEQEFLGIPASWMRADDA
>TRINITY_DN16719_c0_g1_i1
LNQNTQNLNAPLPHLRGERMDAFPLRATVIISATNLKKLPNPQRRNVFSIGFETAASLTK
QFNENKDRQQRKKRKVIVISGPTGVGKSSLALQLAKRLGGEIISADSVQVYRGLNVGSAK
TLLSDRQHIPHHLVDILYPTEEYSAGRYSSDAREITKTILDKGHVPIVVGGSGLYIRWYM
YGTPAIPEVSPEVTSKIKDDLRMLKGNDDWDAAVELLLKAGDSTAKNVQRNDWYRIRRGL
EIIEATGVPRSSFSIPYDIFKASATTVSSCNNTHPEDETAKSYLIQLDYEFLCFYLSVQR
AELYKKIDQRCEEMLIGSNGLLAEASWLLDMGMLPNTRMASRAIGYRQAMDYLIDCRQAE
GESSVEDFFAFLSGFQKASRNFAKRQLTWFRNEPLYYWLDASQPLENLVNFIAGAYFDSF
DASTYESLRIVKSNSHKEAKDLKQYRAQNRYFVNSMDCASVLNWIRSTQSGRN
>TRINITY_DN46349_c0_g1_i2
STANIMGEGKPKVVVIVGASGAGKSRLAIDLAQQFPAEIVNADSMQVYEGLDVLTNKVPLHERKGVPHHLLGTIDPKEEFT
SKDFRDMAIPIIDSIISRKRLPIIVGGTNYYIQALVSSYLVDDVMDAGDKDLKISESSLD
SCAYTGKDCNQNKGCTRVVGNGSNPFDRLKEIDPVAANRLHPNDVRRINRYLEIYETTGT
PTSEIFQGSQSKNWGREDSFRYDCCFLWVDASLPVLDKYVEQRVDVMVDDGLLKEVSGFY
DPKADYTRGLRQAIGVREFETFFTVSPPDSKLAVIGSKEPANCRPNADNVNIHADTKTEA
TTQENGDCCEIAEVDKTYHKILLDEAIKRMKAHTCRLVRQQKRRLNRLRTFYGWKLHQLD
VTKALETNGSESLEFWKTMVVDTSINLVKTFLSENTIASNSKDVVRVDSTDADKGRDLWT
QYVCEDCDRVLRGAHEWEQHKSGRAHRRQILRQKKKYAAQKNAQA
The chloroplast transit peptide of Magnaporthe oryzae tRNAIPT (XP_003712336.1) from 11 to 50 aas was highlight in red.

## Sheet: qRT-PCR Primer
Gene name	Primer（5'-3')	Product size(bp)
GytRNA-IPT	CAATACGCCAAGTCCCAAGT	114
	ACTCGCGTCCAAGAGGTAGA
